# Supplementary material for: N-glycosylation of α1D-adrenergic receptor N-terminal domain is required for correct trafficking, function, and biogenesis
Source: Sci Rep. 2020 Apr 29;10:7209. doi: 10.1038/s41598-020-64102-4 (PMC7190626; doi:10.1038/s41598-020-64102-4)
Supplement: Supplementary file 2 — Supplementary Data 1 [file 41598_2020_64102_MOESM2_ESM.xlsx]

## Sheet: ADRA1D peptides
Proteins	Leading razor protein	Start position	End position	Gene names	Protein names	Sequence	N-term cleavage window	C-term cleavage window	Intensity mut.1	Intensity mut.2	Intensity mut.3	Intensity mut.4	Intensity wt.1	Intensity wt.2	Intensity wt.3	Intensity wt.4	Amino acid before	First amino acid	Second amino acid	Second last amino acid	Last amino acid	Amino acid after	A Count	R Count	N Count	D Count	C Count	Q Count	E Count	G Count	H Count	I Count	L Count	K Count	M Count	F Count	P Count	S Count	T Count	W Count	Y Count	V Count	U Count	O Count	Length	Missed cleavages	Mass	Unique (Groups)	Unique (Proteins)
NQQ;WT;P25100	NQQ	192	199	ADRA1D	Alpha-1D adrenergic receptor	DLLSVSFE	GKPGLGPAGGSMTFRDLLSVSFEGPRPDSS	GGSMTFRDLLSVSFEGPRPDSSAGGSSAGG	0	0	1071700000	991560000	0	0	0	0	R	D	L	F	E	G	0	0	0	1	0	0	1	0	0	0	2	0	0	1	0	2	0	0	0	1	0	0	8	0	908.449	no	no
NQQ;WT;P25100	NQQ	200	250	ADRA1D	Alpha-1D adrenergic receptor	GPRPDSSAGGSSAGGGGGSAGGAAPSEGPAVGGVPGGAGGGGGVVGAGSGE	GGSMTFRDLLSVSFEGPRPDSSAGGSSAGG	GAGGGGGVVGAGSGEDQRSSAGEPGSAGAG	1392100000	799730000	290570000	1157800000	19845000	102350000	135360000	55388000	E	G	P	G	E	D	8	1	0	1	0	0	2	23	0	0	0	0	0	0	5	7	0	0	0	4	0	0	51	2	3917.78	no	no
WT;P25100	WT	221	247	ADRA1D	Alpha-1D adrenergic receptor	GPAVGGVPGGAGGGGGVVGAGSGEDNR	AGGGGGSAGGAAPSEGPAVGGVPGGAGGGG	GGGGVVGAGSGEDNRSSAGEPGSAGAGGDV	0	0	0	0	1162500	3136100	3317100	2394700	E	G	P	N	R	S	3	1	1	1	0	0	1	13	0	0	0	0	0	0	2	1	0	0	0	4	0	0	27	1	2164.03	yes	no
NQQ;WT;P25100	NQQ	227	250	ADRA1D	Alpha-1D adrenergic receptor	GPAVGGVPGGAGGGGGVVGAGSGE	AGGGGGSAGGAAPSEGPAVGGVPGGAGGGG	GAGGGGGVVGAGSGEDQRSSAGEPGSAGAG	10409000	9063300	1785100	17122000	0	0	0	0	E	G	P	G	E	D	3	0	0	0	0	0	1	13	0	0	0	0	0	0	2	1	0	0	0	4	0	0	24	0	1778.85	no	no
NQQ;WT;P25100	NQQ	345	353	ADRA1D	Alpha-1D adrenergic receptor	VLGFWAFGR	LLLSATVLPFSATMEVLGFWAFGRAFCDVW	FSATMEVLGFWAFGRAFCDVWAAVDVLCCT	0	0	0	0	0	138990000	256200000	105320000	E	V	L	G	R	A	1	1	0	0	0	0	0	2	0	0	1	0	0	2	0	0	0	1	0	1	0	0	9	0	1051.56	no	no
NQQ;WT;P25100	NQQ	387	397	ADRA1D	Alpha-1D adrenergic receptor	HSLKYPAIMTE	LSLCTISVDRYVGVRHSLKYPAIMTERKAA	VGVRHSLKYPAIMTERKAAAILALLWVVAL	0	0	0	0	0	9999000	21716000	8312500	R	H	S	T	E	R	1	0	0	0	0	0	1	0	1	1	1	1	1	0	1	1	1	0	1	0	0	0	11	1	1288.65	no	no
NQQ;WT;P25100	NQQ	387	398	ADRA1D	Alpha-1D adrenergic receptor	HSLKYPAIMTER	LSLCTISVDRYVGVRHSLKYPAIMTERKAA	GVRHSLKYPAIMTERKAAAILALLWVVALV	0	0	0	0	0	9630800	9101400	0	R	H	S	E	R	K	1	1	0	0	0	0	1	0	1	1	1	1	1	0	1	1	1	0	1	0	0	0	12	2	1444.75	no	no
NQQ;WT;P25100	NQQ	391	398	ADRA1D	Alpha-1D adrenergic receptor	YPAIMTER	TISVDRYVGVRHSLKYPAIMTERKAAAILA	GVRHSLKYPAIMTERKAAAILALLWVVALV	0	0	0	0	7248800	73439000	96875000	61794000	K	Y	P	E	R	K	1	1	0	0	0	0	1	0	0	1	0	0	1	0	1	0	1	0	1	0	0	0	8	1	979.48	no	no
NQQ;WT;P25100	NQQ	634	666	ADRA1D	Alpha-1D adrenergic receptor	QDCAPSSGDAPPGAPLALTALPDPDPEPPGTPE	RVYGHHWRASTSGLRQDCAPSSGDAPPGAP	TALPDPDPEPPGTPEMQAPVASRRKPPSAF	0	0	0	0	0	45896000	63067000	25502000	R	Q	D	P	E	M	5	0	0	4	1	1	2	3	0	0	3	0	0	0	10	2	2	0	0	0	0	0	33	1	3236.48	no	no
NQQ;WT;P25100	NQQ	686	698	ADRA1D	Alpha-1D adrenergic receptor	LLGPFRRPTTQLR	VASRRKPPSAFREWRLLGPFRRPTTQLRAK	WRLLGPFRRPTTQLRAKVSSLSHKIRAGGA	0	0	0	0	0	4061200	0	0	R	L	L	L	R	A	0	3	0	0	0	1	0	1	0	0	3	0	0	1	2	0	2	0	0	0	0	0	13	2	1553.92	no	no
NQQ;WT;P25100	NQQ	728	736	ADRA1D	Alpha-1D adrenergic receptor	AVSLGVPHE	AQRAEAACAQRSEVEAVSLGVPHEVAEGAT	QRSEVEAVSLGVPHEVAEGATCQAYELADY	0	0	0	0	167930000	884040000	1123800000	609020000	E	A	V	H	E	V	1	0	0	0	0	0	1	1	1	0	1	0	0	0	1	1	0	0	0	2	0	0	9	0	907.476	no	no
NQQ;WT;P25100	NQQ	728	739	ADRA1D	Alpha-1D adrenergic receptor	AVSLGVPHEVAE	AQRAEAACAQRSEVEAVSLGVPHEVAEGAT	EVEAVSLGVPHEVAEGATCQAYELADYSNL	0	0	0	0	22943000	237790000	337330000	253700000	E	A	V	A	E	G	2	0	0	0	0	0	2	1	1	0	1	0	0	0	1	1	0	0	0	3	0	0	12	1	1206.62	no	no
NQQ;WT;P25100	NQQ	748	755	ADRA1D	Alpha-1D adrenergic receptor	LADYSNLR	VPHEVAEGATCQAYELADYSNLRETDI___	ATCQAYELADYSNLRETDI___________	0	0	0	0	0	16262000	26352000	0	E	L	A	L	R	E	1	1	1	1	0	0	0	0	0	0	2	0	0	0	0	1	0	0	1	0	0	0	8	0	950.482	no	no
NQQ;WT;P25100	NQQ	748	756	ADRA1D	Alpha-1D adrenergic receptor	LADYSNLRE	VPHEVAEGATCQAYELADYSNLRETDI___	TCQAYELADYSNLRETDI____________	0	0	0	0	8604200	78486000	65376000	62605000	E	L	A	R	E	T	1	1	1	1	0	0	1	0	0	0	2	0	0	0	0	1	0	0	1	0	0	0	9	1	1079.52	no	no
[truncated: 26 more columns]

## Sheet: peptides
Sequence	N-term cleavage window	C-term cleavage window	Amino acid before	First amino acid	Second amino acid	Second last amino acid	Last amino acid	Amino acid after	A Count	R Count	N Count	D Count	C Count	Q Count	E Count	G Count	H Count	I Count	L Count	K Count	M Count	F Count	P Count	S Count	T Count	W Count	Y Count	V Count	U Count	O Count	Length	Missed cleavages	Mass	Proteins	Leading razor protein	Start position	End position	Gene names	Protein names	Unique (Groups)	Unique (Proteins)	Charges	PEP	Score	Fraction Average	Fraction Std. Dev.	Fraction 1	Fraction 5	Experiment mut.1
AAAAAAAAAASGAAIPPLIPPR	LEYYENARKFRHSVRAAAAAAAAAASGAAI	AAASGAAIPPLIPPRRVITLYQCFSVSQRA	R	A	A	P	R	R	12	1	0	0	0	0	0	1	0	2	1	0	0	0	4	1	0	0	0	0	0	0	22	0	1898.07	O14654	O14654	124	145	IRS4	Insulin receptor substrate 4	yes	yes	3	1.1281e-11	68.129	1	0	5		1
AAAAAAAAAASGAAIPPLIPPRR	LEYYENARKFRHSVRAAAAAAAAAASGAAI	AASGAAIPPLIPPRRVITLYQCFSVSQRAD	R	A	A	R	R	V	12	2	0	0	0	0	0	1	0	2	1	0	0	0	4	1	0	0	0	0	0	0	23	1	2054.17	O14654	O14654	124	146	IRS4	Insulin receptor substrate 4	yes	yes	3;4	8.3456e-20	123.43	1	0	5		2
AAAAAAALQAK	TILRQARNHKLRVDKAAAAAAALQAKSDEK	RVDKAAAAAAALQAKSDEKAAVAGKKPVVG	K	A	A	A	K	S	8	0	0	0	0	1	0	0	0	0	1	1	0	0	0	0	0	0	0	0	0	0	11	0	955.545	P36578;H3BM89;H3BU31	P36578	354	364	RPL4	60S ribosomal protein L4	yes	no	2	0.011068	76.478	1	0	1
AAAAAAGAASGLPGPVAQGLKE	______________________________	AASGLPGPVAQGLKEALVDTLTGILSPVQE	M	A	A	K	E	A	9	0	0	0	0	1	1	4	0	0	2	1	0	0	2	1	0	0	0	1	0	0	22	1	1877	Q96P70	Q96P70	2	23	IPO9	Importin-9	yes	yes	3	9.2134e-05	44.788	5	0		1
AAAAAAGAGPE	______________________________	______________________________	M	A	A	P	E	M	7	0	0	0	0	0	1	2	0	0	0	0	0	0	1	0	0	0	0	0	0	0	11	0	855.409	P28482	P28482	2	12	MAPK1	Mitogen-activated protein kinase 1	yes	yes	2	7.4822e-11	138.55	3	2	3	3	1
AAAAAAGAGPEMVR	______________________________	MAAAAAAGAGPEMVRGQVFDVGPRYTNLSY	M	A	A	V	R	G	7	1	0	0	0	0	1	2	0	0	0	0	1	0	1	0	0	0	0	1	0	0	14	1	1241.62	P28482	P28482	2	15	MAPK1	Mitogen-activated protein kinase 1	yes	yes	2	0.0032894	65.719	3	2	1	1
AAAATQVAVSVPK	PESTPIPANLSQNLEAAAATQVAVSVPKRR	LEAAAATQVAVSVPKRRRKIKELNKKEAVG	E	A	A	P	K	R	5	0	0	0	0	1	0	0	0	0	0	1	0	0	1	1	1	0	0	3	0	0	13	0	1211.69	E7EX73;E9PGM1;E7EUU4;Q04637;C9J6B6;C9J2Z7;C9K073;C9JF13	E7EX73	337	349	EIF4G1	Eukaryotic translation initiation factor 4 gamma 1	yes	no	2	0.00078404	97.813	4	1.73	1	3
AAAIGIDLGTTYSCVGVFQHGK	______________________________	LGTTYSCVGVFQHGKVEIIANDQGNRTTPS	K	A	A	G	K	V	3	0	0	1	1	1	0	4	1	2	1	1	0	1	0	1	2	0	1	2	0	0	22	0	2264.13	A0A0G2JIW1;P0DMV9;P0DMV8;V9GZ37	A0A0G2JIW1	5	26	HSPA1B;HSPA1A	Heat shock 70 kDa protein 1B;Heat shock 70 kDa protein 1A	yes	no	3	3.1927e-11	103.1	2.71	1.98	4	3	1
AAAIGIDLGTTYSCVGVFQHGKVE	______________________________	TTYSCVGVFQHGKVEIIANDQGNRTTPSYV	K	A	A	V	E	I	3	0	0	1	1	1	1	4	1	2	1	1	0	1	0	1	2	0	1	3	0	0	24	1	2492.24	A0A0G2JIW1;P0DMV9;P0DMV8	A0A0G2JIW1	5	28	HSPA1B;HSPA1A	Heat shock 70 kDa protein 1B;Heat shock 70 kDa protein 1A	yes	no	3	5.0607e-19	78.067	3	2	4	4	1
AAALPPKPARPPAVSPALTQTPLLPQPPMAQPPQVLLE	LHNALPQQPSRPSNRAAALPPKPARPPAVS	LPQPPMAQPPQVLLEDEEPPAPPLTSMQMQ	R	A	A	L	E	D	7	1	0	0	0	4	1	0	0	0	6	1	1	0	12	1	2	0	0	2	0	0	38	2	3902.19	O60885	O60885	877	914	BRD4	Bromodomain-containing protein 4	yes	yes	4;5	3.2327e-08	32.801	3.5	1.94	3	5	1
AAASGLPLMVIIHK	GDHIHWRTLEDGKKEAAASGLPLMVIIHKS	EAAASGLPLMVIIHKSWCGACKALKPKFAE	E	A	A	H	K	S	3	0	0	0	0	0	0	1	1	2	2	1	1	0	1	1	0	0	0	1	0	0	14	0	1419.83	O95881	O95881	50	63	TXNDC12	Thioredoxin domain-containing protein 12	yes	yes	3	0.014287	33.204	3.67	1.89	1	2
AACALLNSGGGVIR	LQKIQRDQEKERVMRAACALLNSGGGVIRM	RAACALLNSGGGVIRMAKKVEHPVEMGLDL	R	A	A	I	R	M	3	1	1	0	1	0	0	3	0	1	2	0	0	0	0	1	0	0	0	1	0	0	14	0	1357.71	Q7Z7L1;K7ES87;C9JDG6;C9J902;K7ER38;C9JUT2;K7EIM3	Q7Z7L1	49	62	SLFN11	Schlafen family member 11	yes	no	2	0.00026344	91.658	1	0	3		1
AAECNIVVTQPR	QVPQFILDDFIQNDRAAECNIVVTQPRRIS	NDRAAECNIVVTQPRRISAVSVAERVAFER	R	A	A	P	R	R	2	1	1	0	1	1	1	0	0	1	0	0	0	0	1	0	1	0	0	2	0	0	12	1	1356.68	Q08211	Q08211	435	446	DHX9	ATP-dependent RNA helicase A	yes	yes	2	0.012158	79.148	1	0	1
AAFALGGLGSGFASNR	AQAAAERLGYPVLVRAAFALGGLGSGFASN	AFALGGLGSGFASNREELSALVAPAFAHTS	R	A	A	N	R	E	4	1	1	0	0	0	0	4	0	0	2	0	0	2	0	2	0	0	0	0	0	0	16	0	1494.76	P27708;F8VPD4	P27708	556	571	CAD	CAD protein;Glutamine-dependent carbamoyl-phosphate synthase;Aspartate carbamoyltransferase;Dihydroorotase	yes	no	2;3	2.4605e-167	227.36	3	2	8	8	2
AAFALGGLGSGFASNRE	AQAAAERLGYPVLVRAAFALGGLGSGFASN	FALGGLGSGFASNREELSALVAPAFAHTSQ	R	A	A	R	E	E	4	1	1	0	0	0	1	4	0	0	2	0	0	2	0	2	0	0	0	0	0	0	17	1	1623.8	P27708;F8VPD4	P27708	556	572	CAD	CAD protein;Glutamine-dependent carbamoyl-phosphate synthase;Aspartate carbamoyltransferase;Dihydroorotase	yes	no	2;3	4.2879e-122	203.61	3	2	8	8	2
AAFALGGLGSGFASNREE	AQAAAERLGYPVLVRAAFALGGLGSGFASN	ALGGLGSGFASNREELSALVAPAFAHTSQV	R	A	A	E	E	L	4	1	1	0	0	0	2	4	0	0	2	0	0	2	0	2	0	0	0	0	0	0	18	2	1752.84	P27708;F8VPD4	P27708	556	573	CAD	CAD protein;Glutamine-dependent carbamoyl-phosphate synthase;Aspartate carbamoyltransferase;Dihydroorotase	yes	no	2;3	1.7485e-283	261.72	3	2	10	10	3
AAFGQGSGPIMLDE	CRALGFENATQALGRAAFGQGSGPIMLDEV	RAAFGQGSGPIMLDEVQCTGTEASLADCKS	R	A	A	D	E	V	2	0	0	1	0	1	1	3	0	1	1	0	1	1	1	1	0	0	0	0	0	0	14	0	1391.64	Q08380;K7EP36;K7ESM3;K7EKQ5;K7ERZ6;K7EJD3	Q08380	77	90	LGALS3BP	Galectin-3-binding protein	yes	no	2	3.859e-81	189.18	2.85	1.99	7	6	2
AAGFKDPLLASGTDGVGTK	CKVDLGGFAGLFDLKAAGFKDPLLASGTDG	KDPLLASGTDGVGTKLKIAQLCNKHDTIGQ	K	A	A	T	K	L	3	0	0	2	0	0	0	4	0	0	2	2	0	1	1	1	2	0	0	1	0	0	19	1	1803.94	P22102	P22102	481	499	GART	Trifunctional purine biosynthetic protein adenosine-3;Phosphoribosylamine--glycine ligase;Phosphoribosylformylglycinamidine cyclo-ligase;Phosphoribosylglycinamide formyltransferase	yes	yes	3	0.0019831	47.113	1	0	2
AAGTLVTLSSAPTAIK	IYNLLQSSSPAVKYEAAGTLVTLSSAPTAI	AGTLVTLSSAPTAIKAAAQCYIDLIIKESD	E	A	A	I	K	A	4	0	0	0	0	0	0	1	0	1	2	1	0	0	1	2	3	0	0	1	0	0	16	0	1499.86	P53618;E9PP73	P53618	264	279	COPB1	Coatomer subunit beta	yes	no	2	0.039099	41.684	1	0	1
AAGTLYTYPENWR	______________________________	______________________________	M	A	A	W	R	A	2	1	1	0	0	0	1	1	0	0	1	0	0	0	1	0	2	1	2	0	0	0	13	1	1540.73	P26641	P26641	2	14	EEF1G	Elongation factor 1-gamma	yes	yes	2	0.00086585	116.3	1	0	1
AAHSEGNTTAGLDMR	DNAGYDSADLVAQLRAAHSEGNTTAGLDMR	AAHSEGNTTAGLDMREGTIGDMAILGITES	R	A	A	M	R	E	3	1	1	1	0	0	1	2	1	0	1	0	1	0	0	1	2	0	0	0	0	0	15	1	1529.69	P78371	P78371	467	481	CCT2	T-complex protein 1 subunit beta	yes	yes	3	0.025061	42.958	1	0	1
AAIDWFDGK	KGEATVSFDDPPSAKAAIDWFDGKEFSGNP	DPPSAKAAIDWFDGKEFSGNPIKVSFATRR	K	A	A	G	K	E	2	0	0	2	0	0	0	1	0	1	0	1	0	1	0	0	0	1	0	0	0	0	9	0	1021.49	P35637;H3BPE7;A0A075B7D9;Q92804	P35637	349	357	FUS;TAF15	RNA-binding protein FUS;TATA-binding protein-associated factor 2N	yes	no	2	0.010426	103.56	3.67	1.89	1	2
AAIDWFDGKE	KGEATVSFDDPPSAKAAIDWFDGKEFSGNP	PPSAKAAIDWFDGKEFSGNPIKVSFATRRA	K	A	A	K	E	F	2	0	0	2	0	0	1	1	0	1	0	1	0	1	0	0	0	1	0	0	0	0	10	1	1150.53	P35637;H3BPE7;A0A075B7D9;Q92804	P35637	349	358	FUS;TAF15	RNA-binding protein FUS;TATA-binding protein-associated factor 2N	yes	no	2	2.3279e-05	128.36	2.71	1.98	4	3	1
AAILPTSIFLTNK	PSNHVIDRWLGEPIKAAILPTSIFLTNKKG	IKAAILPTSIFLTNKKGFPVLSKMHQRLIF	K	A	A	N	K	K	2	0	1	0	0	0	0	0	0	2	2	1	0	1	1	1	2	0	0	0	0	0	13	0	1387.81	O14744;H0YJX6	O14744	228	240	PRMT5	Protein arginine N-methyltransferase 5;Protein arginine N-methyltransferase 5, N-terminally processed	yes	no	2	0.011552	64.439	1	0	4		1
AAILPTSIFLTNKK	PSNHVIDRWLGEPIKAAILPTSIFLTNKKG	KAAILPTSIFLTNKKGFPVLSKMHQRLIFR	K	A	A	K	K	G	2	0	1	0	0	0	0	0	0	2	2	2	0	1	1	1	2	0	0	0	0	0	14	1	1515.9	O14744;H0YJX6	O14744	228	241	PRMT5	Protein arginine N-methyltransferase 5;Protein arginine N-methyltransferase 5, N-terminally processed	yes	no	3	1.6775e-05	84.297	1	0	4		1
AAIYHLQLFE	LEAVRMQHLIAREAEAAIYHLQLFEELRRL	AREAEAAIYHLQLFEELRRLAPITSDPTEA	E	A	A	F	E	E	2	0	0	0	0	1	1	0	1	1	2	0	0	1	0	0	0	0	1	0	0	0	10	0	1203.63	P14618;B4DNK4	P14618	387	396	PKM	Pyruvate kinase PKM;Pyruvate kinase	yes	no	2	0.010659	90.777	2.33	1.89	2	1	1
AAIYHLQLFEE	LEAVRMQHLIAREAEAAIYHLQLFEELRRL	REAEAAIYHLQLFEELRRLAPITSDPTEAT	E	A	A	E	E	L	2	0	0	0	0	1	2	0	1	1	2	0	0	1	0	0	0	0	1	0	0	0	11	1	1332.67	P14618;B4DNK4	P14618	387	397	PKM	Pyruvate kinase PKM;Pyruvate kinase	yes	no	2	6.7002e-08	133.79	3	2	3	3	1
AALAVPGVYGSR	DDYEVSCPELDQLVEAALAVPGVYGSRMTG	LVEAALAVPGVYGSRMTGGGFGGCTVTLLE	E	A	A	S	R	M	3	1	0	0	0	0	0	2	0	0	1	0	0	0	1	1	0	0	1	2	0	0	12	0	1159.63	P51570;K7EII7	P51570	331	342	GALK1	Galactokinase	yes	no	2	0.0021344	90.15	1	0	3		1
AALINTNLR	EFVGLWLGMAKLGVEAALINTNLRRDALLH	AKLGVEAALINTNLRRDALLHCLTTSRARA	E	A	A	L	R	R	2	1	2	0	0	0	0	0	0	1	2	0	0	0	0	0	1	0	0	0	0	0	9	0	984.572	Q6P1M0	Q6P1M0	153	161	SLC27A4	Long-chain fatty acid transport protein 4	yes	yes	2	1.723e-10	133.6	1	0	2		1
AALLNQHYQVNFK	FPPEASGYLHIGHAKAALLNQHYQVNFKGK	AKAALLNQHYQVNFKGKLIMRFDDTNPEKE	K	A	A	F	K	G	2	0	2	0	0	2	0	0	1	0	2	1	0	1	0	0	0	0	1	1	0	0	13	0	1544.81	P07814;V9GYZ6	P07814	217	229	EPRS	Bifunctional glutamate/proline--tRNA ligase;Glutamate--tRNA ligase;Proline--tRNA ligase	yes	no	3	0.0017349	62.528	5	0		1
AALTIIR	VWRGTLARMRYKRTKAALTIIRYYRRYKVK	RMRYKRTKAALTIIRYYRRYKVKSYIHEVA	K	A	A	I	R	Y	2	1	0	0	0	0	0	0	0	2	1	0	0	0	0	0	1	0	0	0	0	0	7	0	756.486	O94832;K7EIG7;J3QRN6	O94832	723	729	MYO1D	Unconventional myosin-Id	yes	no	2	0.0070629	127.66	1	0	4		1
AALVDYLDGK	PALKGLGECHLMMAKAALVDYLDGKAVDYI	LMMAKAALVDYLDGKAVDYIEKALEYFTCA	K	A	A	G	K	A	2	0	0	2	0	0	0	1	0	0	2	1	0	0	0	0	0	0	1	1	0	0	10	0	1063.56	Q6PGP7	Q6PGP7	682	691	TTC37	Tetratricopeptide repeat protein 37	yes	yes	2	0.018244	76.1	1	0	2		1
AANTMVNYYTSVTPVLR	LKGKNQAFIEMNTEEAANTMVNYYTSVTPV	NTMVNYYTSVTPVLRGQPIYIQFSNHKELK	E	A	A	L	R	G	2	1	2	0	0	0	0	0	0	0	1	0	1	0	1	1	3	0	2	3	0	0	17	0	1898.96	A6NLN1;A0A0U1RRM4;P26599;K7EKJ7;K7ES59	A6NLN1	76	92	PTBP1	Polypyrimidine tract-binding protein 1	yes	no	2;3	7.4804e-08	85.288	3.67	1.89	2	4	1
AANVTGPDGVPVEGSR	ETVEFDVVEGEKGAEAANVTGPDGVPVEGS	ANVTGPDGVPVEGSRYAADRRRYRRGYYGR	E	A	A	S	R	Y	2	1	1	1	0	0	1	3	0	0	0	0	0	0	2	1	1	0	0	3	0	0	16	1	1524.75	P16989;A0A0D9SEI8	P16989	154	169	YBX3	Y-box-binding protein 3	yes	no	2	2.5191e-06	85.288	3.4	1.96	2	3	1
AANVTGPGGVPVQGSK	ETVEFDVVEGEKGAEAANVTGPGGVPVQGS	ANVTGPGGVPVQGSKYAADRNHYRRYPRRR	E	A	A	S	K	Y	2	0	1	0	0	1	0	4	0	0	0	1	0	0	2	1	1	0	0	3	0	0	16	0	1437.76	P67809;C9J5V9;H0Y449	P67809	122	137	YBX1	Nuclease-sensitive element-binding protein 1	yes	no	2	0.0021757	57.019	3	2	1	1
AAPDAGAEPITADSDPAYSSK	SLHHPSRIQVSSEKEAAPDAGAEPITADSD	AEPITADSDPAYSSKVLLLSSPGLEELYRC	E	A	A	S	K	V	6	0	0	3	0	0	1	1	0	1	0	1	0	0	3	3	1	0	1	0	0	0	21	1	2032.92	Q8N163;E5RHJ4	Q8N163	289	309	CCAR2	Cell cycle and apoptosis regulator protein 2	yes	no	3	0.0085407	36.253	1	0	1		1
AAPLAGFGYGLPISR	YMYSTAPRPSLEPTRAAPLAGFGYGLPISR	AAPLAGFGYGLPISRLYARYFQGDLKLYSM	R	A	A	S	R	L	3	1	0	0	0	0	0	3	0	1	2	0	0	1	2	1	0	0	1	0	0	0	15	0	1488.81	Q15120	Q15120	318	332	PDK3	[Pyruvate dehydrogenase (acetyl-transferring)] kinase isozyme 3, mitochondrial	yes	yes	2	0.00075734	68.069	1	0	1
AAPNVANNTGPHAASCFGAK	YQVHREIPQAERYQEAAPNVANNTGPHAAS	ANNTGPHAASCFGAKKGKDEWFSRGKKPIE	E	A	A	A	K	K	6	0	3	0	1	0	0	2	1	0	0	1	0	1	2	1	1	0	0	1	0	0	20	0	1953.91	C9JZR2;O60716	C9JZR2	603	622	CTNND1	Catenin delta-1	yes	no	3	5.2174e-05	51.348	3.67	1.89	1	2
AAPRPAPVAQPPAAAPPSAVGSSAAAPR	TSRMAPPASRAPQMRAAPRPAPVAQPPAAA	AAPPSAVGSSAAAPRQPGLMAQMATTAAGV	R	A	A	P	R	Q	11	2	0	0	0	1	0	1	0	0	0	0	0	0	8	3	0	0	0	2	0	0	28	1	2532.36	Q9Y6H1;Q5T1J5	Q9Y6H1	24	51	CHCHD2;CHCHD2P9	Coiled-coil-helix-coiled-coil-helix domain-containing protein 2;Putative coiled-coil-helix-coiled-coil-helix domain-containing protein CHCHD2P9, mitochondrial	yes	no	3;4;7	1.3827e-24	107.65	3.46	1.95	5	8	2
AASAILSQADAR	ALRSPASIEVVKPMEAASAILSQADARQVV	PMEAASAILSQADARQVVLKYTVPGYRNSL	E	A	A	A	R	Q	5	1	0	1	0	1	0	0	0	1	1	0	0	0	0	2	0	0	0	0	0	0	12	0	1172.61	Q9BVP2	Q9BVP2	336	347	GNL3	Guanine nucleotide-binding protein-like 3	yes	yes	2	0.0023471	85.807	5	0		2
AASIFGGAKPVDTAAR	PKEDDSSASTSQSTRAASIFGGAKPVDTAA	ASIFGGAKPVDTAAREREVEERLQKEQEKL	R	A	A	A	R	E	5	1	0	1	0	0	0	2	0	1	0	1	0	1	1	1	1	0	0	1	0	0	16	1	1530.82	F8VX11;E7EX17;P23588	F8VX11	312	327	EIF4B	Eukaryotic translation initiation factor 4B	yes	no	3	0.0063043	51.466	5	0		2
AASVVQPQPLVVVK	SPPQQNVQPKKQELRAASVVQPQPLVVVKE	RAASVVQPQPLVVVKEEKIHSPIIRSEPFS	R	A	A	V	K	E	2	0	0	0	0	2	0	0	0	0	1	1	0	0	2	1	0	0	0	5	0	0	14	0	1433.86	O60885	O60885	1098	1111	BRD4	Bromodomain-containing protein 4	yes	yes	2;3	4.2176e-40	167.67	3.4	1.96	4	6	1
AASVVQPQPLVVVKE	SPPQQNVQPKKQELRAASVVQPQPLVVVKE	AASVVQPQPLVVVKEEKIHSPIIRSEPFSP	R	A	A	K	E	E	2	0	0	0	0	2	1	0	0	0	1	1	0	0	2	1	0	0	0	5	0	0	15	1	1562.9	O60885	O60885	1098	1112	BRD4	Bromodomain-containing protein 4	yes	yes	2;3	8.2928e-52	169.58	3	2	8	8	2
AASVVQPQPLVVVKEE	SPPQQNVQPKKQELRAASVVQPQPLVVVKE	ASVVQPQPLVVVKEEKIHSPIIRSEPFSPS	R	A	A	E	E	K	2	0	0	0	0	2	2	0	0	0	1	1	0	0	2	1	0	0	0	5	0	0	16	2	1691.95	O60885	O60885	1098	1113	BRD4	Bromodomain-containing protein 4	yes	yes	2;3	1.3371e-05	80.245	5	0		3
AATASAGAGGIDGKPR	______________________________	ATASAGAGGIDGKPRTSPKMGATVFVQPLD	M	A	A	P	R	T	5	1	0	1	0	0	0	4	0	1	0	1	0	0	1	1	1	0	0	0	0	0	16	1	1398.72	I3L1P8;Q02978	I3L1P8	2	17	SLC25A11	Mitochondrial 2-oxoglutarate/malate carrier protein	yes	no	2	1.2692e-166	226.73	2.71	1.98	4	3	1
AATHNRPLIYLGLK	MENEEYWDFDIFELEAATHNRPLIYLGLKM	EAATHNRPLIYLGLKMFARFGICEFLHCSE	E	A	A	L	K	M	2	1	1	0	0	0	0	1	1	1	3	1	0	0	1	0	1	0	1	0	0	0	14	1	1565.9	O60658	O60658	507	520	PDE8A	High affinity cAMP-specific and IBMX-insensitive 3,5-cyclic phosphodiesterase 8A	yes	yes	4	0.007844	53.001	3.4	1.96	2	3	1
AATLMMLGR	AIDMCPKNASYYGNRAATLMMLGRFREALG	SYYGNRAATLMMLGRFREALGDAQQSVRLD	R	A	A	G	R	F	2	1	0	0	0	0	0	1	0	0	2	0	2	0	0	0	1	0	0	0	0	0	9	0	962.504	Q99615;K7EPP7;K7ESP1;K7EIH8;K7EJE9;K7EJL5;K7EN19;K7EJV7;K7EK03;K7ER44;K7ELJ8	Q99615	69	77	DNAJC7	DnaJ homolog subfamily C member 7	yes	no	2	0.031137	53.554	5	0		1
AATQAQQTLGSTIDK	RETLKNSALSAQLREAATQAQQTLGSTIDK	AATQAQQTLGSTIDKATGILLYGLASRLRD	E	A	A	D	K	A	3	0	0	1	0	3	0	1	0	1	1	1	0	0	0	1	3	0	0	0	0	0	15	0	1531.78	P47897;C9J165;A0A0U1RQT0;A0A0U1RQM8;A0A0U1RQU2;F2Z2V6	P47897	36	50	QARS	Glutamine--tRNA ligase	yes	no	2	0.00033592	96.103	1	0	3		1
AATSPALFNR	VVFTMNPSSEGLKDRAATSPALFNRCVLNW	GLKDRAATSPALFNRCVLNWFGDWSTEALY	R	A	A	N	R	C	3	1	1	0	0	0	0	0	0	0	1	0	0	1	1	1	1	0	0	0	0	0	10	0	1046.55	Q14204;A0A2R8Y706;A0A2R8Y6H2;A0A2R8YFZ7	Q14204	3079	3088	DYNC1H1	Cytoplasmic dynein 1 heavy chain 1	yes	no	2	3.7004e-08	135.77	1	0	4		1
AATVTSYLK	DEREGNSPSFFNPEEAATVTSYLKLLLAPS	FFNPEEAATVTSYLKLLLAPSSKKGKARLS	E	A	A	L	K	L	2	0	0	0	0	0	0	0	0	0	1	1	0	0	0	1	2	0	1	1	0	0	9	0	952.523	Q5JR04;Q9HCE1	Q5JR04	744	752	MOV10	Putative helicase MOV-10	yes	no	2	0.0024842	119.41	5	0		2
AAVAAGGLVGK	______________________________	______________________________	M	A	A	G	K	G	4	0	0	0	0	0	0	3	0	0	1	1	0	0	0	0	0	0	0	2	0	0	11	0	912.539	Q8IZD4;F5H4R4;B4DVJ6	Q8IZD4	2	12	DCP1B	mRNA-decapping enzyme 1B	yes	no	2	0.0049533	84.743	1	0	3
AAVAFLFR	PFLYFQVLFLTAQFEAAVAFLFRMERLRCH	FLTAQFEAAVAFLFRMERLRCHAVHVALVL	E	A	A	F	R	M	3	1	0	0	0	0	0	0	0	0	1	0	0	2	0	0	0	0	0	1	0	0	8	0	893.512	Q8N1F7;H3BVG0	Q8N1F7	474	481	NUP93	Nuclear pore complex protein Nup93	yes	no	2	0.0068138	117.7	1	0	2		1
AAVEEGIVLGGGCALLR	NEKKDRVTDALNATRAAVEEGIVLGGGCAL	VEEGIVLGGGCALLRCIPALDSLTPANEDQ	R	A	A	L	R	C	3	1	0	0	1	0	2	4	0	1	3	0	0	0	0	0	0	0	0	2	0	0	17	2	1683.9	P10809	P10809	430	446	HSPD1	60 kDa heat shock protein, mitochondrial	yes	yes	2	0.0028771	101.39	1	0	1
AAVIGDVIR	ITVEHLAIKCHWTQRAAVIGDVIRVYSGHQ	CHWTQRAAVIGDVIRVYSGHQGRTIIFCET	R	A	A	I	R	V	2	1	0	1	0	0	0	1	0	2	0	0	0	0	0	0	0	0	0	2	0	0	9	0	912.539	Q9NR30	Q9NR30	424	432	DDX21	Nucleolar RNA helicase 2	yes	yes	2	0.032922	75.738	1	0	1
AAVPSGASTGIYEALELR	PTVEVDLFTSKGLFRAAVPSGASTGIYEAL	PSGASTGIYEALELRDNDKTRYMGKGVSKA	R	A	A	L	R	D	4	1	0	0	0	0	2	2	0	1	2	0	0	0	1	2	1	0	1	1	0	0	18	2	1803.94	P06733;A0A2R8Y6G6;K7EM90;A0A2R8YEM5;A0A2R8Y879;A0A2R8Y798;A0A2R8YEG5;K7ERS8;K7EPM1;F5H0C8;E5RGZ4;K7EKN2;E5RG95;E5RI09;F5H1C3;P13929;P09104	P06733	33	50	ENO1;ENO3;ENO2	Alpha-enolase;Enolase;Beta-enolase;Gamma-enolase	yes	no	2;3	1.399e-07	89.959	1	0	2
AAVSAFPTDSLE	RRPQSRSQSFFAAARAAVSAFPTDSLERDL	AARAAVSAFPTDSLERDLSPSSAPAVASAA	R	A	A	L	E	R	3	0	0	1	0	0	1	0	0	0	1	0	0	1	1	2	1	0	0	1	0	0	12	0	1206.58	O14654	O14654	1098	1109	IRS4	Insulin receptor substrate 4	yes	yes	2	0.0053607	78.192	1	0	3		1
AAVSAFPTDSLER	RRPQSRSQSFFAAARAAVSAFPTDSLERDL	ARAAVSAFPTDSLERDLSPSSAPAVASAAE	R	A	A	E	R	D	3	1	0	1	0	0	1	0	0	0	1	0	0	1	1	2	1	0	0	1	0	0	13	1	1362.68	O14654	O14654	1098	1110	IRS4	Insulin receptor substrate 4	yes	yes	2	2.2453e-60	177.78	2.33	1.89	4	2	1
AAWALTNIASGTSQQTK	VEFLKRNENCTLQFEAAWALTNIASGTSQQ	WALTNIASGTSQQTKIVIEAGAVPIFIELL	E	A	A	T	K	I	4	0	1	0	0	2	0	1	0	1	1	1	0	0	0	2	3	1	0	0	0	0	17	0	1746.89	O60684;S4R3E5	O60684	145	161	KPNA6	Importin subunit alpha-7	yes	no	3	0.0017509	41.695	5	0		2
AAYFGIYDTAK	YQGFNVSVQGIIIYRAAYFGIYDTAKGMLP	IIYRAAYFGIYDTAKGMLPDPKNTHIVISW	R	A	A	A	K	G	3	0	0	1	0	0	0	1	0	1	0	1	0	1	0	0	1	0	2	0	0	0	11	0	1218.59	P05141	P05141	189	199	SLC25A5	ADP/ATP translocase 2;ADP/ATP translocase 2, N-terminally processed	yes	yes	2	0.00017131	120.99	3	2	4	4	1
AAYFGVYDTAK	YQGFSVSVQGIIIYRAAYFGVYDTAKGMLP	IIYRAAYFGVYDTAKGMLPDPKNTHIVVSW	R	A	A	A	K	G	3	0	0	1	0	0	0	1	0	0	0	1	0	1	0	0	1	0	2	1	0	0	11	0	1204.58	P12235;V9GYG0;P12236	P12236	189	199	SLC25A4;SLC25A6	ADP/ATP translocase 1;ADP/ATP translocase 3;ADP/ATP translocase 3, N-terminally processed	no	no	2	6.0838e-07	129.38	2.71	1.98	4	3	1
AAYNPGQAVPWNAVK	VKGRLPQLGEKVLVKAAYNPGQAVPWNAVK	AAYNPGQAVPWNAVKVQTLSNQPLLKSPAP	K	A	A	V	K	V	4	0	2	0	0	1	0	1	0	0	0	1	0	0	2	0	0	1	1	2	0	0	15	0	1584.8	Q8N163;H0YC69;E5RFJ3;H0YC58;E5RGU7	Q8N163	98	112	CCAR2	Cell cycle and apoptosis regulator protein 2	yes	no	2	4.2335e-05	86.18	1	0	3		1
ACAHSFFDE	SLLEYTPSSRLSPLEACAHSFFDELRCLGT	RLSPLEACAHSFFDELRCLGTQLPNNRPLP	E	A	C	D	E	L	2	0	0	1	1	0	1	0	1	0	0	0	0	2	0	1	0	0	0	0	0	0	9	0	1082.41	A8MT37;P49840;A0A3B3ITW1;P49841	A8MT37	315	323	GSK3A;GSK3B	Glycogen synthase kinase-3 alpha;Glycogen synthase kinase-3 beta	yes	no	2	2.6761e-10	147.83	3.4	1.96	2	3	1
ACANDLLVDE	KAFILKCFEPDPDKRACANDLLVDEFLKVS	DPDKRACANDLLVDEFLKVSSKKKKTQPKL	R	A	C	D	E	F	2	0	1	2	1	0	1	0	0	0	2	0	0	0	0	0	0	0	0	1	0	0	10	0	1118.49	Q99683	Q99683	927	936	MAP3K5	Mitogen-activated protein kinase kinase kinase 5	yes	yes	2	0.0035512	109.01	5	0		3
ACANPAAGSVILLENLR	DVLFLKDCVGPEVEKACANPAAGSVILLEN	ANPAAGSVILLENLRFHVEEEGKGKDASGN	K	A	C	L	R	F	4	1	2	0	1	0	1	1	0	1	3	0	0	0	1	1	0	0	0	1	0	0	17	1	1767.93	P00558	P00558	107	123	PGK1	Phosphoglycerate kinase 1	yes	yes	3	0.032168	32.302	1	0	1
ACARPLISVYSE	______________________________	______________________________	M	A	C	S	E	K	2	1	0	0	1	0	1	0	0	1	1	0	0	0	1	2	0	0	1	1	0	0	12	1	1364.68	P36578;H3BU31;H3BTP7	P36578	2	13	RPL4	60S ribosomal protein L4	yes	no	2	0.0041684	104.17	3	2	4	4	1
ACFGQFILTPHIMTR	TRIQKERFGSTQEYEACFGQFILTPHIMTR	ACFGQFILTPHIMTRAKKKMVVMHPMPRVN	E	A	C	T	R	A	1	1	0	0	1	1	0	1	1	2	1	0	1	2	1	0	2	0	0	0	0	0	15	0	1790.9	P27708;F8VPD4;H7C2E4	P27708	2160	2174	CAD	CAD protein;Glutamine-dependent carbamoyl-phosphate synthase;Aspartate carbamoyltransferase;Dihydroorotase	yes	no	3	0.00028611	63.037	4	1.73	1	3
ACFLMAHNGWVMGDDPLR	IDFSMEESMIHLPNKACFLMAHNGWVMGDD	LMAHNGWVMGDDPLRNFAEPGSEVYLRREL	K	A	C	L	R	N	2	1	1	2	1	0	0	2	1	0	2	0	2	1	1	0	0	1	0	1	0	0	18	0	2088.93	P35573	P35573	452	469	AGL	Glycogen debranching enzyme;4-alpha-glucanotransferase;Amylo-alpha-1,6-glucosidase	yes	yes	3	0.025991	26.146	1	0	1
ACGNFGIPCE	MGSTSDLGHCEKIKKACGNFGIPCELRVTS	EKIKKACGNFGIPCELRVTSAHKGPDETLR	K	A	C	C	E	L	1	0	1	0	2	0	1	2	0	1	0	0	0	1	1	0	0	0	0	0	0	0	10	0	1123.44	P22234;D6RF62;E9PBS1	P22234	287	296	PAICS	Multifunctional protein ADE2;Phosphoribosylaminoimidazole-succinocarboxamide synthase;Phosphoribosylaminoimidazole carboxylase	yes	no	2	0.010659	90.777	3	2	4	4	1
ACGVSRPVIACSVTIK	NVPYVFVRSKQALGRACGVSRPVIACSVTI	CGVSRPVIACSVTIKEGSQLKQQIQSIQQS	R	A	C	I	K	E	2	1	0	0	2	0	0	1	0	2	0	1	0	0	1	2	1	0	0	3	0	0	16	1	1716.9	A0A3B3IRU2;B1AHD1;A0A3B3IUA2;P55769	A0A3B3IRU2	37	52	NHP2L1	NHP2-like protein 1;NHP2-like protein 1, N-terminally processed	yes	no	3	0.027555	37.645	1	0	1
ACMLTTATAHDGDVNVISWSR	DASIRIWDIRAAPSKACMLTTATAHDGDVN	ATAHDGDVNVISWSRREPFLLSGGDDGALK	K	A	C	S	R	R	3	1	1	2	1	0	0	1	1	1	1	0	1	0	0	2	3	1	0	2	0	0	21	0	2304.06	Q9BQ67;M0QX71	Q9BQ67	298	318	GRWD1	Glutamate-rich WD repeat-containing protein 1	yes	no	3	3.2615e-11	108.18	1	0	2		1
ACNSVFTALDHCHE	IQIEHGEVRSQFKLRACNSVFTALDHCHEA	RACNSVFTALDHCHEAIEITSDDHVIQYVN	R	A	C	H	E	A	2	0	1	1	2	0	1	0	2	0	1	0	0	1	0	1	1	0	0	1	0	0	14	0	1659.68	A0A2R8Y4E6;O95263;D6R9W0	A0A2R8Y4E6	143	156	PDE8B	High affinity cAMP-specific and IBMX-insensitive 3,5-cyclic phosphodiesterase 8B	yes	no	3	0.0096659	37.613	5	0		1
ACQSIYPLHDVFVR	VNKLIPDSIGKDIEKACQSIYPLHDVFVRK	KACQSIYPLHDVFVRKVKMLKKPKFELGKL	K	A	C	V	R	K	1	1	0	1	1	1	0	0	1	1	1	0	0	1	1	1	0	0	1	2	0	0	14	0	1703.85	D6RG13;P61247;D6RB09;D6RAT0;H0Y9Y4;D6R9B6	D6RG13	180	193	RPS3A	40S ribosomal protein S3a	yes	no	3	0.026705	26.435	1	0	1
ACWTISNITAGNR	LLHLLSSPKESIRKEACWTISNITAGNRAQ	KEACWTISNITAGNRAQIQAVIDANIFPVL	E	A	C	N	R	A	2	1	2	0	1	0	0	1	0	2	0	0	0	0	0	1	2	1	0	0	0	0	13	0	1462.7	O60684;P52294;Q5TFJ7	O60684	356	368	KPNA6;KPNA1	Importin subunit alpha-7;Importin subunit alpha-5;Importin subunit alpha-5, N-terminally processed	yes	no	2	0.029477	59.542	1	0	1		1
ADAAMAASPHAVDGNTVE	RSRCFGFVTYSNVEEADAAMAASPHAVDGN	AMAASPHAVDGNTVELKRAVSREDSARPGA	E	A	D	V	E	L	6	0	1	2	0	0	1	1	1	0	0	0	1	0	1	1	1	0	0	2	0	0	18	0	1725.76	Q13151	Q13151	61	78	HNRNPA0	Heterogeneous nuclear ribonucleoprotein A0	yes	yes	2	0.027776	32.062	1	0	1
ADDGRPFPQVIK	CIGGVILFHETLYQKADDGRPFPQVIKSKG	YQKADDGRPFPQVIKSKGGVVGIKVDKGVV	K	A	D	I	K	S	1	1	0	2	0	1	0	1	0	1	0	1	0	1	2	0	0	0	0	1	0	0	12	1	1341.7	P04075;J3KPS3;H3BQN4;H3BU78;H3BPS8;H3BUH7;H3BR04;H3BMQ8	P04075	88	99	ALDOA	Fructose-bisphosphate aldolase A;Fructose-bisphosphate aldolase	yes	no	3	0.032575	51.957	4	1.73	1	3
ADGLLSQGYSDFINR	GKLNLSQVRFLVLDEADGLLSQGYSDFINR	ADGLLSQGYSDFINRMHNQIPQVTSDGKRL	E	A	D	N	R	M	1	1	1	2	0	1	0	2	0	1	2	0	0	1	0	2	0	0	1	0	0	0	15	0	1654.8	A0A087X2G1;F1T0B3;Q92499	A0A087X2G1	291	305	DDX1	ATP-dependent RNA helicase DDX1	yes	no	2;3	3.6125e-53	176.95	2.87	2	8	7	2
ADKPDMGEIASFDK	______________________________	MADKPDMGEIASFDKAKLKKTETQEKNTLP	M	A	D	D	K	A	2	0	0	3	0	0	1	1	0	1	0	2	1	1	1	1	0	0	0	0	0	0	14	2	1522.7	P63313	P63313	2	15	TMSB10	Thymosin beta-10	yes	yes	2	1.6768e-05	88.187	1	0	2
ADLINNLGTIAK	ERTLTLVDTGIGMTKADLINNLGTIAKSGT	MTKADLINNLGTIAKSGTKAFMEALQAGAD	K	A	D	A	K	S	2	0	2	1	0	0	0	1	0	2	2	1	0	0	0	0	1	0	0	0	0	0	12	0	1241.7	P08238;P07900;Q14568;Q58FF8	P08238	96	107	HSP90AB1;HSP90AA1;HSP90AA2P;HSP90AB2P	Heat shock protein HSP 90-beta;Heat shock protein HSP 90-alpha;Heat shock protein HSP 90-alpha A2;Putative heat shock protein HSP 90-beta 2	no	no	2	8.5645e-17	143.89	2.71	1.98	4	3	1
ADQSLLTFIDK	PYMIRSKLKLLLQGEADQSLLTFIDKAMHG	LQGEADQSLLTFIDKAMHGELQKAILELHY	E	A	D	D	K	A	1	0	0	2	0	1	0	0	0	1	2	1	0	1	0	1	1	0	0	0	0	0	11	0	1249.66	P78527	P78527	3057	3067	PRKDC	DNA-dependent protein kinase catalytic subunit	yes	yes	2	0.00023502	119.16	2.71	1.98	4	3	1
ADTSSQGALVFLSK	GALSLEPSHIGDLQKADTSSQGALVFLSKD	KADTSSQGALVFLSKDYEIESQNPLASPTN	K	A	D	S	K	D	2	0	0	1	0	1	0	1	0	0	2	1	0	1	0	3	1	0	0	1	0	0	14	0	1422.74	Q7Z417	Q7Z417	604	617	NUFIP2	Nuclear fragile X mental retardation-interacting protein 2	yes	yes	2	5.5007e-05	107.85	3.67	1.89	2	4	1
ADTTTPTTIDPIHEPPSLPPEPK	ATPQPVKTKKGVKRKADTTTPTTIDPIHEP	IDPIHEPPSLPPEPKTTKLGQRRESSRPVK	K	A	D	P	K	T	1	0	0	2	0	0	2	0	1	2	1	1	0	0	7	1	5	0	0	0	0	0	23	2	2453.23	O60885;M0QZD9	O60885	292	314	BRD4	Bromodomain-containing protein 4	yes	no	3	2.0326e-08	60.398	3	2	3	3	1
ADTTTPTTSAITASR	PPTPPVVKKKGVKRKADTTTPTTSAITASR	ADTTTPTTSAITASRSESPPPLSDPKQAKV	K	A	D	S	R	S	3	1	0	1	0	0	0	0	0	1	0	0	0	0	1	2	6	0	0	0	0	0	15	0	1492.74	Q15059	Q15059	246	260	BRD3	Bromodomain-containing protein 3	yes	yes	2	0.00014282	76.332	5	0		2
ADWWTNTAHYNR	PTPIENMILRYVKAKADWWTNTAHYNRERI	KAKADWWTNTAHYNRERIRRGATVDKTVCK	K	A	D	N	R	E	2	1	2	1	0	0	0	0	1	0	0	0	0	0	0	0	2	2	1	0	0	0	12	0	1533.67	Q6P2Q9;I3L0J9	Q6P2Q9	747	758	PRPF8	Pre-mRNA-processing-splicing factor 8	yes	no	3	0.0046554	54.7	1	0	1
AEAGDNLGALVR	TVVTGIEMFHKSLERAEAGDNLGALVRGLK	LERAEAGDNLGALVRGLKREDLRRGLVMVK	R	A	E	V	R	G	3	1	1	1	0	0	1	2	0	0	2	0	0	0	0	0	0	0	0	1	0	0	12	1	1184.61	P49411	P49411	316	327	TUFM	Elongation factor Tu, mitochondrial	yes	yes	2	0.0032878	105.4	1	0	1
AEAMNYEGSPIK	VSLGAGAKDELHIVEAEAMNYEGSPIKVTL	IVEAEAMNYEGSPIKVTLATLKMSVQPTVS	E	A	E	I	K	V	2	0	1	0	0	0	2	1	0	1	0	1	1	0	1	1	0	0	1	0	0	0	12	2	1308.6	P06748	P06748	62	73	NPM1	Nucleophosmin	yes	yes	2	0.018967	85.377	1	0	2
AELNEFLTR	QISKKRKFVADGIFKAELNEFLTRELAEDG	ADGIFKAELNEFLTRELAEDGYSGVEVRVT	K	A	E	T	R	E	1	1	1	0	0	0	2	0	0	0	2	0	0	1	0	0	1	0	0	0	0	0	9	2	1091.56	P23396;E9PL09;H0YEU2;E9PPU1;F2Z2S8;H0YF32;H0YCJ7;E9PQ96;E9PJH4;E9PK82;H0YES8;E9PQX2	P23396	19	27	RPS3	40S ribosomal protein S3	yes	no	2	6.4223e-57	166.52	1	0	1
AENYDIPSADR	SNFHMDFIVAASNLRAENYDIPSADRHKSK	SNLRAENYDIPSADRHKSKLIAGKIIPAIA	R	A	E	D	R	H	2	1	1	2	0	0	1	0	0	1	0	0	0	0	1	1	0	0	1	0	0	0	11	1	1249.56	Q5JRR6;P22314	Q5JRR6	318	328	UBA1	Ubiquitin-like modifier-activating enzyme 1	yes	no	2	0.014891	90.629	1	0	1
AESNMNDLVSE	HWYTGEGMDEMEFTEAESNMNDLVSEYQQY	EFTEAESNMNDLVSEYQQYQDATAEEEGEF	E	A	E	S	E	Y	1	0	2	1	0	0	2	0	0	0	1	0	1	0	0	2	0	0	0	1	0	0	11	1	1207.5	Q5JP53;P07437;Q5ST81;P68371;P04350;A6NNZ2;Q13885;Q9BVA1;Q3ZCM7;A0A075B736;Q5SQY0;Q9BUF5;A0A0B4J269;Q13509	P68371	411	421	TUBB;TUBB4B;TUBB4A;TUBB2A;TUBB2B;TUBB8;TUBB6;TUBB3	Tubulin beta chain;Tubulin beta-4B chain;Tubulin beta-4A chain;Tubulin beta-8 chain-like protein LOC260334;Tubulin beta-2A chain;Tubulin beta-2B chain;Tubulin beta-8 chain;Tubulin beta-6 chain;Tubulin beta-3 chain	no	no	2	0.03219	74.486	1	0	1
AEVQVLVLDGR	______________________________	______________________________	M	A	E	G	R	G	1	1	0	1	0	1	1	1	0	0	2	0	0	0	0	0	0	0	0	3	0	0	11	1	1197.67	P40429;M0QZU1;A0A096LPE0	P40429	2	12	RPL13A	60S ribosomal protein L13a	yes	no	2	0.0068162	57.836	1	0	1
AFALQDVPLSSVVR	______________________________	EAFALQDVPLSSVVRSIIGSARSLGIRVVK	E	A	F	V	R	S	2	1	0	1	0	1	0	0	0	0	2	0	0	1	1	2	0	0	0	3	0	0	14	0	1500.83	H0YCD5;Q9Y3B7	H0YCD5	11	24	MRPL11	39S ribosomal protein L11, mitochondrial	yes	no	2	0.0036969	64.297	5	0		2
AFAMIIDKLEE	ERIITLAGPTNAIFKAFAMIIDKLEEDISS	AIFKAFAMIIDKLEEDISSSMTNSTAASRP	K	A	F	E	E	D	2	0	0	1	0	0	2	0	0	2	1	1	1	1	0	0	0	0	0	0	0	0	11	2	1278.65	Q15365;F8W0G4;F8VXH9;F8W1G6;F8VZX2;Q15366;H3BRU6;H3BND9	F8W0G4	71	81	PCBP1;PCBP2	Poly(rC)-binding protein 1;Poly(rC)-binding protein 2	no	no	2	4.1883e-07	130.66	3.67	1.89	2	4	1
AFAVGVQQVLLK	NVSKEYNEFAEVFLKAFAVGVQQVLLKVLY	FLKAFAVGVQQVLLKVLYQYKEKQYMAPRV	K	A	F	L	K	V	2	0	0	0	0	2	0	1	0	0	2	1	0	1	0	0	0	0	0	3	0	0	12	0	1271.76	O95373	O95373	295	306	IPO7	Importin-7	yes	yes	2	4.323e-05	121.96	4	1.73	1	3
AFDLIVDRPVTLVR	RRTPVQPNPIVYMMKAFDLIVDRPVTLVRE	KAFDLIVDRPVTLVREFIERQHAKNRYYYY	K	A	F	V	R	E	1	2	0	2	0	0	0	0	0	1	2	0	0	1	1	0	1	0	0	3	0	0	14	1	1612.93	H3BV16;H3BPJ9;O96000	H3BV16	30	43	NDUFB10	NADH dehydrogenase [ubiquinone] 1 beta subcomplex subunit 10	yes	no	3	0.0001095	84.468	2.71	1.98	4	3	1
AFDQGADAIYDHINE	TFALTIIVGVMFFERAFDQGADAIYDHINE	AFDQGADAIYDHINEGKLWKHIKHKYENK_	R	A	F	N	E	G	3	0	1	3	0	1	1	1	1	2	0	0	0	1	0	0	0	0	1	0	0	0	15	0	1677.73	Q9UDW1	Q9UDW1	35	49	UQCR10	Cytochrome b-c1 complex subunit 9	yes	yes	2	0.015546	50.284	1	0	1
AFFALVTNGVR	SSKLVVFDTSLQVKKAFFALVTNGVRAAPL	QVKKAFFALVTNGVRAAPLWDSKKQSFVGM	K	A	F	V	R	A	2	1	1	0	0	0	0	1	0	0	1	0	0	2	0	0	1	0	0	2	0	0	11	0	1193.66	P54619;F8VYY9;F8VVA3;H0YIC9;F8VZX1;F8VSH3;F8VSL2;F8VRY2	P54619	60	70	PRKAG1	5-AMP-activated protein kinase subunit gamma-1	yes	no	2	1.9992e-16	149.65	2.71	1.98	4	3	1
AFFLVHATE	SHDQHAVLVLQPAVEAFFLVHATERESKPP	LQPAVEAFFLVHATERESKPPVRDTRESQL	E	A	F	T	E	R	2	0	0	0	0	0	1	0	1	0	1	0	0	2	0	0	1	0	0	1	0	0	9	0	1033.52	Q7Z6Z7;H0Y659	Q7Z6Z7	3885	3893	HUWE1	E3 ubiquitin-protein ligase HUWE1	yes	no	2	0.033803	74.415	5	0		1
AFGYYGPLR	VGNLGNNGNKTELERAFGYYGPLRSVWVAR	KTELERAFGYYGPLRSVWVARNPPGFAFVE	R	A	F	L	R	S	1	1	0	0	0	0	0	2	0	0	1	0	0	1	1	0	0	0	2	0	0	0	9	0	1042.52	A0A087X2D0;P84103	A0A087X2D0	29	37	SRSF3	Serine/arginine-rich splicing factor 3	yes	no	2	2.3549e-15	155.73	2.33	1.89	4	2	1
AFITNIPFDVK	GNRFEPYANPTKRYRAFITNIPFDVKWQSL	KRYRAFITNIPFDVKWQSLKDLVKEKVGEV	R	A	F	V	K	W	1	0	1	1	0	0	0	0	0	2	0	1	0	2	1	0	1	0	0	1	0	0	11	0	1263.69	A0A087X0X3;P52272;M0R019;M0R2T0;M0QYQ7;M0R0N3;M0R0Y6	A0A087X0X3	73	83	HNRNPM	Heterogeneous nuclear ribonucleoprotein M	yes	no	2	5.2105e-06	170.5	2.71	1.98	4	3	1
AFIVWLANGDTLR	ELDHATLVRFSPDCRAFIVWLANGDTLRVF	CRAFIVWLANGDTLRVFKMTKREDGGYTFT	R	A	F	L	R	V	2	1	1	1	0	0	0	1	0	1	2	0	0	1	0	0	1	1	0	1	0	0	13	0	1474.79	E9PF19;Q96E41;Q9Y4P3;A0A087WXC6	E9PF19	114	126	TBL2	Transducin beta-like protein 2	yes	no	2	0.0036865	74.162	1	0	1
AFLADPSAFVAAAPVAAATTAAPAAAAAPAK	SVETDYTFPLAEKVKAFLADPSAFVAAAPV	AATTAAPAAAAAPAKVEAKEESEESDEDMG	K	A	F	A	K	V	17	0	0	1	0	0	0	0	0	0	1	1	0	2	4	1	2	0	0	2	0	0	31	0	2751.46	F8VWS0;P05388;F8W1K8	F8VWS0	231	261	RPLP0	60S acidic ribosomal protein P0	yes	no	3	4.5107e-05	29.154	1	0	1
AFLADPSAFVAAAPVAAATTAAPAAAAAPAKVE	SVETDYTFPLAEKVKAFLADPSAFVAAAPV	TTAAPAAAAAPAKVEAKEESEESDEDMGFG	K	A	F	V	E	A	17	0	0	1	0	0	1	0	0	0	1	1	0	2	4	1	2	0	0	3	0	0	33	1	2979.57	F8VWS0;P05388;F8W1K8	F8VWS0	231	263	RPLP0	60S acidic ribosomal protein P0	yes	no	3;4	1.9938e-11	41.133	2.78	1.99	5	4	1
AFLAQALLE	ALRLHQRLPHFQLSRAFLAQALLEDSCHYL	HFQLSRAFLAQALLEDSCHYLLYSLIFVNS	R	A	F	L	E	D	3	0	0	0	0	1	1	0	0	0	3	0	0	1	0	0	0	0	0	0	0	0	9	0	974.544	P57088;D6RAA6;H0Y8N0	P57088	82	90	TMEM33	Transmembrane protein 33	yes	no	2	0.033154	75.311	1	0	1
AFLHWFTGE	FKRISEQFSAMFRRKAFLHWFTGEGMDEME	AMFRRKAFLHWFTGEGMDEMEFTEAESNMN	K	A	F	G	E	G	1	0	0	0	0	0	1	1	1	0	1	0	0	2	0	0	1	1	0	0	0	0	9	0	1106.52	Q9BUF5	Q9BUF5	393	401	TUBB6	Tubulin beta-6 chain	yes	yes	2	0.010747	103.28	2	1.73	3	1	1
AFLHWSPQDSLYGSR	KPDLSLQLIFFDGEEAFLHWSPQDSLYGSR	AFLHWSPQDSLYGSRHLAAKMASTPHPPGA	E	A	F	S	R	H	1	1	0	1	0	1	0	1	1	0	2	0	0	1	1	3	0	1	1	0	0	0	15	0	1762.84	B5MCZ9;Q16769	B5MCZ9	154	168	QPCT	Glutaminyl-peptide cyclotransferase	yes	no	3	1.9028e-21	143.05	2.71	1.98	4	3	1
AFLHWYTGE	FKRISEQFTAMFRRKAFLHWYTGEGMDEME	AMFRRKAFLHWYTGEGMDEMEFTEAESNMN	K	A	F	G	E	G	1	0	0	0	0	0	1	1	1	0	1	0	0	1	0	0	1	1	1	0	0	0	9	0	1122.51	Q5JP53;P07437;Q5ST81;P68371;P04350;A6NNZ2;Q13885;Q9BVA1;Q3ZCM7;A0A075B736;Q5SQY0;A0A0B4J269;Q13509	P68371	393	401	TUBB;TUBB4B;TUBB4A;TUBB2A;TUBB2B;TUBB8;TUBB3	Tubulin beta chain;Tubulin beta-4B chain;Tubulin beta-4A chain;Tubulin beta-8 chain-like protein LOC260334;Tubulin beta-2A chain;Tubulin beta-2B chain;Tubulin beta-8 chain;Tubulin beta-3 chain	no	no	2	8.4137e-141	236.29	2.71	1.98	4	3	1
AFLNQAQIE	VEQEWVAIKIIKNKKAFLNQAQIEVRLLEL	IIKNKKAFLNQAQIEVRLLELMNKHDTEMK	K	A	F	I	E	V	2	0	1	0	0	2	1	0	0	1	1	0	0	1	0	0	0	0	0	0	0	0	9	0	1032.52	A0A2R8Y443;A0A2R8YDF3;A0A2R8Y6L5;A0A2R8Y6I6;Q13627;Q9Y463;M0R131	A0A2R8Y443	157	165	DYRK1A;DYRK1B	Dual specificity tyrosine-phosphorylation-regulated kinase 1A;Dual specificity tyrosine-phosphorylation-regulated kinase 1B	yes	no	2	0.011054	97.071	5	0		2
AFNFGNGLQMLGQKPK	LGQYNWLSYEDVFVRAFNFGNGLQMLGQKP	FNFGNGLQMLGQKPKTNIAIFCETRAEWMI	R	A	F	P	K	T	1	0	2	0	0	2	0	3	0	0	2	2	1	2	1	0	0	0	0	0	0	0	16	1	1748.9	O95573	O95573	144	159	ACSL3	Long-chain-fatty-acid--CoA ligase 3	yes	yes	3	2.878e-05	67.358	1	0	2		1
AFPMPGFDEH	QRLANLRQRVEQFARAFPMPGFDEH_____	EQFARAFPMPGFDEH_______________	R	A	F	E	H	-	1	0	0	1	0	0	1	1	1	0	0	0	1	2	2	0	0	0	0	0	0	0	10	1	1146.48	P34897	P34897	495	504	SHMT2	Serine hydroxymethyltransferase, mitochondrial	yes	yes	2	0.01548	76.134	3	2	1	1
AFPNPYADYNK	______________________________	MAQRAFPNPYADYNKSLAEGYFDAAGRLTP	R	A	F	N	K	S	2	0	2	1	0	0	0	0	0	0	0	1	0	1	2	0	0	0	2	0	0	0	11	0	1298.59	O43813;E9PHS0;F8WDS9	O43813	5	15	LANCL1	LanC-like protein 1	yes	no	2	0.0054078	93.649	3.4	1.96	2	3	1
AFPSAINQDNYPNGGFTAE	KHVVDATHGDPHALKAFPSAINQDNYPNGG	AINQDNYPNGGFTAEQITKYSGEGDLAIVK	K	A	F	A	E	Q	3	0	3	1	0	1	1	2	0	1	0	0	0	2	2	1	1	0	1	0	0	0	19	0	2011.89	CON__P0C1U8	CON__P0C1U8	133	151			yes	yes	2;3	1.3563e-07	66.538	3	2	8	8	2
AFQLFDR	______________________________	DQTAEFKEAFQLFDRTGDGKILYSQCGDVM	E	A	F	D	R	T	1	1	0	1	0	1	0	0	0	0	1	0	0	2	0	0	0	0	0	0	0	0	7	0	895.455	F8W1R7;J3KND3;G8JLA2;G3V1V0;B7Z6Z4;P60660;G3V1Y7	F8W1R7	15	21	MYL6	Myosin light polypeptide 6	yes	no	2	0.0010223	121.29	4	1.73	1	3
AFSCISACGPRPGR	______________________________	RAFSCISACGPRPGRCCITAAPYRGISCYR	R	A	F	G	R	C	2	2	0	0	2	0	0	2	0	1	0	0	0	1	2	2	0	0	0	0	0	0	14	1	1534.71	CON__O43790;O43790;U3KPR1;A0A087X106;CON__Q14533;Q14533	CON__O43790	11	24	KRT86;KRT81	Keratin, type II cuticular Hb6;Keratin, type II cuticular Hb1	yes	no	3	0.00032023	76.073	5	0		1
AFSGQILANFK	AGLTMNDIDAFEFHEAFSGQILANFKAMDS	EFHEAFSGQILANFKAMDSDWFAENYMGRK	E	A	F	F	K	A	2	0	1	0	0	1	0	1	0	1	1	1	0	2	0	1	0	0	0	0	0	0	11	0	1194.64	P55084;F5GZQ3;B5MD38	P55084	381	391	HADHB	Trifunctional enzyme subunit beta, mitochondrial;3-ketoacyl-CoA thiolase	yes	no	2	0.005872	89.698	3	2	2	2	1
AFSLFDKDGDGTITTK	MADQLTEEQIAEFKEAFSLFDKDGDGTITT	FSLFDKDGDGTITTKELGTVMRSLGQNPTE	E	A	F	T	K	E	1	0	0	3	0	0	0	2	0	1	1	2	0	2	0	1	3	0	0	0	0	0	16	1	1714.84	P0DP25;P0DP24;P0DP23;A0A590UK56;E7EMB3;F8WBR5;M0QZ52;G3V479	P0DP25	16	31	CALM2;CALM3;CALM1		yes	no	3	0.0078508	49.559	5	0		1
AFSLFDKDGDGTITTKE	MADQLTEEQIAEFKEAFSLFDKDGDGTITT	SLFDKDGDGTITTKELGTVMRSLGQNPTEA	E	A	F	K	E	L	1	0	0	3	0	0	1	2	0	1	1	2	0	2	0	1	3	0	0	0	0	0	17	2	1843.88	P0DP25;P0DP24;P0DP23;A0A590UK56;E7EMB3;F8WBR5;M0QZ52;G3V479	P0DP25	16	32	CALM2;CALM3;CALM1		yes	no	3	1.1087e-21	122.1	3	2	3	3	1
AFSPTTVNTGR	SLFIATNICETIVWKAFSPTTVNTGRGMEF	IVWKAFSPTTVNTGRGMEFEGAIIALFHLL	K	A	F	G	R	G	1	1	1	0	0	0	0	1	0	0	0	0	0	1	1	1	3	0	0	1	0	0	11	0	1149.58	B4DR61;P61619	B4DR61	201	211	SEC61A1	Protein transport protein Sec61 subunit alpha isoform 1	yes	no	2	0.0058435	85.731	1.8	1.6	4	1	1
AFSQFGPIER	VRNLSPYVSNELLEEAFSQFGPIERAVVIV	ELLEEAFSQFGPIERAVVIVDDRGRSTGKG	E	A	F	E	R	A	1	1	0	0	0	1	1	1	0	1	0	0	0	2	1	1	0	0	0	0	0	0	10	1	1150.58	P23246	P23246	390	399	SFPQ	Splicing factor, proline- and glutamine-rich	yes	yes	2	4.4782e-19	155.07	3	2	4	4	1
AFSVASAAAVLSHNR	MNAIFSKKNFESLSEAFSVASAAAVLSHNR	AFSVASAAAVLSHNRYHVPVVVVPEGSASD	E	A	F	N	R	Y	5	1	1	0	0	0	0	0	1	0	1	0	0	1	0	3	0	0	0	2	0	0	15	0	1499.78	P04844;Q5JYR7;Q5JYR4;F2Z3K5	P04844	252	266	RPN2	Dolichyl-diphosphooligosaccharide--protein glycosyltransferase subunit 2	yes	no	3	1.3513e-21	145.52	3	2	4	4	1
AFSVFGQVE	VRNLPQYVSNELLEEAFSVFGQVERAVVIV	NELLEEAFSVFGQVERAVVIVDDRGRPSGK	E	A	F	V	E	R	1	0	0	0	0	1	1	1	0	0	0	0	0	2	0	1	0	0	0	2	0	0	9	0	982.476	Q15233;C9IZL7	Q15233	167	175	NONO	Non-POU domain-containing octamer-binding protein	yes	no	2	0.03625	73.039	1	0	1
AFSVFGQVER	VRNLPQYVSNELLEEAFSVFGQVERAVVIV	ELLEEAFSVFGQVERAVVIVDDRGRPSGKG	E	A	F	E	R	A	1	1	0	0	0	1	1	1	0	0	0	0	0	2	0	1	0	0	0	2	0	0	10	1	1138.58	Q15233;C9IZL7	Q15233	167	176	NONO	Non-POU domain-containing octamer-binding protein	yes	no	2	6.2384e-19	153.08	3	2	4	4	1
AFSYYGPLR	VGNLGTGAGKGELERAFSYYGPLRTVWIAR	KGELERAFSYYGPLRTVWIARNPPGFAFVE	R	A	F	L	R	T	1	1	0	0	0	0	0	1	0	0	1	0	0	1	1	1	0	0	2	0	0	0	9	0	1072.53	A0A0B4J1Z1;C9JAB2;Q16629	A0A0B4J1Z1	30	38	SRSF7	Serine/arginine-rich splicing factor 7	yes	no	2	1.0929e-15	158.08	3	2	4	4	1
AFTILSDPK	EVQKEEEKKFKEVGEAFTILSDPKKKTRYD	FKEVGEAFTILSDPKKKTRYDSGQDLDEEG	E	A	F	P	K	K	1	0	0	1	0	0	0	0	0	1	1	1	0	1	1	1	1	0	0	0	0	0	9	0	990.539	Q99615	Q99615	434	442	DNAJC7	DnaJ homolog subfamily C member 7	yes	yes	2	0.015027	99.139	5	0		3
AFVAIGDYNGHVGLGVK	PVQKQTRAGQRTRFKAFVAIGDYNGHVGLG	VAIGDYNGHVGLGVKCSKEVATAIRGAIIL	K	A	F	V	K	C	2	0	1	1	0	0	0	4	1	1	1	1	0	1	0	0	0	0	1	3	0	0	17	0	1715.9	P15880;H0YEN5;E9PMM9;I3L404;E9PPT0;E9PM36	P15880	126	142	RPS2	40S ribosomal protein S2	yes	no	3	1.1943e-11	133.47	3	2	4	4	1
AFVDFLSDE	ACGCGCGSLHTDGDKAFVDFLSDEIKEERK	HTDGDKAFVDFLSDEIKEERKIQKHKTLPK	K	A	F	D	E	I	1	0	0	2	0	0	1	0	0	0	1	0	0	2	0	1	0	0	0	1	0	0	9	0	1041.47	Q07021	Q07021	81	89	C1QBP	Complement component 1 Q subcomponent-binding protein, mitochondrial	yes	yes	2	0.011054	103.02	1	0	1		1
AFVHWYVGE	WARLDHKFDLMYAKRAFVHWYVGEGMEEGE	LMYAKRAFVHWYVGEGMEEGEFSEAREDMA	R	A	F	G	E	G	1	0	0	0	0	0	1	1	1	0	0	0	0	1	0	0	0	1	1	2	0	0	9	0	1106.52	Q9BQE3;F5H5D3;P68363;P68366;Q71U36;P0DPH8;P0DPH7;C9J2C0;Q9NY65	P68363	403	411	TUBA1C;TUBA1B;TUBA4A;TUBA1A;TUBA8	Tubulin alpha-1C chain;Tubulin alpha-1B chain;Tubulin alpha-4A chain;Tubulin alpha-1A chain;Tubulin alpha-8 chain	no	no	2	3.3621e-05	133.95	2.71	1.98	4	3	1
AFVQFASK	GITLTMDYQGRSTGEAFVQFASKEIAENAL	QGRSTGEAFVQFASKEIAENALGKHKERIG	E	A	F	S	K	E	2	0	0	0	0	1	0	0	0	0	0	1	0	2	0	1	0	0	0	1	0	0	8	0	896.476	P31942	P31942	60	67	HNRNPH3	Heterogeneous nuclear ribonucleoprotein H3	yes	yes	2	0.0055345	120.46	3.67	1.89	2	4
AFVQFASKE	GITLTMDYQGRSTGEAFVQFASKEIAENAL	GRSTGEAFVQFASKEIAENALGKHKERIGH	E	A	F	K	E	I	2	0	0	0	0	1	1	0	0	0	0	1	0	2	0	1	0	0	0	1	0	0	9	1	1025.52	P31942	P31942	60	68	HNRNPH3	Heterogeneous nuclear ribonucleoprotein H3	yes	yes	2	1.1629e-10	149.65	3	2	4	4	1
AFVQFASQE	GITLPVDFQGRSTGEAFVQFASQEIAEKAL	GRSTGEAFVQFASQEIAEKALKKHKERIGH	E	A	F	Q	E	I	2	0	0	0	0	2	1	0	0	0	0	0	0	2	0	1	0	0	0	1	0	0	9	0	1025.48	P52597;P55795;P31943;G8JLB6;E9PCY7;D6RIU0;D6RBM0;E5RGV0;D6RFM3;H0YB39;E7EN40;E5RGH4	P31943	155	163	HNRNPF;HNRNPH2;HNRNPH1	Heterogeneous nuclear ribonucleoprotein F;Heterogeneous nuclear ribonucleoprotein F, N-terminally processed;Heterogeneous nuclear ribonucleoprotein H2;Heterogeneous nuclear ribonucleoprotein H;Heterogeneous nuclear ribonucleoprotein H, N-terminally processed	no	no	2	0.00049109	126.57	3	2	4	4	1
AFVTDWDK	ESIRTAGTLFGEGFRAFVTDWDKVTATVAG	LFGEGFRAFVTDWDKVTATVAGLTLLAVGV	R	A	F	D	K	V	1	0	0	2	0	0	0	0	0	0	0	1	0	1	0	0	1	1	0	1	0	0	8	0	980.46	Q9NVI7	Q9NVI7	287	294	ATAD3A	ATPase family AAA domain-containing protein 3A	yes	yes	2	0.029699	98.299	1	0	1
AFYPEEISSMVLTK	GDKPKVQVSYKGETKAFYPEEISSMVLTKM	KAFYPEEISSMVLTKMKEIAEAYLGYPVTN	K	A	F	T	K	M	1	0	0	0	0	0	2	0	0	1	1	1	1	1	1	2	1	0	1	1	0	0	14	2	1613.8	A0A0G2JIW1;P0DMV9;P0DMV8	A0A0G2JIW1	114	127	HSPA1B;HSPA1A	Heat shock 70 kDa protein 1B;Heat shock 70 kDa protein 1A	no	no	2	0.0030562	82.171	1	0	1
AGAGSATLSMAYAGAR	TGRIQEAGTEVVKAKAGAGSATLSMAYAGA	GAGSATLSMAYAGARFVFSLVDAMNGKEGV	K	A	G	A	R	F	6	1	0	0	0	0	0	3	0	0	1	0	1	0	0	2	1	0	1	0	0	0	16	0	1453.7	P40926;G3XAL0	P40926	242	257	MDH2	Malate dehydrogenase, mitochondrial;Malate dehydrogenase	yes	no	2	6.838e-10	131.43	5	0		1
AGASLVDQKLE	FGRDCLVLNQGYLSEAGASLVDQKLELNIV	YLSEAGASLVDQKLELNIVPRTKVVYLASE	E	A	G	L	E	L	2	0	0	1	0	1	1	1	0	0	2	1	0	0	0	1	0	0	0	1	0	0	11	1	1129.6	Q9BTU6;E9PAM4	Q9BTU6	194	204	PI4K2A	Phosphatidylinositol 4-kinase type 2-alpha	yes	no	2	0.00049404	120.31	5	0		3
AGCGGLLRPHVVWFGE	QDASIPVEKLPRCEEAGCGGLLRPHVVWFG	GCGGLLRPHVVWFGENLDPAILEEVDRELA	E	A	G	G	E	N	1	1	0	0	1	0	1	4	1	0	2	0	0	1	1	0	0	1	0	2	0	0	16	1	1753.87	Q9NXA8	Q9NXA8	210	225	SIRT5	NAD-dependent protein deacylase sirtuin-5, mitochondrial	yes	yes	3	0.027516	37.657	5	0		1
AGDNLGALVR	VTGIEMFHKSLERAEAGDNLGALVRGLKRE	LERAEAGDNLGALVRGLKREDLRRGLVMVK	E	A	G	V	R	G	2	1	1	1	0	0	0	2	0	0	2	0	0	0	0	0	0	0	0	1	0	0	10	0	984.535	P49411	P49411	318	327	TUFM	Elongation factor Tu, mitochondrial	yes	yes	2	4.8724e-89	206.16	3	2	4	4	1
AGDVCYADVYR	PPSGSWQDLKDHMREAGDVCYADVYRDGTG	HMREAGDVCYADVYRDGTGVVEFVRKEDMT	E	A	G	Y	R	D	2	1	0	2	1	0	0	1	0	0	0	0	0	0	0	0	0	0	2	2	0	0	11	0	1287.56	Q07955;J3KTL2;J3KSR8	Q07955	144	154	SRSF1	Serine/arginine-rich splicing factor 1	yes	no	2	0.0058687	90.15	4	1.73	1	3
AGFAGDDAPR	EIAALVIDNGSGMCKAGFAGDDAPRAVFPS	SGMCKAGFAGDDAPRAVFPSIVGRPRHQGV	K	A	G	P	R	A	3	1	0	2	0	0	0	2	0	0	0	0	0	1	1	0	0	0	0	0	0	0	10	0	975.441	P60709;A0A2R8Y793;G5E9R0;E7EVS6;A0A2R8YGF8;C9JUM1;C9JZR7;C9JTX5;F8WCH0;P63261;I3L3I0;I3L1U9;I3L4N8;K7EM38;I3L3R2;J3KT65;P68133;P68032;A6NL76;P63267;P62736;F8WB63;B8ZZJ2;C9JFL5;F6UVQ4;F6QUT6	P63261	19	28	ACTB;ACTG2;ACTG1;ACTA1;ACTC1;ACTA2	Actin, cytoplasmic 1;Actin, cytoplasmic 1, N-terminally processed;Actin, cytoplasmic 2;Actin, cytoplasmic 2, N-terminally processed;Actin, alpha skeletal muscle;Actin, alpha cardiac muscle 1;Actin, gamma-enteric smooth muscle;Actin, aortic smooth muscle	no	no	2	0.001804	176.75	1	0	1
AGGLGISIK	GASPPVRRVRVVKQEAGGLGISIKGGRENR	RVVKQEAGGLGISIKGGRENRMPILISKIF	E	A	G	I	K	G	1	0	0	0	0	0	0	3	0	2	1	1	0	0	0	1	0	0	0	0	0	0	9	0	814.491	Q13425;A0A140TA73	Q13425	123	131	SNTB2	Beta-2-syntrophin	yes	no	2	0.030369	80.438	5	0		4
AGGPLGLSIVGGSDHSSHPFGVQE	ALEGPYPVEEIRLPRAGGPLGLSIVGGSDH	VGGSDHSSHPFGVQEPGVFISKVLPRGLAA	R	A	G	Q	E	P	1	0	0	1	0	1	1	6	2	1	2	0	0	1	2	4	0	0	0	2	0	0	24	0	2304.11	A0A0G2JNZ2;A0A0G2JPP5;Q14160;A0A0G2JMS7;H0YCG0	A0A0G2JNZ2	1010	1033	SCRIB	Protein scribble homolog	yes	no	3	0.0030061	26.443	5	0		1
AGIICQLNAR	VLHEVMEQQTLSIAKAGIICQLNARTSVLA	LSIAKAGIICQLNARTSVLAAANPIESQWN	K	A	G	A	R	T	2	1	1	0	1	1	0	1	0	2	1	0	0	0	0	0	0	0	0	0	0	0	10	0	1114.59	E5RG31;A0A3B3ITP6;A0A3B3IS57;A0A3B3IU45;A0A3B3IT92;P33991	E5RG31	320	329	MCM4	DNA replication licensing factor MCM4	yes	no	2	0.026398	67.981	1	0	1
AGILTTLNAR	AIHEVMEQQTISIAKAGILTTLNARCSILA	ISIAKAGILTTLNARCSILAAANPAYGRYN	K	A	G	A	R	C	2	1	1	0	0	0	0	1	0	1	2	0	0	0	0	0	2	0	0	0	0	0	10	0	1028.6	P33993	P33993	472	481	MCM7	DNA replication licensing factor MCM7	yes	yes	2	1.0007e-35	174.52	2.6	1.96	3	2
AGINPTDHLITAYR	CHLCDGQEACCVGLEAGINPTDHLITAYRA	EAGINPTDHLITAYRAHGFTFTRGLSVREI	E	A	G	Y	R	A	2	1	1	1	0	0	0	1	1	2	1	0	0	0	1	0	2	0	1	0	0	0	14	0	1540.8	P08559;Q5JPU0;Q5JPT9;Q5JPU1	P08559	106	119	PDHA1	Pyruvate dehydrogenase E1 component subunit alpha, somatic form, mitochondrial	yes	no	3	2.2907e-07	125.61	3	2	4	4	1
AGKFPSLLTHNE	LIKQIPRILGPGLNKAGKFPSLLTHNENMV	LNKAGKFPSLLTHNENMVAKVDEVKSTIKF	K	A	G	N	E	N	1	0	1	0	0	0	1	1	1	0	2	1	0	1	1	1	1	0	0	0	0	0	12	1	1312.68	P62906	P62906	131	142	RPL10A	60S ribosomal protein L10a	yes	yes	3	1.1394e-07	127.34	3	2	4	4	1
AGKPVICATQMLE	KVFLAQKMMIGRCNRAGKPVICATQMLESM	NRAGKPVICATQMLESMIKKPRPTRAEGSD	R	A	G	L	E	S	2	0	0	0	1	1	1	1	0	1	1	1	1	0	1	0	1	0	0	1	0	0	13	1	1416.71	P14618;B4DNK4;H3BTN5;H3BR70	P14618	320	332	PKM	Pyruvate kinase PKM;Pyruvate kinase	yes	no	2	0.0019474	95.573	3.67	1.89	2	4
AGKPVICATQMLESMIK	KVFLAQKMMIGRCNRAGKPVICATQMLESM	KPVICATQMLESMIKKPRPTRAEGSDVANA	R	A	G	I	K	K	2	0	0	0	1	1	1	1	0	2	1	2	2	0	1	1	1	0	0	1	0	0	17	2	1875.96	P14618;B4DNK4;H3BTN5;H3BR70	P14618	320	336	PKM	Pyruvate kinase PKM;Pyruvate kinase	yes	no	3	0.0061421	49.049	1	0	1
AGLGSGLSLSGLVHPE	AGLLLGEAGKQLRRRAGLGSGLSLSGLVHP	GLGSGLSLSGLVHPELSRSGELAVRALEQF	R	A	G	P	E	L	1	0	0	0	0	0	1	4	1	0	4	0	0	0	1	3	0	0	0	1	0	0	16	0	1492.79	G3V1M7;P49748	G3V1M7	133	148	ACADVL	Very long-chain specific acyl-CoA dehydrogenase, mitochondrial	yes	no	2	0.0079836	51.092	5	0		1
AGLNVTTSHSPAAPGE	QADVNLVNAKLLVKEAGLNVTTSHSPAAPG	GLNVTTSHSPAAPGEQGFGECLLAVALAGA	E	A	G	G	E	Q	3	0	1	0	0	0	1	2	1	0	1	0	0	0	2	2	2	0	0	1	0	0	16	0	1507.73	A0A2C9F2M7;O43175	A0A2C9F2M7	400	415	PHGDH	D-3-phosphoglycerate dehydrogenase	yes	no	2	7.2676e-07	89.548	1.8	1.6	4	1	1
AGLPCQDLE	SAHTSTGDGTAMITRAGLPCQDLEFVQFHP	TAMITRAGLPCQDLEFVQFHPTGIYGAGCL	R	A	G	L	E	F	1	0	0	1	1	1	1	1	0	0	2	0	0	0	1	0	0	0	0	0	0	0	9	0	1001.45	P31040;D6RFM5;A0A087X1I3;A0A494C1T6	P31040	283	291	SDHA	Succinate dehydrogenase [ubiquinone] flavoprotein subunit, mitochondrial	yes	no	2	2.5447e-06	135.77	3	2	3	3	1
AGLQFPVGR	QGGKARAKAKSRSSRAGLQFPVGRVHRLLR	KSRSSRAGLQFPVGRVHRLLRKGNYAERVG	R	A	G	G	R	V	1	1	0	0	0	1	0	2	0	0	1	0	0	1	1	0	0	0	0	1	0	0	9	0	943.524	Q93077;Q7L7L0;A0A0U1RR32;A0A0U1RRH7;Q99878;Q96KK5;Q9BTM1;P20671;P0C0S8;P04908;A0A3B3IS11;P16104;Q8IUE6;Q96QV6;P0C0S5;Q71UI9;C9J0D1;A0A494C189;Q16777;Q6FI13	Q93077	22	30	HIST1H2AC;HIST3H2A;HIST1H2AJ;HIST1H2AH;H2AFJ;HIST1H2AD;HIST1H2AG;HIST1H2AB;H2AFX;HIST2H2AB;HIST1H2AA;H2AFZ;H2AFV;HIST2H2AC;HIST2H2AA3	Histone H2A type 1-C;Histone H2A type 3;Histone H2A type 1-J;Histone H2A type 1-H;Histone H2A.J;Histone H2A type 1-D;Histone H2A type 1;Histone H2A type 1-B/E;Histone H2AX;Histone H2A type 2-B;Histone H2A type 1-A;Histone H2A.Z;Histone H2A.V;Histone H2A;Histone H2A type 2-C;Histone H2A type 2-A	no	no	2	1.3118e-30	170.06	3	2	4	4	1
AGNFYVPAEPK	QMYRTEIRMARMARKAGNFYVPAEPKLAFV	MARKAGNFYVPAEPKLAFVIRIRGINGVSP	K	A	G	P	K	L	2	0	1	0	0	0	1	1	0	0	0	1	0	1	2	0	0	0	1	1	0	0	11	1	1191.59	A8MUD9;P18124;C9JIJ5;C9JZ88	A8MUD9	38	48	RPL7	60S ribosomal protein L7	yes	no	2	0.0090052	104.42	2.71	1.98	4	3	1
AGNGQWASVIR	FLNENLPESIFGAPKAGNGQWASVIRVMNP	GAPKAGNGQWASVIRVMNPIQGNTLDLVQL	K	A	G	I	R	V	2	1	1	0	0	1	0	2	0	1	0	0	0	0	0	1	0	1	0	1	0	0	11	0	1157.59	Q15393	Q15393	857	867	SF3B3	Splicing factor 3B subunit 3	yes	yes	2	8.9616e-53	179.51	1.8	1.6	4	1	1
AGNLGGGVVTIE	NFEQFLQERIKVNGKAGNLGGGVVTIERSK	NGKAGNLGGGVVTIERSKSKITVTSEVPFS	K	A	G	I	E	R	1	0	1	0	0	0	1	4	0	1	1	0	0	0	0	0	1	0	0	2	0	0	12	0	1085.57	K7EJT5;K7EP65;K7EKS7;K7ELC4;K7EMH1;K7ERI7;P35268	K7EJT5	20	31	RPL22	60S ribosomal protein L22	yes	no	2	0.0052769	78.334	4	1.73	1	3	1
AGNLGGGVVTIER	NFEQFLQERIKVNGKAGNLGGGVVTIERSK	GKAGNLGGGVVTIERSKSKITVTSEVPFSK	K	A	G	E	R	S	1	1	1	0	0	0	1	4	0	1	1	0	0	0	0	0	1	0	0	2	0	0	13	1	1241.67	K7EJT5;K7EP65;K7EKS7;K7ELC4;K7EMH1;K7ERI7;P35268	K7EJT5	20	32	RPL22	60S ribosomal protein L22	yes	no	2	4.7325e-145	222.8	3	2	4	4	1
AGNVTRPPTDLSFNFDANK	EHRLIARYAARLAAEAGNVTRPPTDLSFNF	TRPPTDLSFNFDANKQQRQLIAELENKNRE	E	A	G	N	K	Q	2	1	3	2	0	0	0	1	0	0	1	1	0	2	2	1	2	0	0	1	0	0	19	1	2063.01	E9PEY4;E7EVB6;O60941	E9PEY4	386	404	DTNB	Dystrobrevin;Dystrobrevin beta	yes	no	3	0.014618	35.678	5	0		2
AGQAVDDFIEK	VSKLKKPRRIILLVKAGQAVDDFIEKLVPL	LLVKAGQAVDDFIEKLVPLLDTGDIIIDGG	K	A	G	E	K	L	2	0	0	2	0	1	1	1	0	1	0	1	0	1	0	0	0	0	0	1	0	0	11	1	1191.58	P52209;K7EMN2;K7EM49;K7EPF6	P52209	77	87	PGD	6-phosphogluconate dehydrogenase, decarboxylating	yes	no	2	0.01695	70.552	1	0	1
AGQTTYSGVIDCFR	TPADVIKTRLQVAARAGQTTYSGVIDCFRK	RAGQTTYSGVIDCFRKILREEGPKALWKGA	R	A	G	F	R	K	1	1	0	1	1	1	0	2	0	1	0	0	0	1	0	1	2	0	1	1	0	0	14	0	1573.72	Q9UJS0;O75746	Q9UJS0	554	567	SLC25A13;SLC25A12	Calcium-binding mitochondrial carrier protein Aralar2;Calcium-binding mitochondrial carrier protein Aralar1	no	no	2	0.024273	50.207	1	0	1		1
AGQYNNHLYGTSVQSVR	REQMEKDIQEHKFIEAGQYNNHLYGTSVQS	QYNNHLYGTSVQSVREVAEKGKHCILDVSG	E	A	G	V	R	E	1	1	2	0	0	2	0	2	1	0	1	0	0	0	0	2	1	0	2	2	0	0	17	0	1892.91	C9JUA9;A0A590UJ29;A0A0C4DFT3;A0A590UKA8;A0A590UJC5;A0A590UJR5;A0A590UJ08;A0A590UJ81;A0A590UJ18;A0A590UJ68;A0A590UJS9;A0A590UJX2;A0A590UK48;A0A590UJR4;A0A590UK81;A0A590UJD9;Q12959	C9JUA9	428	444	DLG1	Disks large homolog 1	yes	no	3	0.0041769	34.498	5	0		3
AGSCWQDPLAVALSR	______________________________	AGSCWQDPLAVALSRGRQLAAPPGRGCARS	R	A	G	S	R	G	3	1	0	1	1	1	0	1	0	0	2	0	0	0	1	2	0	1	0	1	0	0	15	0	1629.79	O95382	O95382	13	27	MAP3K6	Mitogen-activated protein kinase kinase kinase 6	yes	yes	2;3	7.1188e-06	107.85	3.18	1.99	5	6	2
AGSPGFPGAGPGGGGQTPR	PPPPPRLPLGQAARRAGSPGFPGAGPGGGG	GFPGAGPGGGGQTPRRPQGASFALAAAAAL	R	A	G	P	R	R	2	1	0	0	0	1	0	8	0	0	0	0	0	1	4	1	1	0	0	0	0	0	19	0	1623.78	A0A3F2YP58	A0A3F2YP58	228	246			yes	yes	3	0.008123	26.593	5	0		1
AGTAFIQTQQLHAAMADTFLE	______________________________	QTQQLHAAMADTFLEHMCRLDIDSPPITAR	E	A	G	L	E	H	5	0	0	1	0	3	1	1	1	1	2	0	1	2	0	0	3	0	0	0	0	0	21	0	2263.09	P14618;B4DNK4;H3BTN5;H3BQ34;H3BR70;H3BUW1;H3BTJ2;H3BT25;H3BU13;H3BN34;H3BQZ3	P14618	8	28	PKM	Pyruvate kinase PKM;Pyruvate kinase	yes	no	3	0.016667	21.353	5	0		1
AGVMALANLLQIQR	AEPLINLDVNNPDFKAGVMALANLLQIQRH	KAGVMALANLLQIQRHDDYLVMLKAIRILV	K	A	G	Q	R	H	3	1	1	0	0	2	0	1	0	1	3	0	1	0	0	0	0	0	0	1	0	0	14	0	1496.85	Q9Y224;H0YJB9;G3V4C6	Q9Y224	132	145	C14orf166	UPF0568 protein C14orf166	yes	no	2;3	2.852e-20	145.17	4.33	1.49	2	10	1
AGVNTVTTLVE	AGKGDVPTKRPPVLRAGVNTVTTLVENKKA	PVLRAGVNTVTTLVENKKAQLVVIAHDVDP	R	A	G	V	E	N	1	0	1	0	0	0	1	1	0	0	1	0	0	0	0	0	3	0	0	3	0	0	11	0	1102.59	P62424;Q5T8U2;Q5T8U3	P62424	138	148	RPL7A	60S ribosomal protein L7a	yes	no	2	9.6519e-07	126.41	3	2	4	4	1
AGVPPGLFNVVQGGAATGQFLCQHPDVAK	FTPVSALLLAEIYSEAGVPPGLFNVVQGGA	AATGQFLCQHPDVAKVSFTGSVPTGMKIME	E	A	G	A	K	V	4	0	1	1	1	3	0	5	1	0	2	1	0	2	3	0	1	0	0	4	0	0	29	0	2934.48	P49189	P49189	199	227	ALDH9A1	4-trimethylaminobutyraldehyde dehydrogenase	yes	yes	3;4	9.3002e-14	58.877	5	0		4
AGVTLGQPHLSR	______________________________	GGEAGVTLGQPHLSRQDLTTLDVTKLTPLS	E	A	G	S	R	Q	1	1	0	0	0	1	0	2	1	0	2	0	0	0	1	1	1	0	0	1	0	0	12	0	1234.68	P41091;Q2VIR3;H7BZU1	P41091	6	17	EIF2S3;EIF2S3L	Eukaryotic translation initiation factor 2 subunit 3;Putative eukaryotic translation initiation factor 2 subunit 3-like protein	yes	no	3	0.00027246	90.614	3	2	3	3	1
AHFFLGQCQLE	ADCRRALELDGQSVKAHFFLGQCQLEMESY	QSVKAHFFLGQCQLEMESYDEAIANLQRAY	K	A	H	L	E	M	1	0	0	0	1	2	1	1	1	0	2	0	0	2	0	0	0	0	0	0	0	0	11	0	1348.62	Q9UNE7;H3BS86	Q9UNE7	96	106	STUB1	E3 ubiquitin-protein ligase CHIP	yes	no	2	0.005857	91.065	4	1.73	1	3	1
AHGGYSVFAGVGE	GKTVLIMELINNVAKAHGGYSVFAGVGERT	AKAHGGYSVFAGVGERTREGNDLYHEMIES	K	A	H	G	E	R	2	0	0	0	0	0	1	4	1	0	0	0	0	1	0	1	0	0	1	2	0	0	13	0	1249.57	P06576;H0YH81;F8W079;F8W0P7;H0YI37	P06576	226	238	ATP5B	ATP synthase subunit beta, mitochondrial;ATP synthase subunit beta	yes	no	2	0.029407	60.019	1	0	1
AHGGYSVFAGVGER	GKTVLIMELINNVAKAHGGYSVFAGVGERT	KAHGGYSVFAGVGERTREGNDLYHEMIESG	K	A	H	E	R	T	2	1	0	0	0	0	1	4	1	0	0	0	0	1	0	1	0	0	1	2	0	0	14	1	1405.67	P06576;H0YH81;F8W079;F8W0P7;H0YI37	P06576	226	239	ATP5B	ATP synthase subunit beta, mitochondrial;ATP synthase subunit beta	yes	no	3	5.1183e-05	95.631	1.8	1.6	4	1	2
AHLMEIQVNGGTVAEK	IAHTQMRLLPLRQKKAHLMEIQVNGGTVAE	HLMEIQVNGGTVAEKLDWARERLEQQVPVN	K	A	H	E	K	L	2	0	1	0	0	1	2	2	1	1	1	1	1	0	0	0	1	0	0	2	0	0	16	2	1695.86	P39023;H7C422;G5E9G0;H7C3M2;B5MCW2	P39023	178	193	RPL3	60S ribosomal protein L3	yes	no	3	0.015345	50.305	1	0	1
AHQGTGAGISPVILNSGE	IAELMKNLTQYEQLKAHQGTGAGISPVILN	GTGAGISPVILNSGEGKEVDILRMLIKAKD	K	A	H	G	E	G	2	0	1	0	0	1	1	4	1	2	1	0	0	0	1	2	1	0	0	1	0	0	18	0	1706.86	Q8IZD4;F5GZK9	Q8IZD4	138	155	DCP1B	mRNA-decapping enzyme 1B	yes	no	2	4.1991e-09	124.38	1	0	4		1
AHQLWLSVE	QAVQSHAVAEEEARKAHQLWLSVEALKYSM	EEEARKAHQLWLSVEALKYSMKTSSAETPT	K	A	H	V	E	A	1	0	0	0	0	1	1	0	1	0	2	0	0	0	0	1	0	1	0	1	0	0	9	0	1081.56	C9J406;B9A067;Q16891;H7C463	C9J406	467	475	IMMT	MICOS complex subunit MIC60	yes	no	2	0.024634	87.323	1	0	1
AHSSMVGVNLPQK	LGDVYVNDAFGTAHRAHSSMVGVNLPQKAG	HRAHSSMVGVNLPQKAGGFLMKKELNYFAK	R	A	H	Q	K	A	1	0	1	0	0	1	0	1	1	0	1	1	1	0	1	2	0	0	0	2	0	0	13	0	1366.7	P00558	P00558	172	184	PGK1	Phosphoglycerate kinase 1	yes	yes	3	0.00039492	75.739	1	0	1
AHWTPFE	LEHEWTIPSHMPFSKAHWTPFEGQKVKGTV	PSHMPFSKAHWTPFEGQKVKGTVRRVVLRG	K	A	H	F	E	G	1	0	0	0	0	0	1	0	1	0	0	0	0	1	1	0	1	1	0	0	0	0	7	0	886.397	P27708;F8VPD4;H7BZB3	P27708	1769	1775	CAD	CAD protein;Glutamine-dependent carbamoyl-phosphate synthase;Aspartate carbamoyltransferase;Dihydroorotase	yes	no	2	0.0085634	126.05	3	2	4	4	1
AHWTPFEGQK	LEHEWTIPSHMPFSKAHWTPFEGQKVKGTV	MPFSKAHWTPFEGQKVKGTVRRVVLRGEVA	K	A	H	Q	K	V	1	0	0	0	0	1	1	1	1	0	0	1	0	1	1	0	1	1	0	0	0	0	10	1	1199.57	P27708;F8VPD4;H7BZB3	P27708	1769	1778	CAD	CAD protein;Glutamine-dependent carbamoyl-phosphate synthase;Aspartate carbamoyltransferase;Dihydroorotase	yes	no	3	0.022435	70.908	3.67	1.89	1	2
AIACLLFGGSR	KSIAPSIFGGTDMKKAIACLLFGGSRKRLP	DMKKAIACLLFGGSRKRLPDGLTRRGDINL	K	A	I	S	R	K	2	1	0	0	1	0	0	2	0	1	2	0	0	1	0	1	0	0	0	0	0	0	11	0	1163.61	B1AHB1;P33992	B1AHB1	309	319	MCM5	DNA helicase;DNA replication licensing factor MCM5	yes	no	2	0.03252	64.04	1	0	1
AIADTGANVVVTGGK	NFSKGEENLMDAQVKAIADTGANVVVTGGK	AIADTGANVVVTGGKVADMALHYANKYNIM	K	A	I	G	K	V	3	0	1	1	0	0	0	3	0	1	0	1	0	0	0	0	2	0	0	3	0	0	15	0	1371.74	P50990;H7C4C8	P50990	282	296	CCT8	T-complex protein 1 subunit theta	yes	no	2	0.00033592	96.103	1	0	1
AIAELGIYPAVDPLDSTSR	ATTFAHLDATTVLSRAIAELGIYPAVDPLD	LGIYPAVDPLDSTSRIMDPNIVGSEHYDVA	R	A	I	S	R	I	3	1	0	2	0	0	1	1	0	2	2	0	0	0	2	2	1	0	1	1	0	0	19	1	1987.03	P06576;H0YH81	P06576	388	406	ATP5B	ATP synthase subunit beta, mitochondrial;ATP synthase subunit beta	yes	no	2;3	1.3623e-10	75.97	1	0	2
AIAFLQQPR	IKFEGAIYRKDVGFRAIAFLQQPRSLTYKE	KDVGFRAIAFLQQPRSLTYKESGVDIAAGN	R	A	I	P	R	S	2	1	0	0	0	2	0	0	0	1	1	0	0	1	1	0	0	0	0	0	0	0	9	0	1042.59	P22102	P22102	425	433	GART	Trifunctional purine biosynthetic protein adenosine-3;Phosphoribosylamine--glycine ligase;Phosphoribosylformylglycinamidine cyclo-ligase;Phosphoribosylglycinamide formyltransferase	yes	yes	2	1.0996e-22	167.25	2.71	1.98	4	3	1
AIAFTQYPQYSCSTTGSSLNAIYR	TEEAIEEMERDGLERAIAFTQYPQYSCSTT	YSCSTTGSSLNAIYRYYNQVGRKPTMKWST	R	A	I	Y	R	Y	3	1	1	0	1	2	0	1	0	2	1	0	0	1	1	4	3	0	3	0	0	0	24	0	2698.27	K7ELX4;A0A499FJN5;P22830	K7ELX4	185	208	FECH	Ferrochelatase, mitochondrial	yes	no	3	1.4596e-09	60.278	5	0		2
AIALCSSLLE	AHPWTKVFKSRTPPEAIALCSSLLEYTPSS	RTPPEAIALCSSLLEYTPSSRLSPLEACAH	E	A	I	L	E	Y	2	0	0	0	1	0	1	0	0	1	3	0	0	0	0	2	0	0	0	0	0	0	10	0	1075.56	A8MT37;P49840	A8MT37	294	303	GSK3A	Glycogen synthase kinase-3 alpha	yes	no	2	0.017666	76.847	3	2	2	2	1
AIALQPENPMAHFLLGR	RRIQSGFSFKEHVDKAIALQPENPMAHFLL	ALQPENPMAHFLLGRWCYQVSHLSWLEKKT	K	A	I	G	R	W	3	1	1	0	0	1	1	1	1	1	3	0	1	1	2	0	0	0	0	0	0	0	17	1	1877	Q96TC7;H0YMB1	Q96TC7	355	371	RMDN3	Regulator of microtubule dynamics protein 3	yes	no	3	5.1493e-06	71.692	1	0	1
AIDLFTDAIK	KVAAIEALNDGELQKAIDLFTDAIKLNPRL	GELQKAIDLFTDAIKLNPRLAILYAKRASV	K	A	I	I	K	L	2	0	0	2	0	0	0	0	0	2	1	1	0	1	0	0	1	0	0	0	0	0	10	0	1105.6	H7C3I1;F6VDH7;Q3KNR6;Q8IZP2;Q8NFI4;P50502	H7C3I1	46	55	ST13;ST13P4;ST13P5	Putative protein FAM10A4;Putative protein FAM10A5;Hsc70-interacting protein	yes	no	2	0.011175	88.948	1	0	1
AIDLINNLLQVK	AFMYPPNPWKEISHEAIDLINNLLQVKMRK	SHEAIDLINNLLQVKMRKRYSVDKTLSHPW	E	A	I	V	K	M	1	0	2	1	0	1	0	0	0	2	3	1	0	0	0	0	0	0	0	1	0	0	12	0	1352.8	F8WBA3;Q15139;O94806	F8WBA3	820	831	PRKD1;PRKD3	Serine/threonine-protein kinase;Serine/threonine-protein kinase D1;Serine/threonine-protein kinase D3	yes	no	2	0.0049251	78.934	3	2	1	1
AIDSPVSFLALHNQIR	QTGLKVVRLCAKSREAIDSPVSFLALHNQI	IDSPVSFLALHNQIRNMDSMPELQKLQQLK	E	A	I	I	R	N	2	1	1	1	0	1	0	0	1	2	2	0	0	1	1	2	0	0	0	1	0	0	16	0	1779.96	Q92900	Q92900	562	577	UPF1	Regulator of nonsense transcripts 1	yes	yes	3	0.0026234	41.967	2.33	1.89	2	1	1
AIEDPILAYTAE	DDHQALIWDIQQMPRAIEDPILAYTAEGEI	MPRAIEDPILAYTAEGEINNVQWASTQPDW	R	A	I	A	E	G	3	0	0	1	0	0	2	0	0	2	1	0	0	0	1	0	1	0	1	0	0	0	12	1	1304.65	P61962	P61962	302	313	DCAF7	DDB1- and CUL4-associated factor 7	yes	yes	2	0.035702	69.954	5	0		1
AIEEFPVPALHHPVFQQE	MQATAWLNAYFHQPEAIEEFPVPALHHPVF	EFPVPALHHPVFQQESFTRQVLWKLLKVVK	E	A	I	Q	E	S	2	0	0	0	0	2	3	0	2	1	1	0	0	2	3	0	0	0	0	2	0	0	18	2	2087.05	NQQ;WT;B4DEE8;P16455	NQQ	75	92	MGMT	Methylated-DNA--protein-cysteine methyltransferase	no	no	3	0.032372	32.387	1	0	1		1
AIFQTIQNR	IDDEDNPVDEYQIFKAIFQTIQNRNPVWYQ	EYQIFKAIFQTIQNRNPVWYQALTHGLNEE	K	A	I	N	R	N	1	1	1	0	0	2	0	0	0	2	0	0	0	1	0	0	1	0	0	0	0	0	9	0	1089.59	O95373	O95373	964	972	IPO7	Importin-7	yes	yes	2	4.0785e-41	181.49	5	0		4
AIFTGHSAVVE	DINAGPKEGKIVDAKAIFTGHSAVVEDVAW	VDAKAIFTGHSAVVEDVAWHLLHESLFGSV	K	A	I	V	E	D	2	0	0	0	0	0	1	1	1	1	0	0	0	1	0	1	1	0	0	2	0	0	11	0	1129.58	Q5JP01;Q16576;E9PC52;Q5JP02	Q5JP01	140	150	RBBP7	Histone-binding protein RBBP7	yes	no	2	4.4288e-16	147.34	2.71	1.98	4	3	1
AIFTGYYGK	NGRWMLTLAKNMEVRAIFTGYYGKGKPVPT	KNMEVRAIFTGYYGKGKPVPTQGSRKGGAL	R	A	I	G	K	G	1	0	0	0	0	0	0	2	0	1	0	1	0	1	0	0	1	0	2	0	0	0	9	0	1018.51	P09543	P09543	392	400	CNP	2,3-cyclic-nucleotide 3-phosphodiesterase	yes	yes	2	0.039266	71.342	1	0	1		1
AIGGGLSSVGGGSSTIK	SGLGIGGGFSSSSGRAIGGGLSSVGGGSST	GGGLSSVGGGSSTIKYTTTSSSSRKSYKH_	R	A	I	I	K	Y	1	0	0	0	0	0	0	6	0	2	1	1	0	0	0	4	1	0	0	1	0	0	17	0	1446.77	CON__P02538;P02538;CON__P48668;P48668	CON__P48668	534	550	KRT6A;KRT6C	Keratin, type II cytoskeletal 6A;Keratin, type II cytoskeletal 6C	no	no	2	1.9258e-55	176.51	5	0		1
AIGSASEGAQSSLQEVYHK	FHMDPSGTFVQCDARAIGSASEGAQSSLQE	ASEGAQSSLQEVYHKSMTLKEAIKSSLIIL	R	A	I	H	K	S	3	0	0	0	0	2	2	2	1	1	1	1	0	0	0	4	0	0	1	1	0	0	19	2	1960.95	P28066	P28066	169	187	PSMA5	Proteasome subunit alpha type-5	yes	yes	3	6.0708e-08	71.558	1	0	1
AIIIFVPVPQLK	NITAAKEIEVGGGRKAIIIFVPVPQLKSFQ	GRKAIIIFVPVPQLKSFQKIQVRLVRELEK	K	A	I	L	K	S	1	0	0	0	0	1	0	0	0	3	1	1	0	1	2	0	0	0	0	2	0	0	12	0	1336.85	P62081;B5MCP9	P62081	59	70	RPS7	40S ribosomal protein S7	yes	no	2	0.0043549	112.94	2	1.73	3	1	1
AIINPTNADIDLK	LIHSEISNLAGFEVEAIINPTNADIDLKDD	VEAIINPTNADIDLKDDLGNTLEKKGGKEF	E	A	I	L	K	D	2	0	2	2	0	0	0	0	0	3	1	1	0	0	1	0	1	0	0	0	0	0	13	0	1396.76	O75367	O75367	214	226	H2AFY	Core histone macro-H2A.1	yes	yes	2	5.6674e-05	118.4	1	0	1
AILAGGLAGGIE	AAPASGKAKLTHPGKAILAGGLAGGIEICI	PGKAILAGGLAGGIEICITFPTEYVKTQLQ	K	A	I	I	E	I	3	0	0	0	0	0	1	4	0	2	2	0	0	0	0	0	0	0	0	0	0	0	12	0	1040.59	P53007	P53007	28	39	SLC25A1	Tricarboxylate transport protein, mitochondrial	yes	yes	2	0.01829	67.032	1	0	1
AILDGIVDPVDSTLR	NNKKFESQDTVALLEAILDGIVDPVDSTLR	AILDGIVDPVDSTLRDFCGRCIREFLKWSI	E	A	I	L	R	D	1	1	0	3	0	0	0	1	0	2	2	0	0	0	1	1	1	0	0	2	0	0	15	0	1582.86	P78527	P78527	1012	1026	PRKDC	DNA-dependent protein kinase catalytic subunit	yes	yes	2	0.0006713	69.01	1	0	1
AILVDLEPGTMDSVR	SVYYNEATGGKYVPRAILVDLEPGTMDSVR	AILVDLEPGTMDSVRSGPFGQIFRPDNFVF	R	A	I	V	R	S	1	1	0	2	0	0	1	1	0	1	2	0	1	0	1	1	1	0	0	2	0	0	15	1	1614.83	Q5JP53;P07437;G3V5W4;G3V2R8;G3V3R4;G3V2N6;Q13885;Q9BVA1;A0A0B4J269;Q13509	Q5JP53	45	59	TUBB;TUBB3;TUBB2A;TUBB2B	Tubulin beta chain;Tubulin beta-2A chain;Tubulin beta-2B chain;Tubulin beta-3 chain	no	no	2;3	1.3336e-05	124.1	1	0	3
AILYLNTGYQR	YLNETQQLTAELKSKAILYLNTGYQRQLLY	LKSKAILYLNTGYQRQLLYKHFDGSYSTFG	K	A	I	Q	R	Q	1	1	1	0	0	1	0	1	0	1	2	0	0	0	0	0	1	0	2	0	0	0	11	0	1310.7	CON__ENSEMBL:ENSBTAP00000024146	CON__ENSEMBL:ENSBTAP00000024146	1008	1018			yes	yes	2	0.039406	60.828	1	0	1		1
AINCATSGVVGLVNCLR	GILADEDSSRPVWLKAINCATSGVVGLVNC	NCATSGVVGLVNCLRREPGGNRLRCVLLSN	K	A	I	L	R	R	2	1	2	0	2	0	0	2	0	1	2	0	0	0	0	1	1	0	0	3	0	0	17	0	1802.91	P49327;A0A0U1RQF0	P49327	1445	1461	FASN	Fatty acid synthase;[Acyl-carrier-protein] S-acetyltransferase;[Acyl-carrier-protein] S-malonyltransferase;3-oxoacyl-[acyl-carrier-protein] synthase;3-oxoacyl-[acyl-carrier-protein] reductase;3-hydroxyacyl-[acyl-carrier-protein] dehydratase;Enoyl-[acyl-carrier-protein] reductase;Oleoyl-[acyl-carrier-protein] hydrolase	yes	no	3	4.0095e-08	80.632	1	0	2		1
AINFNFGYAK	FPPEPNGILHIGHAKAINFNFGYAKANNGI	IGHAKAINFNFGYAKANNGICFLRFDDTNP	K	A	I	A	K	A	2	0	2	0	0	0	0	1	0	1	0	1	0	2	0	0	0	0	1	0	0	0	10	0	1143.57	P47897;A0A1B0GVU9;B4DDN1;C9J165;A0A0U1RR66	P47897	283	292	QARS	Glutamine--tRNA ligase	yes	no	2	0.0096135	85.064	4	1.73	1	3	1
AINQGGLTSVAVR	FSPEGRLYQVEYAFKAINQGGLTSVAVRGK	FKAINQGGLTSVAVRGKDCAVIVTQKKVPD	K	A	I	V	R	G	2	1	1	0	0	1	0	2	0	1	1	0	0	0	0	1	1	0	0	2	0	0	13	0	1284.71	G3V3U4;G3V3I1;G3V295;G3V5Z7;P60900	G3V3U4	31	43	PSMA6	Proteasome subunit alpha type;Proteasome subunit alpha type-6	yes	no	2	0.0014986	107.24	1	0	1
AINQQTGAFVE	HKCGLVIGRGGENVKAINQQTGAFVEISRQ	ENVKAINQQTGAFVEISRQLPPNGDPNFKL	K	A	I	V	E	I	2	0	1	0	0	2	1	1	0	1	0	0	0	1	0	0	1	0	0	1	0	0	11	0	1176.58	A0A087WTP3;Q92945;M0R3J3	A0A087WTP3	449	459	KHSRP	Far upstream element-binding protein 2	yes	no	2	0.004937	95.605	5	0		1
AINTLNGLR	GYGFVNYVTAKDAERAINTLNGLRLQSKTI	AKDAERAINTLNGLRLQSKTIKVSYARPSS	R	A	I	L	R	L	1	1	2	0	0	0	0	1	0	1	2	0	0	0	0	0	1	0	0	0	0	0	9	0	970.556	Q15717;M0QZR9;A0A494C0Q5;A0A494C015;A0A0A0MRX1;A0A494C147;B1APY9;A0A494C0F8;A0A494C1D9;B1AM48;A0A494C0M6;A0A494C173;A0A494C011;A0A0R4J2E6;Q12926;P26378	Q15717	77	85	ELAVL1;ELAVL2;ELAVL4	ELAV-like protein 1;ELAV-like protein;ELAV-like protein 2;ELAV-like protein 4	yes	no	2	0.024195	87.754	2.6	1.96	3	2
AIPQLQGYLR	IDQKAVDSQILPKIKAIPQLQGYLRSVFAL	LPKIKAIPQLQGYLRSVFALTNGIYPHKLV	K	A	I	L	R	S	1	1	0	0	0	2	0	1	0	1	2	0	0	0	1	0	0	0	1	0	0	0	10	0	1157.66	Q02878	Q02878	263	272	RPL6	60S ribosomal protein L6	yes	yes	2	0.011176	88.942	1	0	1
AIQCVDNNQSVLVSAHTSAGK	AAKEYPFILDAFQREAIQCVDNNQSVLVSA	NNQSVLVSAHTSAGKTVCAEYAIALALREK	E	A	I	G	K	T	3	0	2	1	1	2	0	1	1	1	1	1	0	0	0	3	1	0	0	3	0	0	21	0	2198.07	P42285	P42285	147	167	SKIV2L2	Superkiller viralicidic activity 2-like 2	yes	yes	3	0.00012395	47.397	5	0		1
AISAANLHLR	YETQTFSSKTEWRVRAISAANLHLRTNHIY	EWRVRAISAANLHLRTNHIYVSSDDIKETG	R	A	I	L	R	T	3	1	1	0	0	0	0	0	1	1	2	0	0	0	0	1	0	0	0	0	0	0	10	0	1064.61	Q6P2Q9	Q6P2Q9	2077	2086	PRPF8	Pre-mRNA-processing-splicing factor 8	yes	yes	3	0.00064351	105.52	1.8	1.6	4	1	1
AISQNSVVIIR	RELLPVKKFESEILEAISQNSVVIIRGATG	EILEAISQNSVVIIRGATGCGKTTQVPQFI	E	A	I	I	R	G	1	1	1	0	0	1	0	0	0	3	0	0	0	0	0	2	0	0	0	2	0	0	11	0	1198.7	Q08211	Q08211	400	410	DHX9	ATP-dependent RNA helicase A	yes	yes	2	7.2582e-97	207.95	3	2	4	4	1
AITGIQAFTASK	TYEGTHDIHALILGRAITGIQAFTASK___	LGRAITGIQAFTASK_______________	R	A	I	S	K	-	3	0	0	0	0	1	0	1	0	2	0	1	0	1	0	1	2	0	0	0	0	0	12	0	1206.66	Q92947	Q92947	427	438	GCDH	Glutaryl-CoA dehydrogenase, mitochondrial	yes	yes	2	0.0021503	89.827	1	0	4		1
AITHLNNNFMFGQK	GAAMVEMADGYAVDRAITHLNNNFMFGQKL	RAITHLNNNFMFGQKLNVCVSKQPAIMPGQ	R	A	I	Q	K	L	1	0	3	0	0	1	0	1	1	1	1	1	1	2	0	0	1	0	0	0	0	0	14	0	1633.8	P14866;M0QXS5;A0A3B3ITJ4;M0QYT0	P14866	435	448	HNRNPL	Heterogeneous nuclear ribonucleoprotein L	no	no	3	1.6308e-66	181.98	3.13	2	7	8	2
AITSFNGHKPPGSSEPITVK	GVAFIRFDKRSEAEEAITSFNGHKPPGSSE	NGHKPPGSSEPITVKFAANPNQNKNVALLS	E	A	I	V	K	F	1	0	1	0	0	0	1	2	1	2	0	2	0	1	3	3	2	0	0	1	0	0	20	2	2066.08	Q15717	Q15717	163	182	ELAVL1	ELAV-like protein 1	yes	yes	4	2.1847e-12	81.016	3	2	4	4	1
AIVAIENPADVSVISSR	INLKRTWEKLLLAARAIVAIENPADVSVIS	VAIENPADVSVISSRNTGQVCGTVRAVLKF	R	A	I	S	R	N	3	1	1	1	0	0	1	0	0	3	0	0	0	0	1	3	0	0	0	3	0	0	17	1	1739.94	A0A0C4DG17;P08865;C9J9K3;F8WD59	A0A0C4DG17	64	80	RPSA	40S ribosomal protein SA	yes	no	2;3	3.9442e-35	137.17	2.33	1.89	6	3	1
AIVAVQAIIADPK	LHIEELRELQTKINEAIVAVQAIIADPKTD	NEAIVAVQAIIADPKTDHRLGKVGR_____	E	A	I	P	K	T	4	0	0	1	0	1	0	0	0	3	0	1	0	0	1	0	0	0	0	2	0	0	13	0	1307.78	Q9Y224	Q9Y224	222	234	C14orf166	UPF0568 protein C14orf166	yes	yes	2;3	7.6158e-14	141.88	3.22	1.99	4	5	1
AIVICPTDE	AQRRKMRPFEGFQRKAIVICPTDEDLKDRT	EGFQRKAIVICPTDEDLKDRTIKRTDEEGK	K	A	I	D	E	D	1	0	0	1	1	0	1	0	0	2	0	0	0	0	1	0	1	0	0	1	0	0	9	0	1016.48	Q9BUJ2;M0R3F1;A0A0A0MRA5;B7Z4B8	Q9BUJ2	528	536	HNRNPUL1	Heterogeneous nuclear ribonucleoprotein U-like protein 1	yes	no	2	0.0056132	107.74	3	2	1	1
AIVNSCVFVHQTLHQANAR	PVVYDKLPQPPSHREAIVNSCVFVHQTLHQ	SCVFVHQTLHQANARLAKRGGRTMAITPRH	E	A	I	A	R	L	3	1	2	0	1	2	0	0	2	1	1	0	0	1	0	1	1	0	0	3	0	0	19	0	2164.1	Q14204;A0A2R8Y706;A0A2R8Y5T0;A0A2R8Y6H2;A0A2R8YFZ7	Q14204	3142	3160	DYNC1H1	Cytoplasmic dynein 1 heavy chain 1	yes	no	4	0.025677	24.029	1	0	1
AIVSSSNQALLR	KAKVGQYVSRAEELKAIVSSSNQALLRQGT	ELKAIVSSSNQALLRQGTSARDLLREMARD	K	A	I	L	R	Q	2	1	1	0	0	1	0	0	0	1	2	0	0	0	0	3	0	0	0	1	0	0	12	0	1257.7	Q6PHR2	Q6PHR2	346	357	ULK3	Serine/threonine-protein kinase ULK3	yes	yes	2	3.7026e-81	195.17	3	2	4	4	1
AIYDICR	TTLEHSDCAFMVDNEAIYDICRRNLDIERP	CAFMVDNEAIYDICRRNLDIERPTYTNLNR	E	A	I	C	R	R	1	1	0	1	1	0	0	0	0	2	0	0	0	0	0	0	0	0	1	0	0	0	7	0	909.438	Q9BQE3;F5H5D3;F8VVB9;F8VQQ4;C9JDS9;P68363;P68366;Q71U36;P0DPH8;P0DPH7;Q6PEY2;C9J2C0;Q9NY65	P68363	208	214	TUBA1C;TUBA1B;TUBA1A;TUBA4A;TUBA3E;TUBA8	Tubulin alpha-1C chain;Tubulin alpha-1B chain;Tubulin alpha-4A chain;Tubulin alpha-1A chain;Tubulin alpha-3E chain;Tubulin alpha-8 chain	no	no	2	0.0093678	117.7	3	2	3	3	1
AKGPVTIPYPLFQSHVE	QVEELFERKYAQAIKAKGPVTIPYPLFQSH	GPVTIPYPLFQSHVEDLYVEGLPEGIPFRR	K	A	K	V	E	D	1	0	0	0	0	1	1	1	1	1	1	1	0	1	3	1	1	0	1	2	0	0	17	1	1882	A0A494C1K3;P78347	A0A494C1K3	540	556	GTF2I	General transcription factor II-I	yes	no	3	0.026249	34.721	1	0	1
AKPAVVAPAPVVE	GRDSSKGEDSAEETEAKPAVVAPAPVVEAV	TEAKPAVVAPAPVVEAVSTPSAAFPSDATA	E	A	K	V	E	A	4	0	0	0	0	0	1	0	0	0	0	1	0	0	3	0	0	0	0	4	0	0	13	1	1246.73	Q12906	Q12906	488	500	ILF3	Interleukin enhancer-binding factor 3	yes	yes	2	0.00016038	117.53	3	2	3	3	1
ALAAAGYDVE	ASKERSGVSLAALKKALAAAGYDVEKNNSR	AALKKALAAAGYDVEKNNSRIKLGLKSLVS	K	A	L	V	E	K	4	0	0	1	0	0	1	1	0	0	1	0	0	0	0	0	0	0	1	1	0	0	10	0	978.466	P16402;P16403	P16402	66	75	HIST1H1D;HIST1H1C	Histone H1.3;Histone H1.2	no	no	2	0.0040566	107.74	3.67	1.89	2	4
ALAAAGYDVEK	ASKERSGVSLAALKKALAAAGYDVEKNNSR	ALKKALAAAGYDVEKNNSRIKLGLKSLVSK	K	A	L	E	K	N	4	0	0	1	0	0	1	1	0	0	1	1	0	0	0	0	0	0	1	1	0	0	11	1	1106.56	P16402;P16403	P16402	66	76	HIST1H1D;HIST1H1C	Histone H1.3;Histone H1.2	no	no	2	0.0031508	102.06	3	2	2	2
ALAAALAHISGATSVDQR	KQSAEKLIEEKGAVEALAAALAHISGATSV	AALAHISGATSVDQRSLINSNVGFVTMILQ	E	A	L	Q	R	S	6	1	0	1	0	1	0	1	1	1	2	0	0	0	0	2	1	0	0	1	0	0	18	0	1750.93	Q9NR30	Q9NR30	610	627	DDX21	Nucleolar RNA helicase 2	yes	yes	3	1.2917e-08	88.551	3.4	1.96	2	3	1
ALAAELNQLR	ASYIEKVRFLEQQNKALAAELNQLRAKEPT	EQQNKALAAELNQLRAKEPTKLADVYQAEL	K	A	L	L	R	A	3	1	1	0	0	1	1	0	0	0	3	0	0	0	0	0	0	0	0	0	0	0	10	1	1097.62	A0A1X7SBR3;A0A1W2PR46;P14136;A0A1X7SCE1;K7EKH9;B4DIR1;K7ELP4	A0A1X7SBR3	96	105	GFAP	Glial fibrillary acidic protein	no	no	2	0.013042	105.14	1	0	1
ALAANHQQLFTDGR	ERVRANARALRLGLEALAANHQQLFTDGRS	EALAANHQQLFTDGRSWGSFTVLDNSAWYQ	E	A	L	G	R	S	3	1	1	1	0	2	0	1	1	0	2	0	0	1	0	0	1	0	0	0	0	0	14	0	1540.77	H0YHS6;Q9Y2Z4	H0YHS6	124	137	YARS2	Tyrosine--tRNA ligase;Tyrosine--tRNA ligase, mitochondrial	yes	no	3	6.6785e-05	96.734	5	0		1
ALAAVPSAGSVQR	EAAGRGLQPLKLDYRALAAVPSAGSVQRVP	YRALAAVPSAGSVQRVPSGAAGGKMAESPC	R	A	L	Q	R	V	4	1	0	0	0	1	0	1	0	0	1	0	0	0	1	2	0	0	0	2	0	0	13	0	1225.68	A0A0G2JNZ2;A0A0G2JPP5;Q14160;A0A0G2JMS7;H0YCG0	A0A0G2JNZ2	1270	1282	SCRIB	Protein scribble homolog	yes	no	2	0.00075201	102.61	5	0		3
ALADDDFLTVTGK	SDIAITKDMFEEALRALADDDFLTVTGKTV	LRALADDDFLTVTGKTVRLL__________	R	A	L	G	K	T	2	0	0	3	0	0	0	1	0	0	2	1	0	1	0	0	2	0	0	1	0	0	13	0	1364.68	E5RG31;A0A3B3ITP6;A0A3B3IS57;A0A3B3IU45;A0A3B3IT92;P33991	E5RG31	565	577	MCM4	DNA replication licensing factor MCM4	yes	no	2	0.00026843	116.23	1	0	4		1
ALAFIIR	FEGLKFFLNREVPREALAFIIRSFGGEVSW	LNREVPREALAFIIRSFGGEVSWDKSLCIG	E	A	L	I	R	S	2	1	0	0	0	0	0	0	0	2	1	0	0	1	0	0	0	0	0	0	0	0	7	0	802.507	O00541;B5MCF9;B3KXD6	O00541	342	348	PES1	Pescadillo homolog	yes	no	2	0.027772	105.42	1	0	1		1
ALAGAPLDNAPK	CAVRHMRSSGHQRCEALAGAPLDNAPKEYP	RCEALAGAPLDNAPKEYPPKIQQLVQDIAS	E	A	L	P	K	E	4	0	1	1	0	0	0	1	0	0	2	1	0	0	2	0	0	0	0	0	0	0	12	0	1136.62	B4DLN1;P52815	B4DLN1	47	58	MRPL12	39S ribosomal protein L12, mitochondrial	yes	no	2	0.0018818	93.111	3	2	2	2	1
ALALGALQNIR	DEVKSEFKLNTYNDKALALGALQNIRYRGG	YNDKALALGALQNIRYRGGNTRTGKALTFI	K	A	L	I	R	Y	3	1	1	0	0	1	0	1	0	1	3	0	0	0	0	0	0	0	0	0	0	0	11	0	1138.68	H0Y5N9;A0A087X0A8;D6RGG3;Q99715	H0Y5N9	23	33	COL12A1	Collagen alpha-1(XII) chain	yes	no	2	0.0087014	79.469	5	0		1
ALANVNIGSLICNVGAGGPAPAAGAAPAGGPAPSTAAAPAEEK	AGVNVEPFWPGLFAKALANVNIGSLICNVG	GGPAPSTAAAPAEEKKVEAKKEESEESDDD	K	A	L	E	K	K	14	0	3	0	1	0	2	7	0	2	2	1	0	0	6	2	1	0	0	2	0	0	43	2	3807.92	P05386	P05386	50	92	RPLP1	60S acidic ribosomal protein P1	yes	yes	4;5	3.3496e-31	65.773	2.82	1.99	6	5	2
ALCGFQFTFK	DGNDLHMTYKIGLVEALCGFQFTFKHLDGR	IGLVEALCGFQFTFKHLDGRQIVVKYPPGK	E	A	L	F	K	H	1	0	0	0	1	1	0	1	0	0	1	1	0	3	0	0	1	0	0	0	0	0	10	0	1217.59	O60884	O60884	278	287	DNAJA2	DnaJ homolog subfamily A member 2	yes	yes	2	3.1736e-08	136.8	2.71	1.98	4	3	1
ALCGFQKPISTLDNR	RGEDLFMCMDIQLVEALCGFQKPISTLDNR	ALCGFQKPISTLDNRTIVITSHPGQIVKHG	E	A	L	N	R	T	1	1	1	1	1	1	0	1	0	1	2	1	0	1	1	1	1	0	0	0	0	0	15	1	1718.88	P31689	P31689	269	283	DNAJA1	DnaJ homolog subfamily A member 1	yes	yes	3	2.8514e-09	132.05	3	2	4	4	1
ALDCILPPTRPTDKPLR	VTRKDGNASGTTLLEALDCILPPTRPTDKP	DCILPPTRPTDKPLRLPLQDVYKIGGIGTV	E	A	L	L	R	L	1	2	0	2	1	0	0	0	0	1	3	1	0	0	4	0	2	0	0	0	0	0	17	2	1962.07	P68104;Q5VTE0;A0A087WVQ9;A0A087WV01	P68104	231	247	EEF1A1;EEF1A1P5	Elongation factor 1-alpha 1;Putative elongation factor 1-alpha-like 3;Elongation factor 1-alpha	yes	no	3;4	3.0299e-08	101.53	3.22	1.99	4	5	1
ALDEGDIALLK	QRKTKEDEKDDKPIRALDEGDIALLKTYGQ	KPIRALDEGDIALLKTYGQSTYSRQIKQVE	R	A	L	L	K	T	2	0	0	2	0	0	1	1	0	1	3	1	0	0	0	0	0	0	0	0	0	0	11	1	1156.63	P35998;C9JLS9	P35998	24	34	PSMC2	26S protease regulatory subunit 7	yes	no	2	0.039451	72.928	1	0	1
ALDIDLDKPLADSE	LPSDEDDKDPNDPYRALDIDLDKPLADSEK	RALDIDLDKPLADSEKLPIQKHRNTETSKS	R	A	L	S	E	K	2	0	0	4	0	0	1	0	0	1	3	1	0	0	1	1	0	0	0	0	0	0	14	1	1513.75	O14617;A0A2R8Y611	O14617	801	814	AP3D1	AP-3 complex subunit delta-1	yes	no	2	0.0004465	82.379	1	0	1
ALDLLDK	NKVPWNRLFPNADSKALDLLDKMLTFNPHK	LFPNADSKALDLLDKMLTFNPHKRIEVEQA	K	A	L	D	K	M	1	0	0	2	0	0	0	0	0	0	3	1	0	0	0	0	0	0	0	0	0	0	7	0	786.449	P28482;H3BSA1;P19784;H3BV19	P28482	286	292	MAPK1;CSNK2A2	Mitogen-activated protein kinase 1;Casein kinase II subunit alpha	no	no	2	0.00062037	135.87	3.29	1.98	3	4	1
ALDLLDR	TKVAWAKLFPKSDSKALDLLDRMLTFNPNK	LFPKSDSKALDLLDRMLTFNPNKRITVEEA	K	A	L	D	R	M	1	1	0	2	0	0	0	0	0	0	3	0	0	0	0	0	0	0	0	0	0	0	7	0	814.455	E9PBK7;E9PQW4;P27361;B3KR49;H0YEX6;E9PRH7	E9PBK7	235	241	MAPK3	Mitogen-activated protein kinase;Mitogen-activated protein kinase 3	no	no	2	0.0092177	119.57	5	0		2
ALDTMNFDVIK	GYAYVNFQQPADAERALDTMNFDVIKGKPV	DAERALDTMNFDVIKGKPVRIMWSQRDPSL	R	A	L	I	K	G	1	0	1	2	0	0	0	0	0	1	1	1	1	1	0	0	1	0	0	1	0	0	11	0	1265.63	P11940;A0A087WTT1;E7ERJ7;E7EQV3;E5RJB9;E5RH24;H0YBN4;E5RGH3;B1ANR0;Q13310;B1ANR1;H0YEQ8	P11940	68	78	PABPC1;PABPC4	Polyadenylate-binding protein 1;Polyadenylate-binding protein;Polyadenylate-binding protein 4	no	no	2	0.034143	63.283	1	0	1
ALEHFTDLYDIK	AHIAQLCEKAGLLQRALEHFTDLYDIKRAV	LQRALEHFTDLYDIKRAVVHTHLLNPEWLV	R	A	L	I	K	R	1	0	0	2	0	0	1	0	1	1	2	1	0	1	0	0	1	0	1	0	0	0	12	1	1463.73	A0A087WVQ6;Q00610	A0A087WVQ6	630	641	CLTC	Clathrin heavy chain;Clathrin heavy chain 1	yes	no	3	0.0126	60.161	1	0	1
ALFGQPPFASR	DARVDLWSMGVILYEALFGQPPFASRSFSE	ILYEALFGQPPFASRSFSELEEKIRSNRVI	E	A	L	S	R	S	2	1	0	0	0	1	0	1	0	0	1	0	0	2	2	1	0	0	0	0	0	0	11	0	1189.62	Q6PHR2	Q6PHR2	206	216	ULK3	Serine/threonine-protein kinase ULK3	yes	yes	2	6.46e-24	159.58	3.29	1.98	3	4	1
ALFNAQFGSIFR	AAWMKERQELRCITKALFNAQFGSIFRTFH	ITKALFNAQFGSIFRTFHNPTYFSRRLVRF	K	A	L	F	R	T	2	1	1	0	0	1	0	1	0	1	1	0	0	3	0	1	0	0	0	0	0	0	12	0	1369.71	Q9H857	Q9H857	439	450	NT5DC2	5-nucleotidase domain-containing protein 2	yes	yes	2	4.9473e-12	140.75	3	2	4	4	1
ALFQPHLINVE	GRIIKVGGERFEAPEALFQPHLINVEGVGV	EAPEALFQPHLINVEGVGVAELLFNTIQAA	E	A	L	V	E	G	1	0	1	0	0	1	1	0	1	1	2	0	0	1	1	0	0	0	0	1	0	0	11	0	1279.69	F5H6T1;P61160	F5H6T1	209	219	ACTR2	Actin-related protein 2	yes	no	2	0.0054078	93.649	3	2	1	1
ALFQPSFLGME	GQVITIGNERFRCPEALFQPSFLGMESCGI	RCPEALFQPSFLGMESCGIHETTFNSIMKC	E	A	L	M	E	S	1	0	0	0	0	1	1	1	0	0	2	0	1	2	1	1	0	0	0	0	0	0	11	0	1238.6	P60709;A0A2R8Y793;A0A2R8YEA7;P63261	P63261	260	270	ACTB;ACTG1	Actin, cytoplasmic 1;Actin, cytoplasmic 1, N-terminally processed;Actin, cytoplasmic 2;Actin, cytoplasmic 2, N-terminally processed	no	no	2	0.006568	87.639	1	0	3		1
ALFSIGFPVPK	LPKAHQIDREFKVQKALFSIGFPVPKPILY	KVQKALFSIGFPVPKPILYCSDTSVIGTEF	K	A	L	P	K	P	1	0	0	0	0	0	0	1	0	1	1	1	0	2	2	1	0	0	0	1	0	0	11	0	1174.67	Q709F0;D6RDI8;F8WEV0	Q709F0	93	103	ACAD11	Acyl-CoA dehydrogenase family member 11	yes	no	2	0.0083549	79.906	1	0	4		1
ALGFPLERPK	VSRALGVLAQLIWSRALGFPLERPKSMSTE	LIWSRALGFPLERPKSMSTEGLMKFVDSKS	R	A	L	P	K	S	1	1	0	0	0	0	1	1	0	0	2	1	0	1	2	0	0	0	0	0	0	0	10	2	1126.65	A0A0C4DGI3;B4DJV2;O75390	A0A0C4DGI3	375	384	CS	Citrate synthase;Citrate synthase, mitochondrial	yes	no	3	0.022381	75.509	5	0		1
ALGGQALYPHVLVK	KNGKWMGIAFRIQKEALGGQALYPHVLVKN	EALGGQALYPHVLVKNCAVEFNFGQRAEPY	E	A	L	V	K	N	2	0	0	0	0	1	0	2	1	0	3	1	0	0	1	0	0	0	1	2	0	0	14	0	1464.85	Q9BUJ2;M0R3F1;A0A0A0MRA5;B7Z4B8;M0QYZ0	Q9BUJ2	362	375	HNRNPUL1	Heterogeneous nuclear ribonucleoprotein U-like protein 1	yes	no	2;3	2.3124e-05	85.733	3.5	1.94	3	5	1
ALGIDPNNIK	FKEGNYKLAYELYTEALGIDPNNIKTNAKL	ELYTEALGIDPNNIKTNAKLYCNRGTVNSK	E	A	L	I	K	T	1	0	2	1	0	0	0	1	0	2	1	1	0	0	1	0	0	0	0	0	0	0	10	0	1053.58	Q99615;K7EPP7;K7ESP1;K7EJ24	Q99615	282	291	DNAJC7	DnaJ homolog subfamily C member 7	yes	no	2	0.012107	85.642	5	0		2
ALGLFSNDIPHVVR	ASERRTASALFAGFRALGLFSNDIPHVVRF	RALGLFSNDIPHVVRFSALKRRFYVTTCVG	R	A	L	V	R	F	1	1	1	1	0	0	0	1	1	1	2	0	0	1	1	1	0	0	0	2	0	0	14	0	1536.84	A0A0A0MTB8;Q8NI36	A0A0A0MTB8	19	32	WDR36	WD repeat-containing protein 36	yes	no	3	0.0076796	39.509	1	0	2		1
ALGLHDYCDIIK	HAAYAWPFYKPVDVEALGLHDYCDIIKHPM	DVEALGLHDYCDIIKHPMDMSTIKSKLEAR	E	A	L	I	K	H	1	0	0	2	1	0	0	1	1	2	2	1	0	0	0	0	0	0	1	0	0	0	12	0	1416.71	O60885;M0QZD9	O60885	384	395	BRD4	Bromodomain-containing protein 4	yes	no	3	0.0030408	63.091	3	2	3	3	1
ALGPLQSFQARPDDLLISTYPK	LEYVKGVPLIKYFAEALGPLQSFQARPDDL	FQARPDDLLISTYPKSGMETLKDTPAPRLL	E	A	L	P	K	S	2	1	0	2	0	2	0	1	0	1	4	1	0	1	3	2	1	0	1	0	0	0	22	1	2429.3	H3BQX5;H3BRY5;P50225;P50226;E9PKR8;E9PM76;E9PKW4	H3BQX5	27	48	SULT1A1;SULT1A2	Sulfotransferase;Sulfotransferase 1A1;Sulfotransferase 1A2	yes	no	3	0.0037337	37.672	1	0	2		1
ALGQIFDSQR	TRSTHTLDLSRELSEALGQIFDSQRGCDLS	RELSEALGQIFDSQRGCDLSISVNVQGEDA	E	A	L	Q	R	G	1	1	0	1	0	2	0	1	0	1	1	0	0	1	0	1	0	0	0	0	0	0	10	0	1133.58	Q08380;K7EP36;K7ESM3;K7EKQ5;K7EJY8	Q08380	142	151	LGALS3BP	Galectin-3-binding protein	yes	no	2	2.8423e-89	208.37	3	2	4	4	1
ALGQIGPAPPLK	VPLIIDIKCTKLFVEALGQIGPAPPLKVHV	FVEALGQIGPAPPLKVHVDCMTSQKLVRLP	E	A	L	L	K	V	2	0	0	0	0	1	0	2	0	1	2	1	0	0	3	0	0	0	0	0	0	0	12	0	1160.69	P27708;F8VPD4	P27708	1439	1450	CAD	CAD protein;Glutamine-dependent carbamoyl-phosphate synthase;Aspartate carbamoyltransferase;Dihydroorotase	yes	no	2	9.1689e-98	207.29	3	2	4	4	1
ALGQNPTNAEVLK	GDGKILYSQCGDVMRALGQNPTNAEVLKVL	MRALGQNPTNAEVLKVLGNPKSDEMNVKVL	R	A	L	L	K	V	2	0	2	0	0	1	1	1	0	0	2	1	0	0	1	0	1	0	0	1	0	0	13	1	1353.73	F8W1R7;J3KND3;G8JLA2;G3V1V0;B7Z6Z4;P60660;F8VPF3;F8W1I5;P14649	F8W1R7	38	50	MYL6;MYL6B	Myosin light polypeptide 6;Myosin light chain 6B	yes	no	2	0.0031029	82.417	1	0	1
ALHLIDE	LPWVVPNNQGIAQEEALHLIDEMDLNGDKK	NQGIAQEEALHLIDEMDLNGDKKLSEEEIL	E	A	L	D	E	M	1	0	0	1	0	0	1	0	1	1	2	0	0	0	0	0	0	0	0	0	0	0	7	0	809.428	Q14257;A8MXP8	Q14257	268	274	RCN2	Reticulocalbin-2	yes	no	2	0.036497	94.396	5	0		1
ALIAAQYSGAQVR	AGTLYTYPENWRAFKALIAAQYSGAQVRVL	FKALIAAQYSGAQVRVLSAPPHFHFGQTNR	K	A	L	V	R	V	4	1	0	0	0	2	0	1	0	1	1	0	0	0	0	1	0	0	1	1	0	0	13	0	1346.73	P26641	P26641	18	30	EEF1G	Elongation factor 1-gamma	yes	yes	2	4.8502e-145	223.55	3	2	3	3	1
ALISPFDVIK	FQVAVAGSVSGLVTRALISPFDVIKIRFQL	GLVTRALISPFDVIKIRFQLQHERLSRSDP	R	A	L	I	K	I	1	0	0	1	0	0	0	0	0	2	1	1	0	1	1	1	0	0	0	1	0	0	10	0	1101.64	Q9HC21;J3KSB1;J3KSI7;J3QL84;J3KS44;J3QLV3;J3KRY6	Q9HC21	31	40	SLC25A19	Mitochondrial thiamine pyrophosphate carrier	yes	no	2	0.017796	76.679	1	0	3		1
ALLANALTSALR	LPLLGLHEAASFYQRALLANALTSALRLHQ	YQRALLANALTSALRLHQRLPHFQLSRAFL	R	A	L	L	R	L	4	1	1	0	0	0	0	0	0	0	4	0	0	0	0	1	1	0	0	0	0	0	12	0	1212.72	P57088;D6RAA6	P57088	58	69	TMEM33	Transmembrane protein 33	yes	no	2	2.926e-81	196.79	3	2	4	4	1
ALLAQQPPDAVKPAIYK	CSDGKVLLFSLPHPEALLAQQPPDAVKPAI	LAQQPPDAVKPAIYKVQCVATLQVGSMQAT	E	A	L	Y	K	V	4	0	0	1	0	2	0	0	0	1	2	2	0	0	3	0	0	0	1	1	0	0	17	1	1822.04	A0A087WZD8;Q8WUA4	A0A087WZD8	518	534	GTF3C2	General transcription factor 3C polypeptide 2	yes	no	3	9.5664e-06	68.944	1	0	2		1
ALLFIPR	LAVKHFSVEGQLEFRALLFIPRRAPFDLFE	VEGQLEFRALLFIPRRAPFDLFENKKKKNN	R	A	L	P	R	R	1	1	0	0	0	0	0	0	0	1	2	0	0	1	1	0	0	0	0	0	0	0	7	0	828.522	P08238	P08238	331	337	HSP90AB1	Heat shock protein HSP 90-beta	yes	yes	2	0.036814	94.669	3	2	1	1
ALLSSAVDHGSDE	TIIAGWREATKAAREALLSSAVDHGSDEVK	REALLSSAVDHGSDEVKFRQDLMNIAGTTL	E	A	L	D	E	V	2	0	0	2	0	0	1	1	1	0	2	0	0	0	0	3	0	0	0	1	0	0	13	0	1299.59	P78371;F8VQ14;F5GWF6	P78371	140	152	CCT2	T-complex protein 1 subunit beta	yes	no	2	0.00078554	98.033	1	0	2
ALLTPLVGR	RGLADGLVQAGVGTEALLTPLVGRLARLLE	AGVGTEALLTPLVGRLARLLEATPTDSCGY	E	A	L	G	R	L	1	1	0	0	0	0	0	1	0	0	3	0	0	0	1	0	1	0	0	1	0	0	9	0	938.591	O95382	O95382	211	219	MAP3K6	Mitogen-activated protein kinase kinase kinase 6	yes	yes	2	0.0035013	114.78	2.33	1.89	2	1
ALLVTQQLVK	VVACVGDPFYKITSEALLVTQQLVKVIRPL	KITSEALLVTQQLVKVIRPLDQPSSFDATP	E	A	L	V	K	V	1	0	0	0	0	2	0	0	0	0	3	1	0	0	0	0	1	0	0	2	0	0	10	0	1111.7	Q86VP6;H0YH27	Q86VP6	539	548	CAND1	Cullin-associated NEDD8-dissociated protein 1	yes	no	2	0.0032073	110.12	2.33	1.89	2	1	1
ALNLAQMQE	AKAARELEHSRYAKEALNLAQMQEQTLQLE	SRYAKEALNLAQMQEQTLQLEQQSKLKEYE	E	A	L	Q	E	Q	2	0	1	0	0	2	1	0	0	0	2	0	1	0	0	0	0	0	0	0	0	0	9	0	1016.5	Q5T9A4	Q5T9A4	74	82	ATAD3B	ATPase family AAA domain-containing protein 3B	yes	yes	2	0.014568	99.799	1	0	2		1
ALQIVYGIRLE	YPNPKPEVLHMIYMRALQIVYGIRLEHFYM	IYMRALQIVYGIRLEHFYMMPVNSEVMYPH	R	A	L	L	E	H	1	1	0	0	0	1	1	1	0	2	2	0	0	0	0	0	0	0	1	1	0	0	11	1	1273.74	E9PKH1;B1AQT3;B1AQT4;E9PP32;E9PQC4;Q9BZD4	E9PKH1	52	62	NUF2	Kinetochore protein Nuf2	yes	no	2	0.007334	109.86	4	1.73	1	3
ALQLPMDYVQR	ARDQHDTFFLRDPAEALQLPMDYVQRVKRT	DPAEALQLPMDYVQRVKRTHSQGGYGSQGY	E	A	L	Q	R	V	1	1	0	1	0	2	0	0	0	0	2	0	1	0	1	0	0	0	1	1	0	0	11	0	1332.69	K7ER00;Q9Y285;K7EPH2;K7ERS0	K7ER00	325	335	FARSA	Phenylalanine--tRNA ligase alpha subunit	yes	no	2	0.0037698	101.11	1	0	2		1
ALQLWSALQLK	QPQMDMVEKESGDREALQLWSALQLKIPDL	GDREALQLWSALQLKIPDLFRDLEIIPALL	E	A	L	L	K	I	2	0	0	0	0	2	0	0	0	0	4	1	0	0	0	1	0	1	0	0	0	0	11	0	1269.74	Q9HA64;I3L378	Q9HA64	189	199	FN3KRP	Ketosamine-3-kinase	yes	no	2;3	5.2877e-66	191.85	3	2	8	8	2
ALQSNIIPFCDE	QVCLAAVGLVGDLCRALQSNIIPFCDEVMQ	LCRALQSNIIPFCDEVMQLLLENLGNENVH	R	A	L	D	E	V	1	0	1	1	1	1	1	0	0	2	1	0	0	1	1	1	0	0	0	0	0	0	12	0	1405.65	Q14974;J3KTM9	Q14974	680	691	KPNB1	Importin subunit beta-1	yes	no	2	0.0024357	83.998	5	0		2
ALQTIFNR	VKWPSPPKVLRRFEEALQTIFNRWRASQLI	VLRRFEEALQTIFNRWRASQLIKSIPASDL	E	A	L	N	R	W	1	1	1	0	0	1	0	0	0	1	1	0	0	1	0	0	1	0	0	0	0	0	8	0	961.535	O94832;K7EIG7;J3QRN6	O94832	775	782	MYO1D	Unconventional myosin-Id	yes	no	2	8.6431e-39	185.42	1	0	4		1
ALQYFYFLRDE	LMLYTRKFESTDPREALQYFYFLRDEKDSQ	DPREALQYFYFLRDEKDSQGENMFLRCVSE	E	A	L	D	E	K	1	1	0	1	0	1	1	0	0	0	2	0	0	2	0	0	0	0	2	0	0	0	11	1	1463.71	Q8N1F7;H3BVG0	Q8N1F7	547	557	NUP93	Nuclear pore complex protein Nup93	yes	no	2	0.014026	93.111	1	0	3		1
ALRPYQPLGALVVTTPQAVSVGDVR	DTPPGTSDEHMATIEALRPYQPLGALVVTT	LVVTTPQAVSVGDVRRELTFCRKTGLRVMG	E	A	L	V	R	R	3	2	0	1	0	2	0	2	0	0	3	0	0	0	3	1	2	0	1	5	0	0	25	1	2606.45	H3BRE1;H3BQR2;H3BNF0;H3BNS4;Q9Y5Y2;B7Z6P0	H3BRE1	87	111	NUBP2	Cytosolic Fe-S cluster assembly factor NUBP2	yes	no	3	2.5501e-06	50.827	2.33	1.89	2	1	1
ALSDHHIYLE	RCQYVTEKVLAAVYKALSDHHIYLEGTLLK	AAVYKALSDHHIYLEGTLLKPNMVTPGHAC	K	A	L	L	E	G	1	0	0	1	0	0	1	0	2	1	2	0	0	0	0	1	0	0	1	0	0	0	10	0	1196.58	P04075;J3KPS3;H3BQN4;H3BU78	P04075	216	225	ALDOA	Fructose-bisphosphate aldolase A;Fructose-bisphosphate aldolase	yes	no	2;3	0.0050953	67.981	3.67	1.89	2	4	1
ALSELALVR	______________________________	______________________________	M	A	L	V	R	W	2	1	0	0	0	0	1	0	0	0	3	0	0	0	0	1	0	0	0	1	0	0	9	1	970.581	Q05940	Q05940	2	10	SLC18A2	Synaptic vesicular amine transporter	yes	yes	2	1.3278e-21	161.9	1	0	1
ALSTLVLNR	HRKPLVIIAEDVDGEALSTLVLNRLKVGLQ	EDVDGEALSTLVLNRLKVGLQVVAVKAPGF	E	A	L	N	R	L	1	1	1	0	0	0	0	0	0	0	3	0	0	0	0	1	1	0	0	1	0	0	9	0	985.592	P10809	P10809	282	290	HSPD1	60 kDa heat shock protein, mitochondrial	yes	yes	2	1.5499e-10	149.4	3	2	3	3	1
ALTGGIAHLFK	LNLDKMMEQKSTAVKALTGGIAHLFKQNKV	TAVKALTGGIAHLFKQNKVVHVNGYGKITG	K	A	L	F	K	Q	2	0	0	0	0	0	0	2	1	1	2	1	0	1	0	0	1	0	0	0	0	0	11	0	1126.65	P09622;E9PEX6	P09622	133	143	DLD	Dihydrolipoyl dehydrogenase, mitochondrial;Dihydrolipoyl dehydrogenase	yes	no	3	0.010866	46.706	2.6	1.96	3	2	1
ALTLGALTLPLAR	PQSQELDVQVKDDSRALTLGALTLPLARLL	SRALTLGALTLPLARLLTAPELILDQWFQL	R	A	L	A	R	L	3	1	0	0	0	0	0	1	0	0	5	0	0	0	1	0	2	0	0	0	0	0	13	0	1308.81	Q9BSJ8	Q9BSJ8	551	563	ESYT1	Extended synaptotagmin-1	yes	yes	2	3.9432e-05	120.68	3.4	1.96	2	3	1
ALTLIAGSPLK	LERLKNEITRLTTVKALTLIAGSPLKIDLR	TTVKALTLIAGSPLKIDLRPVLGEGVPILA	K	A	L	L	K	I	2	0	0	0	0	0	0	1	0	1	3	1	0	0	1	1	1	0	0	0	0	0	11	0	1082.67	Q86VP6;A0A0C4DGH5	Q86VP6	631	641	CAND1	Cullin-associated NEDD8-dissociated protein 1	yes	no	2	0.012114	66.962	5	0		1
ALTTMGFR	DTDRSGTVDPQELQKALTTMGFRLSPQAVN	DPQELQKALTTMGFRLSPQAVNSIAKRYST	K	A	L	F	R	L	1	1	0	0	0	0	0	1	0	0	1	0	1	1	0	0	2	0	0	0	0	0	8	0	895.459	C9J0K6;P30626	C9J0K6	85	92	SRI	Sorcin	yes	no	2	7.9717e-53	163.84	3	2	3	3	1
ALTVPELTQQVFDAK	PGFAPLTSRGSQQYRALTVPELTQQVFDAK	ALTVPELTQQVFDAKNMMAACDPRHGRYLT	R	A	L	A	K	N	2	0	0	1	0	2	1	0	0	0	2	1	0	1	1	0	2	0	0	2	0	0	15	1	1658.89	Q5JP53;P07437;Q5ST81	Q5JP53	265	279	TUBB	Tubulin beta chain	yes	no	2;3	0.0018354	63.037	1	0	2
ALVDGPCTQVR	AGKLVAIVDVIDQNRALVDGPCTQVRRQAM	DQNRALVDGPCTQVRRQAMPFKCMQLTDFI	R	A	L	V	R	R	1	1	0	1	1	1	0	1	0	0	1	0	0	0	1	0	1	0	0	2	0	0	11	0	1214.61	E7EPB3;P50914	E7EPB3	36	46	RPL14	60S ribosomal protein L14	yes	no	2	7.3105e-07	128.36	3	2	4	4	1
ALVDHENVISCPHLGASTK	GAALDVFTEEPPRDRALVDHENVISCPHLG	HENVISCPHLGASTKEAQSRCGEEIAVQFV	R	A	L	T	K	E	2	0	1	1	1	0	1	1	2	1	2	1	0	0	1	2	1	0	0	2	0	0	19	1	2047.02	A0A2C9F2M7;O43175;A0A286YF22;A0A286YFL2;A0A286YFA2;A0A286YF78	A0A2C9F2M7	271	289	PHGDH	D-3-phosphoglycerate dehydrogenase	yes	no	4	0.0028198	37.112	1	0	1
ALVDILSEVSK	ALAQYQNHLQEQPRKALVDILSEVSKATLQ	QPRKALVDILSEVSKATLQEILPEVLKADL	K	A	L	S	K	A	1	0	0	1	0	0	1	0	0	1	2	1	0	0	0	2	0	0	0	2	0	0	11	1	1172.67	Q9BQG0;I3L1L3	Q9BQG0	180	190	MYBBP1A	Myb-binding protein 1A	yes	no	2	0.019828	68.893	1	0	1
ALVGDRPAVSSWALGGDSGE	VSLSNSHEKNQSWREALVGDRPAVSSWALG	RPAVSSWALGGDSGENTSLSGIPTSSVLSL	E	A	L	G	E	N	3	1	0	2	0	0	1	4	0	0	2	0	0	0	1	3	0	1	0	2	0	0	20	1	1942.94	F1T0I1;O15027;A0A3F2YNX0;A0A3F2YNZ0	F1T0I1	862	881	SEC16A	Protein transport protein Sec16A	yes	no	2	1.0713e-08	90.412	3.67	1.89	1	2
ALVSHNGSLINVGSLLQR	PGKSTKPGAAPTEHKALVSHNGSLINVGSL	SHNGSLINVGSLLQRAEQQDSGRLYLENKI	K	A	L	Q	R	A	1	1	2	0	0	1	0	2	1	1	4	0	0	0	0	3	0	0	0	2	0	0	18	0	1877.05	Q8N163;G3V119;H0YB24	Q8N163	801	818	CCAR2	Cell cycle and apoptosis regulator protein 2	yes	no	3	3.5954e-11	117.18	1.8	1.6	4	1	1
ALVTCAALTHPR	GQREDSLEVSSFCSEALVTCAALTHPRVPP	CSEALVTCAALTHPRVPPLQPMGPTCPTPA	E	A	L	P	R	V	3	1	0	0	1	0	0	0	1	0	2	0	0	0	1	0	2	0	0	1	0	0	12	0	1308.7	E7EV54;C9JFV4;Q8IZL8	E7EV54	476	487	PELP1	Proline-, glutamic acid- and leucine-rich protein 1	yes	no	3	0.0028674	64.121	2.33	1.89	2	1	1
AMAAVPQDVVR	ALRQSAGAVVIILPRAMAAVPQDVVRQFME	ILPRAMAAVPQDVVRQFMEIEPEMLAMETA	R	A	M	V	R	Q	3	1	0	1	0	1	0	0	0	0	0	0	1	0	1	0	0	0	0	3	0	0	11	0	1155.61	K7EMW4;Q969V3	K7EMW4	41	51	NCLN	Nicalin	yes	no	2	0.029025	67.993	1	0	1
AMGIMNSFVNDIFER	KVLKQVHPDTGISSKAMGIMNSFVNDIFER	AMGIMNSFVNDIFERIAGEASRLAHYNKRS	K	A	M	E	R	I	1	1	2	1	0	0	1	1	0	2	0	0	2	2	0	1	0	0	0	1	0	0	15	1	1742.81	U3KQK0;Q99880;Q99879;Q99877;Q93079;Q5QNW6;P62807;P58876;P57053;O60814;Q8N257;Q16778;P33778;P23527;P06899	U3KQK0	59	73	HIST1H2BN;HIST1H2BL;HIST1H2BM;HIST1H2BH;HIST2H2BF;HIST1H2BC;HIST1H2BD;H2BFS;HIST1H2BK;HIST3H2BB;HIST2H2BE;HIST1H2BB;HIST1H2BO;HIST1H2BJ	Histone H2B;Histone H2B type 1-L;Histone H2B type 1-M;Histone H2B type 1-N;Histone H2B type 1-H;Histone H2B type 2-F;Histone H2B type 1-C/E/F/G/I;Histone H2B type 1-D;Histone H2B type F-S;Histone H2B type 1-K;Histone H2B type 3-B;Histone H2B type 2-E;Histone H2B type 1-B;Histone H2B type 1-O;Histone H2B type 1-J	no	no	2;3	1.0774e-06	121.76	1	0	4
AMLSTGFK	EVAGFGESRCEAYLKAMLSTGFKIPKKNIL	RCEAYLKAMLSTGFKIPKKNILLTIGSYKN	K	A	M	F	K	I	1	0	0	0	0	0	0	1	0	0	1	1	1	1	0	1	1	0	0	0	0	0	8	0	853.437	P27708;F8VPD4;P31327	P27708	1302	1309	CAD;CPS1	CAD protein;Glutamine-dependent carbamoyl-phosphate synthase;Aspartate carbamoyltransferase;Dihydroorotase;Carbamoyl-phosphate synthase [ammonia], mitochondrial	yes	no	2	2.402e-08	120.49	3.67	1.89	1	2
AMLSTGFKIPK	EVAGFGESRCEAYLKAMLSTGFKIPKKNIL	AYLKAMLSTGFKIPKKNILLTIGSYKNKSE	K	A	M	P	K	K	1	0	0	0	0	0	0	1	0	1	1	2	1	1	1	1	1	0	0	0	0	0	11	1	1191.67	P27708;F8VPD4	P27708	1302	1312	CAD	CAD protein;Glutamine-dependent carbamoyl-phosphate synthase;Aspartate carbamoyltransferase;Dihydroorotase	yes	no	3	0.01149	61.815	2.6	1.96	3	2	1
AMQYDLSTTGGNSGSPVFNEKNE	TMWESKGKITYLKGEAMQYDLSTTGGNSGS	TGGNSGSPVFNEKNEVIGIHWGGVPNEFNG	E	A	M	N	E	V	1	0	3	1	0	1	2	3	0	0	1	1	1	1	1	3	2	0	1	1	0	0	23	2	2445.08	CON__P0C1U8	CON__P0C1U8	225	247			yes	yes	3	3.7192e-15	94.463	2.33	1.89	2	1
AMVALIDVFHQYSGR	______________________________	AMVALIDVFHQYSGREGDKHKLKKSELKEL	K	A	M	G	R	E	2	1	0	1	0	1	0	1	1	1	1	0	1	1	0	1	0	0	1	2	0	0	15	0	1705.86	A8MRB1;P04271	A8MRB1	7	21	S100B	Protein S100-B	yes	no	3	0.0059695	38.511	1	0	1
ANAFSVLQHVLGAGPHVK	HAAFVAESAVAGSAEANAFSVLQHVLGAGP	FSVLQHVLGAGPHVKRGSNTTSHLHQAVAK	E	A	N	V	K	R	3	0	1	0	0	1	0	2	2	0	2	1	0	1	1	1	0	0	0	3	0	0	18	0	1844.01	H3BRG4;P22695;H3BSJ9	H3BRG4	283	300	UQCRC2	Cytochrome b-c1 complex subunit 2, mitochondrial	yes	no	3;4	0.0010642	40.515	1	0	6		2
ANHFFTVTDPR	NIKEPRWDQSTFIGRANHFFTVTDPRNILL	FIGRANHFFTVTDPRNILLTNEQLESARKI	R	A	N	P	R	N	1	1	1	1	0	0	0	0	1	0	0	0	0	2	1	0	2	0	0	1	0	0	11	0	1303.63	Q9H9B4;D6RAE9;D6RDG7;S4R2X2;D6RFI0	Q9H9B4	25	35	SFXN1	Sideroflexin-1	yes	no	3	0.0085634	50.95	1	0	3		1
ANHLLLQNNLPAVR	TGANLAICQWGFDDEANHLLLQNNLPAVRW	EANHLLLQNNLPAVRWVGGPEIELIAIATG	E	A	N	V	R	W	2	1	3	0	0	1	0	0	1	0	4	0	0	0	1	0	0	0	0	1	0	0	14	0	1571.89	B7ZAR1;E9PCA1;P48643;E7ENZ3	B7ZAR1	272	285	CCT5	T-complex protein 1 subunit epsilon	yes	no	3	3.8632e-30	157.03	2.33	1.89	4	2	1
ANILGQIGHGYK	SSTCPLTFENVKVPEANILGQIGHGYKYAI	VPEANILGQIGHGYKYAIGSLNEGRIGIAA	E	A	N	Y	K	Y	1	0	1	0	0	1	0	3	1	2	1	1	0	0	0	0	0	0	1	0	0	0	12	0	1269.68	P45954	P45954	273	284	ACADSB	Short/branched chain specific acyl-CoA dehydrogenase, mitochondrial	yes	yes	3	0.0053146	51.979	1	0	3		1
ANLSLLR	GGRSEEKISDSEGFKANLSLLRRPGEKTYT	ISDSEGFKANLSLLRRPGEKTYTQRCRLFV	K	A	N	L	R	R	1	1	1	0	0	0	0	0	0	0	3	0	0	0	0	1	0	0	0	0	0	0	7	0	785.476	P23246	P23246	280	286	SFPQ	Splicing factor, proline- and glutamine-rich	yes	yes	2	5.2673e-07	148.28	3	2	3	3	1
ANNFLWPFK	DLIHEIYTVGKRFKEANNFLWPFKLSSPRG	GKRFKEANNFLWPFKLSSPRGGMKKKTTHF	E	A	N	F	K	L	1	0	2	0	0	0	0	0	0	0	1	1	0	2	1	0	0	1	0	0	0	0	9	0	1135.58	A8MUD9;P18124	A8MUD9	164	172	RPL7	60S ribosomal protein L7	yes	no	2	0.01561	98.299	2	1.73	3	1	1
ANPQVGVAFPHIK	DLDMVAIVRYAYDKRANPQVGVAFPHIKHN	KRANPQVGVAFPHIKHNYECLVYVQLPFME	R	A	N	I	K	H	2	0	1	0	0	1	0	1	1	1	0	1	0	1	2	0	0	0	0	2	0	0	13	0	1376.76	P13010	P13010	401	413	XRCC5	X-ray repair cross-complementing protein 5	yes	yes	3	0.011189	42.789	3	2	3	3
ANSATTATPSVLTIQSSATPVK	IGPTETSIAPRQRPKANSATTATPSVLTIQ	TPSVLTIQSSATPVKVLAPGEFGNHRPKGA	K	A	N	V	K	V	4	0	1	0	0	1	0	0	0	1	1	1	0	0	2	4	5	0	0	2	0	0	22	0	2144.13	Q9NSY1;H0Y9P1	Q9NSY1	376	397	BMP2K	BMP-2-inducible protein kinase	yes	no	3	1.5196e-12	113.26	4	1.73	1	3
ANSFTVSSVAAPSWLHR	EPEKLGQALTEVYAKANSFTVSSVAAPSWL	SFTVSSVAAPSWLHRFIIGKKGQNLAKITQ	K	A	N	H	R	F	3	1	1	0	0	0	0	0	1	0	1	0	0	1	1	4	1	1	0	2	0	0	17	0	1828.92	A0A024R4E5;Q00341;H7C0A4;H0Y394	A0A024R4E5	361	377	HDLBP	Vigilin	yes	no	3	0.029322	20.368	5	0		1
ANSPDVTAGCDPAGVHPPR	EGQRAGEPNSPDAEEANSPDVTAGCDPAGV	DVTAGCDPAGVHPPR_______________	E	A	N	P	R	-	3	1	1	2	1	0	0	2	1	0	0	0	0	0	4	1	1	0	0	2	0	0	19	0	1916.88	Q08J23	Q08J23	749	767	NSUN2	tRNA (cytosine(34)-C(5))-methyltransferase	yes	yes	3	1.7551e-06	63.918	1	0	2		1
ANTFVAELK	NPNKIFGVTTLDIVRANTFVAELKGLDPAR	TLDIVRANTFVAELKGLDPARVNVPVIGGH	R	A	N	L	K	G	2	0	1	0	0	0	1	0	0	0	1	1	0	1	0	0	1	0	0	1	0	0	9	1	991.534	P40926;G3XAL0	P40926	177	185	MDH2	Malate dehydrogenase, mitochondrial;Malate dehydrogenase	yes	no	2	0.025509	103.87	1	0	1
ANYLFLGDYVDR	TDLLRLFEYGGFPPEANYLFLGDYVDRGKQ	PPEANYLFLGDYVDRGKQSLETICLLLAYK	E	A	N	D	R	G	1	1	1	2	0	0	0	1	0	0	2	0	0	1	0	0	0	0	2	1	0	0	12	0	1444.7	P62140;C9J9S3;C9JP48;E7ETD8	P62140	84	95	PPP1CB	Serine/threonine-protein phosphatase PP1-beta catalytic subunit;Serine/threonine-protein phosphatase	yes	no	2	0.017294	67.726	2.33	1.89	2	1	1
APAAPRPTATQLTR	QGQLSAQGGAQPSVEAPAAPRPTATQLTRD	EAPAAPRPTATQLTRDLLRSRGIAGLYKGL	E	A	P	T	R	D	4	2	0	0	0	1	0	0	0	0	1	0	0	0	3	0	3	0	0	0	0	0	14	1	1449.81	Q9H936;K4DIB8;K4DIA8;E9PS95;A0A0D9SEI9;A0A0D9SFE1;E9PJH7	Q9H936	162	175	SLC25A22	Mitochondrial glutamate carrier 1	yes	no	3	0.0080241	58.487	1	0	1
APAMFNIR	______________________________	KDWYDVKAPAMFNIRNIGKTLVTRTQGTKI	K	A	P	I	R	N	2	1	1	0	0	0	0	0	0	1	0	0	1	1	1	0	0	0	0	0	0	0	8	0	918.475	D6RG13;P61247;H0Y8L7;E9PFI5;H0Y9Y4;D6RI02	D6RG13	15	22	RPS3A	40S ribosomal protein S3a	yes	no	2	0.015273	103.28	1	0	1
APGFAHLAGLDK	LVSDGSSRPYRCKIKAPGFAHLAGLDKMSK	KIKAPGFAHLAGLDKMSKGHMLADVVAIIG	K	A	P	D	K	M	3	0	0	1	0	0	0	2	1	0	2	1	0	1	1	0	0	0	0	0	0	0	12	0	1195.63	O75306	O75306	426	437	NDUFS2	NADH dehydrogenase [ubiquinone] iron-sulfur protein 2, mitochondrial	yes	yes	3	0.011828	40.066	1	0	2
APGLGAFR	EKMYERMYAALGDPKAPGLGAFRRKFIQTF	AALGDPKAPGLGAFRRKFIQTFGKEFDKHF	K	A	P	F	R	R	2	1	0	0	0	0	0	2	0	0	1	0	0	1	1	0	0	0	0	0	0	0	8	0	787.434	P78527	P78527	3622	3629	PRKDC	DNA-dependent protein kinase catalytic subunit	yes	yes	2	3.0312e-08	119.06	1	0	2		1
APIIAVTR	KSGRSAHQVARYRPRAPIIAVTRNPQTARQ	VARYRPRAPIIAVTRNPQTARQAHLYRGIF	R	A	P	T	R	N	2	1	0	0	0	0	0	0	0	2	0	0	0	0	1	0	1	0	0	1	0	0	8	0	839.523	P14618;B4DNK4;H3BTN5;H3BR70	P14618	448	455	PKM	Pyruvate kinase PKM;Pyruvate kinase	yes	no	2	0.0033104	125.25	3	2	1	1
APLDLDKYVE	______________________________	______________________________	M	A	P	V	E	I	1	0	0	2	0	0	1	0	0	0	2	1	0	0	1	0	0	0	1	1	0	0	10	1	1161.59	O00743	O00743	2	11	PPP6C	Serine/threonine-protein phosphatase 6 catalytic subunit;Serine/threonine-protein phosphatase 6 catalytic subunit, N-terminally processed	yes	yes	2	0.0096834	108.3	4	1.73	1	3
APLKPYPVSPSDK	SVIESHTEFIFTTIKAPLKPYPVSPSDKVL	IKAPLKPYPVSPSDKVLIQEKTQLKGSELE	K	A	P	D	K	V	1	0	0	1	0	0	0	0	0	0	1	2	0	0	4	2	0	0	1	1	0	0	13	1	1397.76	J3KR24;A0A0A0MSX9;P41252;Q5TCC6	J3KR24	929	941	IARS	Isoleucine--tRNA ligase, cytoplasmic	yes	no	3	0.029071	49.298	5	0		1
APNFADQTGVFE	TYKDDFNVDYPFFSEAPNFADQTGVFEYFT	FSEAPNFADQTGVFEYFTNIEDPGEHHFTL	E	A	P	F	E	Y	2	0	1	1	0	1	1	1	0	0	0	0	0	2	1	0	1	0	0	1	0	0	12	0	1294.58	P54803;G3V255	P54803	504	515	GALC	Galactocerebrosidase	yes	no	2	0.0031435	81.972	3	2	2	2	1
APPILPPHLLQVILNK	YHQEPYVCKPEERFRAPPILPPHLLQVILN	PPILPPHLLQVILNKDTGISCDPALLPEPN	R	A	P	N	K	D	1	0	1	0	0	1	0	0	1	2	4	1	0	0	4	0	0	0	0	1	0	0	16	0	1762.09	Q9Y478;F5H2X8;F5H610	Q9Y478	202	217	PRKAB1	5-AMP-activated protein kinase subunit beta-1	yes	no	3	0.016713	26.729	3	2	1	1
APQAPLHSVVQQLHGK	SFVATGLMEDDGKPRAPQAPLHSVVQQLHG	PQAPLHSVVQQLHGKNLVFSDGYVVKETIG	R	A	P	G	K	N	2	0	0	0	0	3	0	1	2	0	2	1	0	0	2	1	0	0	0	2	0	0	16	0	1708.94	Q15418;E9PGT3	Q15418	395	410	RPS6KA1	Ribosomal protein S6 kinase alpha-1;Ribosomal protein S6 kinase	yes	no	3;4	0.017934	25.054	5	0		2
APQQQPPPQQPPPPQPPPQQPPPPPSYSPAR	NRDNNNSNNRGSYNRAPQQQPPPQQPPPPQ	PPQQPPPPPSYSPARNPPGASTYNKNSNIP	R	A	P	A	R	N	2	1	0	0	0	8	0	0	0	0	0	0	0	0	17	2	0	0	1	0	0	0	31	0	3327.68	Q9BUJ2;M0R3F1;A0A0A0MRA5;B7Z4B8	Q9BUJ2	691	721	HNRNPUL1	Heterogeneous nuclear ribonucleoprotein U-like protein 1	yes	no	4	2.9156e-15	51.9	3.67	1.89	2	4	1
APSTYGGGLSVSSR	GSSRISSVLAGGSCRAPSTYGGGLSVSSRF	RAPSTYGGGLSVSSRFSSGGACGLGGGYGG	R	A	P	S	R	F	1	1	0	0	0	0	0	3	0	0	1	0	0	0	1	4	1	0	1	1	0	0	14	0	1337.66	CON__P08779;P08779	CON__P08779	42	55	KRT16	Keratin, type I cytoskeletal 16	yes	no	2	8.1451e-66	183.33	5	0		2
APSTYGGGLSVSSSR	GSSRISSVLAGGSCRAPSTYGGGLSVSSSR	APSTYGGGLSVSSSRFSSGGAYGLGGGYGG	R	A	P	S	R	F	1	1	0	0	0	0	0	3	0	0	1	0	0	0	1	5	1	0	1	1	0	0	15	0	1424.69	CON__P02533;P02533	CON__P02533	42	56	KRT14	Keratin, type I cytoskeletal 14	yes	no	2	1.0898e-20	145.28	5	0		3
APTGTFIASGVVVGK	TTNGHYAPVTYIQVEAPTGTFIASGVVVGK	APTGTFIASGVVVGKDTLLTNKHVVDATHG	E	A	P	G	K	D	2	0	0	0	0	0	0	3	0	1	0	1	0	1	1	1	2	0	0	3	0	0	15	0	1402.78	CON__P0C1U8	CON__P0C1U8	97	111			yes	yes	2;3	0	290.13	2.74	1.98	13	10	4
APTGTFIASGVVVGKDTLLTNK	TTNGHYAPVTYIQVEAPTGTFIASGVVVGK	ASGVVVGKDTLLTNKHVVDATHGDPHALKA	E	A	P	N	K	H	2	0	1	1	0	0	0	3	0	1	2	2	0	1	1	1	4	0	0	3	0	0	22	1	2188.21	CON__P0C1U8	CON__P0C1U8	97	118			yes	yes	3	0	267.78	3	2	4	4	1
APVHLPQRPE	PSLRPEPPKHPESIKAPVHLPQRPEMKPVD	PESIKAPVHLPQRPEMKPVDVGRPVIRPPE	K	A	P	P	E	M	1	1	0	0	0	1	1	0	1	0	1	0	0	0	3	0	0	0	0	1	0	0	10	1	1142.62	O60885	O60885	1142	1151	BRD4	Bromodomain-containing protein 4	yes	yes	3	0.0089688	90.149	3.4	1.96	2	3
APVPTGEVYFADSFDR	PDTTAPPSSPKVTYKAPVPTGEVYFADSFD	PVPTGEVYFADSFDRGTLSGWILSKAKKDD	K	A	P	D	R	G	2	1	0	2	0	0	1	1	0	0	0	0	0	2	2	1	1	0	1	2	0	0	16	1	1769.83	P27824;H0Y9Q7;D6RAQ8;D6RAU8;D6RB85;D6RDP7;D6RHJ3;D6RD16	P27824	62	77	CANX	Calnexin	yes	no	2	3.6933e-06	75.695	1	0	1
APWTLPGGR	LLPGDDREIEEGQPEAPWTLPGGRQRLIRK	EEGQPEAPWTLPGGRQRLIRKDTPHYKKHF	E	A	P	G	R	Q	1	1	0	0	0	0	0	2	0	0	1	0	0	0	2	0	1	1	0	0	0	0	9	0	953.508	A0A0G2JNZ2;A0A0G2JPP5;Q14160;A0A0G2JMS7	A0A0G2JNZ2	591	599	SCRIB	Protein scribble homolog	yes	no	2	1.2673e-07	142.64	5	0		3
AQAAAPASVPAQAPK	RPKAKAKAKAKDQTKAQAAAPASVPAQAPK	AQAAAPASVPAQAPKRTQAPTKASE_____	K	A	Q	P	K	R	7	0	0	0	0	2	0	0	0	0	0	1	0	0	3	1	0	0	0	1	0	0	15	0	1376.74	A0A3B3ITT5;P47914	A0A3B3ITT5	143	157	RPL29	60S ribosomal protein L29	yes	no	2	0.00016035	74.944	1	0	1
AQAATGFVIDPVR	WKGVLRPGTALVLLEAQAATGFVIDPVRNL	LEAQAATGFVIDPVRNLRLSVEEAVAAGVV	E	A	Q	V	R	N	3	1	0	1	0	1	0	1	0	1	0	0	0	1	1	0	1	0	0	2	0	0	13	0	1343.72	A0A075B730;P58107	A0A075B730	2240	2252	EPPK1	Epiplakin	yes	no	2	0.00013224	89.548	1	0	1		1
AQAELVGTADEATR	LDMLDLGAAKANLEKAQAELVGTADEATRA	KAQAELVGTADEATRAEIQIRIEANEALVK	K	A	Q	T	R	A	4	1	0	1	0	1	2	1	0	0	1	0	0	0	0	0	2	0	0	1	0	0	14	2	1430.7	P30049	P30049	137	150	ATP5D	ATP synthase subunit delta, mitochondrial	yes	yes	2	0.0015074	87.363	1	0	1
AQAFLLR	MYKVHPPMPSSLSAEAQAFLLRTFEPDPRL	MPSSLSAEAQAFLLRTFEPDPRLRASAQTL	E	A	Q	L	R	T	2	1	0	0	0	1	0	0	0	0	2	0	0	1	0	0	0	0	0	0	0	0	7	0	817.481	O95382	O95382	879	885	MAP3K6	Mitogen-activated protein kinase kinase kinase 6	yes	yes	2	2.313e-07	137.5	3	2	3	3	1
AQAVLACFLDK	RACEKAGFKCTVTKEAQAVLACFLDKHHDI	VTKEAQAVLACFLDKHHDIIIIDHRNPRQL	E	A	Q	D	K	H	3	0	0	1	1	1	0	0	0	0	2	1	0	1	0	0	0	0	0	1	0	0	11	0	1234.64	O60658;H0YKR1;E9PIJ0;H0YNP3	O60658	113	123	PDE8A	High affinity cAMP-specific and IBMX-insensitive 3,5-cyclic phosphodiesterase 8A	yes	no	2	0.0049447	95.573	3	2	4	4	1
AQFAQPEILIGTIPGAGGTQR	CELAMMCDIIYAGEKAQFAQPEILIGTIPG	EILIGTIPGAGGTQRLTRAVGKSLAMEMVL	K	A	Q	Q	R	L	3	1	0	0	0	3	1	4	0	3	1	0	0	1	2	0	2	0	0	0	0	0	21	1	2124.13	P30084	P30084	158	178	ECHS1	Enoyl-CoA hydratase, mitochondrial	yes	yes	3	0.00027161	49.089	1	0	1
AQFEGIVTDLIR	MDSSGPKHLNMKLTRAQFEGIVTDLIRRTI	LTRAQFEGIVTDLIRRTIAPCQKAMQDAEV	R	A	Q	I	R	R	1	1	0	1	0	1	1	1	0	2	1	0	0	1	0	0	1	0	0	1	0	0	12	1	1360.74	P38646;H0YBG6	P38646	349	360	HSPA9	Stress-70 protein, mitochondrial	yes	no	2	0.0042729	94.692	1	0	1
AQFEGIVTDLIRR	MDSSGPKHLNMKLTRAQFEGIVTDLIRRTI	TRAQFEGIVTDLIRRTIAPCQKAMQDAEVS	R	A	Q	R	R	T	1	2	0	1	0	1	1	1	0	2	1	0	0	1	0	0	1	0	0	1	0	0	13	2	1516.84	P38646;H0YBG6	P38646	349	361	HSPA9	Stress-70 protein, mitochondrial	yes	no	3	0.012492	65.563	1	0	1
AQFVPLPVSVSVE	AESNGSYLQLVEISRAQFVPLPVSVSVEFA	SRAQFVPLPVSVSVEFAVAATDCIAKEVVD	R	A	Q	V	E	F	1	0	0	0	0	1	1	0	0	0	1	0	0	1	2	2	0	0	0	4	0	0	13	0	1370.74	CON__P12763	CON__P12763	188	200			yes	yes	2	0.024272	54.608	1	0	2		1
AQGLGPALLHRPLFAFPDAVK	RQLAQELRALQGRLRAQGLGPALLHRPLFA	ALLHRPLFAFPDAVKQILRKRQIRPHWMFV	R	A	Q	V	K	Q	4	1	0	1	0	1	0	2	1	0	4	1	0	2	3	0	0	0	0	1	0	0	21	1	2217.24	O95382	O95382	1068	1088	MAP3K6	Mitogen-activated protein kinase kinase kinase 6	yes	yes	4	1.4289e-05	55.588	4	1.73	1	3
AQIATGGVIDPVHSHR	QKGLIVREHGIRLLEAQIATGGVIDPVHSH	QIATGGVIDPVHSHRVPVDVAYRRGYFDQM	E	A	Q	H	R	V	2	1	0	1	0	1	0	2	2	2	0	0	0	0	1	1	1	0	0	2	0	0	16	0	1656.87	A0A075B730;P58107;H0YDN1;Q15149	A0A075B730	697	712	EPPK1;PLEC	Epiplakin;Plectin	yes	no	4	0.005511	34.094	1	0	3		1
AQIFANTVDNAR	VRDWSHYFKIIEDLRAQIFANTVDNARIVL	DLRAQIFANTVDNARIVLQIDNARLAADDF	R	A	Q	A	R	I	3	1	2	1	0	1	0	0	0	1	0	0	0	1	0	0	1	0	0	1	0	0	12	0	1318.66	F8VZY9;P05783	F8VZY9	138	149	KRT18	Keratin, type I cytoskeletal 18	yes	no	2	3.9929e-05	122.26	1	0	1
AQIHDLVLVGGSTR	LEPVEKALRDAKLDKAQIHDLVLVGGSTRI	KAQIHDLVLVGGSTRIPKVQKLLQDFFNGR	K	A	Q	T	R	I	1	1	0	1	0	1	0	2	1	1	2	0	0	0	0	1	1	0	0	2	0	0	14	0	1464.8	A0A0G2JIW1;P0DMV9;P0DMV8;V9GZ37	A0A0G2JIW1	330	343	HSPA1B;HSPA1A	Heat shock 70 kDa protein 1B;Heat shock 70 kDa protein 1A	yes	no	3	0.00010848	100.08	1	0	1
AQLQDLNDR	AAISNDLKSIRTQEKAQLQDLNDRFASFIE	IRTQEKAQLQDLNDRFASFIERVHELEQQN	K	A	Q	D	R	F	1	1	1	2	0	2	0	0	0	0	2	0	0	0	0	0	0	0	0	0	0	0	9	0	1071.53	P07196;A0A0S2Z436;A0A087X0W2	P07196	92	100	NEFL	Neurofilament light polypeptide	yes	no	2	0.022569	89.355	1	0	1
AQLVVIAHDVDPIE	RAGVNTVTTLVENKKAQLVVIAHDVDPIEL	KAQLVVIAHDVDPIELVVFLPALCRKMGVP	K	A	Q	I	E	L	2	0	0	2	0	1	1	0	1	2	1	0	0	0	1	0	0	0	0	3	0	0	14	0	1517.81	P62424;Q5T8U2	P62424	152	165	RPL7A	60S ribosomal protein L7a	yes	no	2	0.0075697	59.067	3.67	1.89	1	2	1
AQNTWGCGNSLR	GAGATHSPPTDLVWKAQNTWGCGNSLRTAL	VWKAQNTWGCGNSLRTALINSTGEEVAMRK	K	A	Q	L	R	T	1	1	2	0	1	1	0	2	0	0	1	0	0	0	0	1	1	1	0	0	0	0	12	0	1362.61	Q5TCI8;P02545;A0A0C4DGC5	Q5TCI8	435	446	LMNA	Prelamin-A/C;Lamin-A/C	yes	no	2	9.1947e-25	159.4	5	0		1
AQPSVSLGAAYR	ASYVAPLTAQPATYRAQPSVSLGAAYRAQP	TYRAQPSVSLGAAYRAQPSASLGVGYRTQP	R	A	Q	Y	R	A	3	1	0	0	0	1	0	1	0	0	1	0	0	0	1	2	0	0	1	1	0	0	12	0	1218.64	Q96PK6	Q96PK6	239	250	RBM14	RNA-binding protein 14	yes	yes	2	0.002244	87.913	3.4	1.96	2	3	1
AQPSVSLGAPYR	GYRTQPMTAQAASYRAQPSVSLGAPYRGQL	SYRAQPSVSLGAPYRGQLASPSSQSAAASS	R	A	Q	Y	R	G	2	1	0	0	0	1	0	1	0	0	1	0	0	0	2	2	0	0	1	1	0	0	12	0	1244.65	Q96PK6	Q96PK6	275	286	RBM14	RNA-binding protein 14	yes	yes	2	0.00049984	114.84	3	2	4	4	1
AQSVASDILR	ILKAECLAMLGRYPEAQSVASDILRMDSTN	GRYPEAQSVASDILRMDSTNADALYVRGLC	E	A	Q	L	R	M	2	1	0	1	0	1	0	0	0	1	1	0	0	0	0	2	0	0	0	1	0	0	10	0	1058.57	Q99615;K7EPP7;K7ESP1;K7EIH8	Q99615	195	204	DNAJC7	DnaJ homolog subfamily C member 7	yes	no	2	7.7888e-13	145.13	5	0		4
AQTSFLHLGYLPNQLFR	ILAPTVQELAALEKEAQTSFLHLGYLPNQL	TSFLHLGYLPNQLFRTF_____________	E	A	Q	F	R	T	1	1	1	0	0	2	0	1	1	0	4	0	0	2	1	1	1	0	1	0	0	0	17	0	2004.06	A0A087X2G1;F1T0B3;Q92499	A0A087X2G1	641	657	DDX1	ATP-dependent RNA helicase DDX1	yes	no	3	9.3147e-08	112.36	3	2	4	4	1
AQVFGNQLIPPNAQVK	NTDSDNLLRRAACQEAQVFGNQLIPPNAQV	QVFGNQLIPPNAQVKKATVFLNPAACKGKA	E	A	Q	V	K	K	2	0	2	0	0	3	0	1	0	1	1	1	0	1	2	0	0	0	0	2	0	0	16	0	1722.94	E9PC15;Q53H12;A0A3B3ISZ0;A0A3B3ITX7;E9PG39;A0A3B3IS09	E9PC15	18	33	AGK	Acylglycerol kinase, mitochondrial	yes	no	3	0.0028449	40.801	1	0	1		1
AQVQLDSDHLEEDIHR	IRELRATLEMVNHEKAQVQLDSDHLEEDIH	QVQLDSDHLEEDIHRLKERFEEEARLRDDT	K	A	Q	H	R	L	1	1	0	3	0	2	2	0	2	1	2	0	0	0	0	1	0	0	0	1	0	0	16	2	1903.9	E7EMV2;E7ESP9;P07197	E7EMV2	169	184	NEFM	Neurofilament medium polypeptide	yes	no	4	2.4048e-07	76.85	1	0	1
AQVSLLIR	SVVAKFNASQLITQRAQVSLLIRRELTERA	SQLITQRAQVSLLIRRELTERAKDFSLILD	R	A	Q	I	R	R	1	1	0	0	0	1	0	0	0	1	2	0	0	0	0	1	0	0	0	1	0	0	8	0	898.56	F5GWA7;F5GY37;J3KPX7;Q99623;F5H3X6	F5GWA7	194	201	PHB2	Prohibitin-2	yes	no	2	5.9888e-20	167.82	3	2	4	4	1
AQVYILSKEE	VMVKPGSIKPHQKVEAQVYILSKEEGGRHK	HQKVEAQVYILSKEEGGRHKPFVSHFMPVM	E	A	Q	E	E	G	1	0	0	0	0	1	2	0	0	1	1	1	0	0	0	1	0	0	1	1	0	0	10	2	1178.62	P49411	P49411	354	363	TUFM	Elongation factor Tu, mitochondrial	yes	yes	2	0.0082551	121.64	1	0	1
AQYEDIANR	NSRSLDMDSIIAEVKAQYEDIANRSRAEAE	IIAEVKAQYEDIANRSRAEAESMYQIKYEE	K	A	Q	N	R	S	2	1	1	1	0	1	1	0	0	1	0	0	0	0	0	0	0	0	1	0	0	0	9	1	1078.5	CON__P05787;P05787;F8VUG2;CON__O95678;O95678	CON__P05787	265	273	KRT8;KRT75	Keratin, type II cytoskeletal 8;Keratin, type II cytoskeletal 75	no	no	2	0.039542	98.299	1	0	1
ASAGAIQNLCAGR	YISLLKESKTPAILEASAGAIQNLCAGRWT	LEASAGAIQNLCAGRWTYGRYIRSALRQEK	E	A	S	G	R	W	4	1	1	0	1	1	0	2	0	1	1	0	0	0	0	1	0	0	0	0	0	0	13	0	1287.64	C9JZR2;O60716	C9JZR2	683	695	CTNND1	Catenin delta-1	yes	no	2	3.925e-06	104.17	5	0		2
ASAPIPHDGNLYPR	TAFSANPANPAILSEASAPIPHDGNLYPRL	EASAPIPHDGNLYPRLYPELSQYMGLSLNE	E	A	S	P	R	L	2	1	1	1	0	0	0	1	1	1	1	0	0	0	3	1	0	0	1	0	0	0	14	0	1506.76	B4DHN5;E9PBU7;G5EA09;O00560	B4DHN5	35	48	SDCBP	Syntenin-1	yes	no	3	0.00096547	59.185	1	0	3		1
ASAQTLLGDPFLQPGKR	QAFLLRTFEPDPRLRASAQTLLGDPFLQPG	AQTLLGDPFLQPGKRSRSPSSPRHAPRPSD	R	A	S	K	R	S	2	1	0	1	0	2	0	2	0	0	3	1	0	1	2	1	1	0	0	0	0	0	17	1	1797.97	O95382	O95382	895	911	MAP3K6	Mitogen-activated protein kinase kinase kinase 6	yes	yes	3	5.0728e-08	94.544	3	2	4	4	1
ASASYHISNLLEK	______________________________	______________________________	M	A	S	E	K	M	2	0	1	0	0	0	1	0	1	1	2	1	0	0	0	3	0	0	1	0	0	0	13	1	1431.74	Q86VP6	Q86VP6	2	14	CAND1	Cullin-associated NEDD8-dissociated protein 1	yes	yes	2	0.0006227	77.744	1	0	1
ASDPGLPAEEPK	GLPDGRFHLPPRIHRASDPGLPAEEPKEKS	IHRASDPGLPAEEPKEKSSRKVAEPELMGT	R	A	S	P	K	E	2	0	0	1	0	0	2	1	0	0	1	1	0	0	3	1	0	0	0	0	0	0	12	2	1209.59	P27708;F8VPD4	P27708	1858	1869	CAD	CAD protein;Glutamine-dependent carbamoyl-phosphate synthase;Aspartate carbamoyltransferase;Dihydroorotase	yes	no	2	0.040739	83.862	1	0	1
ASFQDLPLR	YRWELEEGKPNPLREASFQDLPLRTRVEIL	PNPLREASFQDLPLRTRVEILHRLCDYRLD	E	A	S	L	R	T	1	1	0	1	0	1	0	0	0	0	2	0	0	1	1	1	0	0	0	0	0	0	9	0	1045.56	Q9BXF3;A0A087WT21	Q9BXF3	103	111	CECR2	Cat eye syndrome critical region protein 2	yes	no	2	1.7881e-16	132.08	3	2	3	3	1
ASFVLHTIGK	LLDKILRQKFFSEREASFVLHTIGKTVEYL	FSEREASFVLHTIGKTVEYLHSQGVVHRDL	E	A	S	G	K	T	1	0	0	0	0	0	0	1	1	1	1	1	0	1	0	1	1	0	0	1	0	0	10	0	1071.61	Q15418;E9PGT3;Q5SVM6	Q15418	512	521	RPS6KA1	Ribosomal protein S6 kinase alpha-1;Ribosomal protein S6 kinase	yes	no	3	0.0074431	58.37	3	2	3	3	1
ASGADSKGDDLSTAILK	______________________________	GADSKGDDLSTAILKQKNRPNRLIVDEAIN	M	A	S	L	K	Q	3	0	0	3	0	0	0	2	0	1	2	2	0	0	0	3	1	0	0	0	0	0	17	1	1647.83	P55072	P55072	2	18	VCP	Transitional endoplasmic reticulum ATPase	yes	yes	3	0.0022979	47.223	5	0		1
ASGDSARPVLLQVAE	EGTLPFNLAEAQRQKASGDSARPVLLQVAE	ASGDSARPVLLQVAESAYRFGLGSVAGAVG	K	A	S	A	E	S	3	1	0	1	0	1	1	1	0	0	2	0	0	0	1	2	0	0	0	2	0	0	15	1	1511.79	Q9UJS0	Q9UJS0	313	327	SLC25A13	Calcium-binding mitochondrial carrier protein Aralar2	yes	yes	2	0.023437	89.283	1	0	1
ASGGGAFLVLPLHK	SFCAVNPRFVAIIIEASGGGAFLVLPLHKT	EASGGGAFLVLPLHKTGRIDKSYPTVCGHT	E	A	S	H	K	T	2	0	0	0	0	0	0	3	1	0	3	1	0	1	1	1	0	0	0	1	0	0	14	0	1365.78	Q9ULV4;F8W1H8;F8VUX3;F8VSA4;F8VRE9;F8VTT6;F8VVB7	Q9ULV4	52	65	CORO1C	Coronin-1C;Coronin	yes	no	3	0.0039943	47.606	2.71	1.98	4	3	1
ASGNYATVISHNPE	CCLEEKPGDRGKLARASGNYATVISHNPET	RASGNYATVISHNPETKKTRVKLPSGSKKV	R	A	S	P	E	T	2	0	2	0	0	0	1	1	1	1	0	0	0	0	1	2	1	0	1	1	0	0	14	0	1458.67	E9PKZ0;P62917;G3V1A1	E9PKZ0	129	142	RPL8	60S ribosomal protein L8	yes	no	2	3.139e-99	202	3	2	4	4	1
ASGNYATVISHNPETK	CCLEEKPGDRGKLARASGNYATVISHNPET	SGNYATVISHNPETKKTRVKLPSGSKKVIS	R	A	S	T	K	K	2	0	2	0	0	0	1	1	1	1	0	1	0	0	1	2	2	0	1	1	0	0	16	1	1687.82	E9PKZ0;P62917;G3V1A1	E9PKZ0	129	144	RPL8	60S ribosomal protein L8	yes	no	3	0.029387	37.083	1	0	1
ASGSGGGSAALGPSGFGPSGGSGTK	GPRAPRPPQPKKSKKASGSGGGSAALGPSG	LGPSGFGPSGGSGTKLPKKATKTAPPALPT	K	A	S	T	K	L	3	0	0	0	0	0	0	10	0	0	1	1	0	1	2	6	1	0	0	0	0	0	25	0	2006.93	P25440;H0Y6K2;A0A140T9E9;A0A0G2JK44;A0A140T9V2;A0A0G2JHN8;A0A140T9I1	P25440	590	614	BRD2	Bromodomain-containing protein 2	yes	no	3	3.2297e-14	67.217	3	2	4	4	1
ASGSGGGSAALGPSGFGPSGGSGTKLPK	GPRAPRPPQPKKSKKASGSGGGSAALGPSG	SGFGPSGGSGTKLPKKATKTAPPALPTGYD	K	A	S	P	K	K	3	0	0	0	0	0	0	10	0	0	2	2	0	1	3	6	1	0	0	0	0	0	28	1	2345.16	P25440;H0Y6K2;A0A140T9E9;A0A0G2JHN8	P25440	590	617	BRD2	Bromodomain-containing protein 2	yes	no	3	5.8775e-24	78.45	5	0		3
ASGVALGEAPDHSYE	LSISLRLTGSSAQEEASGVALGEAPDHSYE	ASGVALGEAPDHSYESLRVTSAQKHVLHVQ	E	A	S	Y	E	S	3	0	0	1	0	0	2	2	1	0	1	0	0	0	1	2	0	0	1	1	0	0	15	1	1501.67	Q13011;M0R248;M0QZW4;M0QYT0	M0QYT0	212	226	ECH1	Delta(3,5)-Delta(2,4)-dienoyl-CoA isomerase, mitochondrial	no	no	2;3	3.2998e-81	188.87	3	2	7	7	2
ASIHEAWTDGK	RLERLDHLAEKFRQKASIHEAWTDGKEAML	FRQKASIHEAWTDGKEAMLKHRDYETATLS	K	A	S	G	K	E	2	0	0	1	0	0	1	1	1	1	0	1	0	0	0	1	1	1	0	0	0	0	11	1	1213.57	O43707;H9KV75;P12814	O43707	422	432	ACTN4;ACTN1	Alpha-actinin-4;Alpha-actinin-1	yes	no	3	0.039681	57.019	1	0	1
ASILNTWISLK	QIFGLSNHLVWSKLRASILNTWISLKQADK	SKLRASILNTWISLKQADKKIRECNL____	R	A	S	L	K	Q	1	0	1	0	0	0	0	0	0	2	2	1	0	0	0	2	1	1	0	0	0	0	11	0	1244.71	P22234;D6RF62	P22234	404	414	PAICS	Multifunctional protein ADE2;Phosphoribosylaminoimidazole-succinocarboxamide synthase;Phosphoribosylaminoimidazole carboxylase	yes	no	2;3	2.3662e-41	170.47	3.22	1.99	4	5	1
ASINLNAINK	VTGITFLSGGQSEEEASINLNAINKCPLLK	QSEEEASINLNAINKCPLLKPWALTFSYGR	E	A	S	N	K	C	2	0	3	0	0	0	0	0	0	2	1	1	0	0	0	1	0	0	0	0	0	0	10	0	1056.59	P04075;J3KPS3;H3BQN4;H3BR68	P04075	280	289	ALDOA	Fructose-bisphosphate aldolase A;Fructose-bisphosphate aldolase	yes	no	2	9.6935e-59	190.26	3.67	1.89	2	4	1
ASINMLR	RLRQIFNGTFVKLNKASINMLRIVEPYIAW	GTFVKLNKASINMLRIVEPYIAWGYPNLKS	K	A	S	L	R	I	1	1	1	0	0	0	0	0	0	1	1	0	1	0	0	1	0	0	0	0	0	0	7	0	803.432	A8MUD9;P18124;C9JIJ5	A8MUD9	88	94	RPL7	60S ribosomal protein L7	yes	no	2	0.016356	110.23	5	0		1
ASLDRPFTNLE	TPTHYLTKHDVERLKASLDRPFTNLESAFY	ERLKASLDRPFTNLESAFYSIVGLSSLGAQ	K	A	S	L	E	S	1	1	1	1	0	0	1	0	0	0	2	0	0	1	1	1	1	0	0	0	0	0	11	1	1261.63	P04844;Q5JYR7	P04844	39	49	RPN2	Dolichyl-diphosphooligosaccharide--protein glycosyltransferase subunit 2	yes	no	2	4.9703e-41	171.63	2.71	1.98	4	3	1
ASLNGADIYSGCCTLK	AMVEFDSVQSAQRAKASLNGADIYSGCCTL	SLNGADIYSGCCTLKIEYAKPTRLNVFKND	K	A	S	L	K	I	2	0	1	1	2	0	0	2	0	1	2	1	0	0	0	2	1	0	1	0	0	0	16	0	1728.78	P14866;M0QXS5;A0A3B3ITJ4;M0R1W6;B4DVF8	P14866	249	264	HNRNPL	Heterogeneous nuclear ribonucleoprotein L	yes	no	2;3	1.1434e-41	162.22	2.78	1.99	5	4	1
ASLQNQIVWK	NCGQTCIAPDYILCEASLQNQIVWKIKETV	YILCEASLQNQIVWKIKETVKEFYGENIKE	E	A	S	W	K	I	1	0	1	0	0	2	0	0	0	1	1	1	0	0	0	1	0	1	0	1	0	0	10	0	1185.65	P51648;A0A5F9ZHI5;A0A5F9ZHN9;A0A5F9ZI12;J3QRD1;A0A5F9ZGX4;I3L1M4;J3QS00	P51648	251	260	ALDH3A2	Fatty aldehyde dehydrogenase	yes	no	2	0.011637	87.308	1	0	2		1
ASNLLYGQLK	PWCPPCRALLPELRRASNLLYGQLKFGTLD	PELRRASNLLYGQLKFGTLDCTVHEGLCNM	R	A	S	L	K	F	1	0	1	0	0	1	0	1	0	0	3	1	0	0	0	1	0	0	1	0	0	0	10	0	1105.61	Q8IXB1	Q8IXB1	493	502	DNAJC10	DnaJ homolog subfamily C member 10	yes	yes	2	1.5696e-19	158.61	5	0		4
ASNQLINHIE	NFRVLVKQKKASFEEASNQLINHIEQFLDT	ASFEEASNQLINHIEQFLDTNETPYFMKSI	E	A	S	I	E	Q	1	0	2	0	0	1	1	0	1	2	1	0	0	0	0	1	0	0	0	0	0	0	10	0	1137.58	P13010	P13010	612	621	XRCC5	X-ray repair cross-complementing protein 5	yes	yes	2	0.0016943	114.97	3	2	3	3	1
ASSGLLYPLER	FQGHSGAQCITCSYKASSGLLYPLERGFIY	CSYKASSGLLYPLERGFIYVHKPPVHIRFD	K	A	S	E	R	G	1	1	0	0	0	0	1	1	0	0	3	0	0	0	1	2	0	0	1	0	0	0	11	1	1204.65	Q08945	Q08945	347	357	SSRP1	FACT complex subunit SSRP1	yes	yes	2	0.036041	59.426	1	0	1
ASVITQVFHVPLEER	QEPAGAWGNKIRPIKASVITQVFHVPLEER	ASVITQVFHVPLEERKYKDMNQFGEGEQAK	K	A	S	E	R	K	1	1	0	0	0	1	2	0	1	1	1	0	0	1	1	1	1	0	0	3	0	0	15	2	1723.93	A0A024R4E5;Q00341;C9JT62;C9JHS7;C9JK79;C9JHZ8;C9JES8;C9JZI8;C9J5E5;C9JIZ1	A0A024R4E5	73	87	HDLBP	Vigilin	yes	no	3	0.035372	43.297	5	0		1
ASVLPLLHAGFNR	VILAVVSRVSDDHEEASVLPLLHAGFNRRF	EEASVLPLLHAGFNRRFMENSSIIACYNEL	E	A	S	N	R	R	2	1	1	0	0	0	0	1	1	0	3	0	0	1	1	1	0	0	0	1	0	0	13	0	1393.78	A0A2R8Y4E6;O95263;D6RH10;D6RJD7	A0A2R8Y4E6	100	112	PDE8B	High affinity cAMP-specific and IBMX-insensitive 3,5-cyclic phosphodiesterase 8B	yes	no	3	0.015419	35.204	4	1.73	1	3
ASVVTLPVYLNFTR	LTQLRWVKQTNTEKKASVVTLPVYLNFTRA	KASVVTLPVYLNFTRADLIFTVDFEIATKE	K	A	S	T	R	A	1	1	1	0	0	0	0	0	0	0	2	0	0	1	1	1	2	0	1	3	0	0	14	0	1578.88	Q14204;A0A2R8Y706	Q14204	4602	4615	DYNC1H1	Cytoplasmic dynein 1 heavy chain 1	yes	no	2	0.022377	51.092	3	2	1	1
ASYVAPLTAQPATYR	FFGRDRSPLRRSPPRASYVAPLTAQPATYR	ASYVAPLTAQPATYRAQPSVSLGAAYRAQP	R	A	S	Y	R	A	4	1	0	0	0	1	0	0	0	0	1	0	0	0	2	1	2	0	2	1	0	0	15	0	1607.83	Q96PK6	Q96PK6	224	238	RBM14	RNA-binding protein 14	yes	yes	2	3.404e-09	98.353	1	0	1
ASYVNLPTIALCNTDSPLR	LVVTDPRADHQPLTEASYVNLPTIALCNTD	NLPTIALCNTDSPLRYVDIAIPCNNKGAHS	E	A	S	L	R	Y	2	1	2	1	1	0	0	0	0	1	3	0	0	0	2	2	2	0	1	1	0	0	19	0	2104.06	A0A0C4DG17;P08865;C9J9K3	A0A0C4DG17	142	160	RPSA	40S ribosomal protein SA	yes	no	3	9.4033e-12	103.88	3	2	3	3	1
ATAGDTHLGGEDFDNR	DVSILTIDDGIFEVKATAGDTHLGGEDFDN	TAGDTHLGGEDFDNRLVNHFVEEFKRKHKK	K	A	T	N	R	L	2	1	1	3	0	0	1	3	1	0	1	0	0	1	0	0	2	0	0	0	0	0	16	1	1674.72	A0A0G2JIW1;P0DMV9;P0DMV8;V9GZ37;P17066;P48741	A0A0G2JIW1	222	237	HSPA1B;HSPA1A;HSPA6;HSPA7	Heat shock 70 kDa protein 1B;Heat shock 70 kDa protein 1A;Heat shock 70 kDa protein 6;Putative heat shock 70 kDa protein 7	no	no	3	1.5999e-31	157.68	2.71	1.98	4	3	1
ATAGIIGVNR	NRISGETIFVTAPHEATAGIIGVNRKGQVL	TAPHEATAGIIGVNRKGQVLSVCVEEENII	E	A	T	N	R	K	2	1	1	0	0	0	0	2	0	2	0	0	0	0	0	0	1	0	0	1	0	0	10	0	970.556	A0A087WVQ6;Q00610;J3KTN1	A0A087WVQ6	315	324	CLTC	Clathrin heavy chain;Clathrin heavy chain 1	yes	no	2	0.012228	85.212	5	0		2
ATALVVQAVK	WVDLEHMPSGESLGRATALVVQAVKKDQEG	ESLGRATALVVQAVKKDQEGDSAAALSLYC	R	A	T	V	K	K	3	0	0	0	0	1	0	0	0	0	1	1	0	0	0	0	1	0	0	3	0	0	10	0	998.612	Q6PHR2	Q6PHR2	284	293	ULK3	Serine/threonine-protein kinase ULK3	yes	yes	2	0.0027011	111.74	4.2	1.6	1	4
ATAPQTQHVSPMR	EARLNVLEKSSPGHRATAPQTQHVSPMRQV	HRATAPQTQHVSPMRQVEPPAKKPATPAED	R	A	T	M	R	Q	2	1	0	0	0	2	0	0	1	0	0	0	1	0	2	1	2	0	0	1	0	0	13	0	1422.7	P29692;E9PK01;E9PRY8;E9PPR1;E9PQZ1;E9PI39;E9PQ49;E9PL12;E9PL71;A0A087X1X7;E9PK06	P29692	124	136	EEF1D	Elongation factor 1-delta	yes	no	3	0.018494	32.624	1	0	1
ATAVMPDGQFK	SSGNAKIGHPAPNFKATAVMPDGQFKDISL	PNFKATAVMPDGQFKDISLSDYKGKYVVFF	K	A	T	F	K	D	2	0	0	1	0	1	0	1	0	0	0	1	1	1	1	0	1	0	0	1	0	0	11	0	1163.56	Q06830;A0A0A0MSI0	Q06830	17	27	PRDX1	Peroxiredoxin-1	yes	no	2	3.1843e-16	148.52	1	0	2
ATDKDITGTLSNPE	TVTVSDLYAMNLEPRATDKDITGTLSNPEV	RATDKDITGTLSNPEVFNYGVETHEAYKQR	R	A	T	P	E	V	1	0	1	2	0	0	1	1	0	1	1	1	0	0	1	1	3	0	0	0	0	0	14	1	1460.7	Q5TD07;P16083;Q5TD05	Q5TD07	51	64	NQO2	Ribosyldihydronicotinamide dehydrogenase [quinone]	yes	no	2	3.4927e-116	204.69	2.71	1.98	4	3	1
ATFHTPFSHLGQSPE	VTLLGLFDAVYASDRATFHTPFSHLGQSPE	ATFHTPFSHLGQSPEGCSSYTFPKIMSPAK	R	A	T	P	E	G	1	0	0	0	0	1	1	1	2	0	1	0	0	2	2	2	2	0	0	0	0	0	15	0	1654.77	A0A0C4DGA2;O75521	A0A0C4DGA2	236	250	ECI2	Enoyl-CoA delta isomerase 2, mitochondrial	yes	no	3	1.6967e-21	143.98	3	2	4	4	1
ATGANATPLDFPSK	______________________________	MATGANATPLDFPSKKRKRSRWNQDTMEQK	M	A	T	S	K	K	3	0	1	1	0	0	0	1	0	0	1	1	0	1	2	1	2	0	0	0	0	0	14	0	1388.69	Q15637;F8WEV5	Q15637	2	15	SF1	Splicing factor 1	yes	no	2	0.00038763	110.86	5	0		4
ATGGGLSSVGGGSSTIK	SGLGVGGGFSSSSGRATGGGLSSVGGGSST	GGGLSSVGGGSSTIKYTTTSSSSRKSYKH_	R	A	T	I	K	Y	1	0	0	0	0	0	0	6	0	1	1	1	0	0	0	4	2	0	0	1	0	0	17	0	1434.73	CON__P04259;P04259	CON__P04259	534	550	KRT6B	Keratin, type II cytoskeletal 6B	yes	no	2	6.5016e-07	74.987	5	0		1
ATGYPLAYVAAK	EVNARLSRSSALASKATGYPLAYVAAKLAL	ASKATGYPLAYVAAKLALGIPLPELRNSVT	K	A	T	A	K	L	4	0	0	0	0	0	0	1	0	0	1	1	0	0	1	0	1	0	2	1	0	0	12	0	1223.65	P27708;F8VPD4	P27708	697	708	CAD	CAD protein;Glutamine-dependent carbamoyl-phosphate synthase;Aspartate carbamoyltransferase;Dihydroorotase	yes	no	2;3	0.0020798	91.265	3.67	1.89	4	8	1
ATISNDGATILK	GPRGMDKLIVDGRGKATISNDGATILKLLD	RGKATISNDGATILKLLDVVHPAAKTLVDI	K	A	T	L	K	L	2	0	1	1	0	0	0	1	0	2	1	1	0	0	0	1	2	0	0	0	0	0	12	0	1202.65	Q99832;F8WAM2	Q99832	56	67	CCT7	T-complex protein 1 subunit eta	yes	no	2	0.0024413	83.883	1	0	1
ATLNAFLYR	FLRKRATEKISEDLRATLNAFLYRTGQHSN	ISEDLRATLNAFLYRTGQHSNKFMLVLASN	R	A	T	Y	R	T	2	1	1	0	0	0	0	0	0	0	2	0	0	1	0	0	1	0	1	0	0	0	9	0	1067.58	Q9NVI7;Q5SV16	Q9NVI7	479	487	ATAD3A	ATPase family AAA domain-containing protein 3A	no	no	2	2.361e-126	195.6	2.71	1.98	4	3	1
ATLQLSLK	EIADTVPKYLRPHLEATLQLSLKLCGDTSL	YLRPHLEATLQLSLKLCGDTSLNNMQRQLA	E	A	T	L	K	L	1	0	0	0	0	1	0	0	0	0	3	1	0	0	0	1	1	0	0	0	0	0	8	0	872.533	H0Y8C6;O00410	H0Y8C6	259	266	IPO5	Importin-5	yes	no	2	0.026023	101.28	5	0		2
ATLTIAQYR	AYLNQHLSGFGAEREATLTIAQYRAGKSNP	FGAEREATLTIAQYRAGKSNPTFYLQKGFQ	E	A	T	Y	R	A	2	1	0	0	0	1	0	0	0	1	1	0	0	0	0	0	2	0	1	0	0	0	9	0	1035.57	Q709F0;D6RDI8;F8WEV0	Q709F0	42	50	ACAD11	Acyl-CoA dehydrogenase family member 11	yes	no	2	1.3964e-119	223.53	3	2	4	4	1
ATNFLAHEK	______________________________	______________________________	M	A	T	E	K	I	2	0	1	0	0	0	1	0	1	0	1	1	0	1	0	0	1	0	0	0	0	0	9	1	1029.52	P29692;E9PK01;E9PPR1;E9PQZ1;E9PI39;E9PQ49;E9PL12;E9PL71;E9PMW7;E9PK06;E9PN91;E9PKK3;E9PJD0;E9PK72;E9PNW6	P29692	2	10	EEF1D	Elongation factor 1-delta	yes	no	2	0.0031737	92.732	1	0	1
ATPDTPACVVSLNGNHAVR	LASRMGVEAVIALLEATPDTPACVVSLNGN	TPACVVSLNGNHAVRLPLMECVQMTQDVQK	E	A	T	V	R	L	3	1	2	1	1	0	0	1	1	0	1	0	0	0	2	1	2	0	0	3	0	0	19	0	1977.97	B1APP6;Q01813	B1APP6	120	138	PFKP	ATP-dependent 6-phosphofructokinase, platelet type	yes	no	3	1.2588e-07	111.33	1	0	2
ATPTDSCGYFR	ALLTPLVGRLARLLEATPTDSCGYFRETIR	RLLEATPTDSCGYFRETIRRDIRQARERFS	E	A	T	F	R	E	1	1	0	1	1	0	0	1	0	0	0	0	0	1	1	1	2	0	1	0	0	0	11	0	1273.54	O95382	O95382	226	236	MAP3K6	Mitogen-activated protein kinase kinase kinase 6	yes	yes	2	0.0058548	87.308	5	0		1
ATPTDSCGYFRE	ALLTPLVGRLARLLEATPTDSCGYFRETIR	LLEATPTDSCGYFRETIRRDIRQARERFSG	E	A	T	R	E	T	1	1	0	1	1	0	1	1	0	0	0	0	0	1	1	1	2	0	1	0	0	0	12	1	1402.58	O95382	O95382	226	237	MAP3K6	Mitogen-activated protein kinase kinase kinase 6	yes	yes	2	7.2869e-33	166.19	3.29	1.98	3	4	1
ATQALVLAPTR	TFAISILQQIELDLKATQALVLAPTRELAQ	LDLKATQALVLAPTRELAQQIQKVVMALGD	K	A	T	T	R	E	3	1	0	0	0	1	0	0	0	0	2	0	0	0	1	0	2	0	0	1	0	0	11	0	1139.67	P60842;J3QR64;J3KTB5;J3KT12;J3QL43;J3QS69;J3QLN6;J3QKZ9;J3KS25	P60842	100	110	EIF4A1	Eukaryotic initiation factor 4A-I	yes	no	2	4.162e-07	130.98	1	0	1
ATQALVLAPTRE	TFAISILQQIELDLKATQALVLAPTRELAQ	DLKATQALVLAPTRELAQQIQKVVMALGDY	K	A	T	R	E	L	3	1	0	0	0	1	1	0	0	0	2	0	0	0	1	0	2	0	0	1	0	0	12	1	1268.71	P60842;J3QR64;J3KTB5;J3KT12;J3QL43;J3QS69;J3QLN6;J3QKZ9;J3KS25	P60842	100	111	EIF4A1	Eukaryotic initiation factor 4A-I	yes	no	2	0.011733	73.499	3.67	1.89	1	2	1
ATQQQHDFTLTQTADGR	EGSLSARWPVAGQIRATQQQHDFTLTQTAD	QQQHDFTLTQTADGRSSFDWLTGSSTDPLV	R	A	T	G	R	S	2	1	0	2	0	4	0	1	1	0	1	0	0	1	0	0	4	0	0	0	0	0	17	0	1916.9	P78527	P78527	2637	2653	PRKDC	DNA-dependent protein kinase catalytic subunit	yes	yes	3	7.6705e-05	59.728	1	0	1
ATSTATSGFAGAIGQK	KIDSEGGVSANHTSRATSTATSGFAGAIGQ	TSTATSGFAGAIGQKLPPFSYAYTELEAIM	R	A	T	Q	K	L	4	0	0	0	0	1	0	3	0	1	0	1	0	1	0	2	3	0	0	0	0	0	16	0	1466.74	A0A2R8YD50;P51659;E7EWE5;A0A2R8Y7L2;G5E9S2;E7ET17;E7EPL9;E7ER27	A0A2R8YD50	316	331	HSD17B4	Peroxisomal multifunctional enzyme type 2;(3R)-hydroxyacyl-CoA dehydrogenase;Enoyl-CoA hydratase 2	yes	no	2	4.9636e-22	145.28	3	2	3	3	1
ATVFLNPAACK	VFGNQLIPPNAQVKKATVFLNPAACKGKAR	QVKKATVFLNPAACKGKARTLFEKNAAPIL	K	A	T	C	K	G	3	0	1	0	1	0	0	0	0	0	1	1	0	1	1	0	1	0	0	1	0	0	11	0	1190.61	E9PC15;Q53H12;A0A3B3ITD0;A0A3B3ISZ0;A0A3B3ITX7;E9PG39;A0A3B3IS09	E9PC15	35	45	AGK	Acylglycerol kinase, mitochondrial	yes	no	2	0.0021705	111.95	1	0	4		1
ATVQPPPQAAGSSNQPGLLASVPQPKPQAPPSQPLPQTQAK	PGILPIQPALTPRKRATVQPPPQAAGSSNQ	PQAPPSQPLPQTQAKQPQAPPTPQQTPSTQ	R	A	T	A	K	Q	6	0	1	0	0	8	0	2	0	0	3	2	0	0	11	4	2	0	0	2	0	0	41	1	4108.17	Q2M2I8;E9PG46	Q2M2I8	394	434	AAK1	AP2-associated protein kinase 1	yes	no	4	3.8108e-06	31.398	3	2	1	1
ATVSFDDPPSAK	INLYTDRETGKLKGEATVSFDDPPSAKAAI	KGEATVSFDDPPSAKAAIDWFDGKEFSGNP	E	A	T	A	K	A	2	0	0	2	0	0	0	0	0	0	0	1	0	1	2	2	1	0	0	1	0	0	12	0	1233.59	P35637;H3BPE7;A0A075B7D9;Q92804	P35637	337	348	FUS;TAF15	RNA-binding protein FUS;TATA-binding protein-associated factor 2N	yes	no	2	0.0012019	110.53	3.29	1.98	3	4	1
ATYINHNFSQQCLR	DEGNSFNSPRNLAMEATYINHNFSQQCLRM	EATYINHNFSQQCLRMGKERYNFPNPNPFV	E	A	T	L	R	M	1	1	2	0	1	2	0	0	1	1	1	0	0	1	0	1	1	0	1	0	0	0	14	0	1750.82	O15371	O15371	316	329	EIF3D	Eukaryotic translation initiation factor 3 subunit D	yes	yes	3	2.2007e-05	82.55	1	0	4		1
AVAAAAAAAGPAGAGGGR	______________________________	AAAAAAGPAGAGGGRAQRSGLLEVLVRDRW	M	A	V	G	R	A	10	1	0	0	0	0	0	5	0	0	0	0	0	0	1	0	0	0	0	1	0	0	18	0	1365.71	Q13884;A0A3B3ITC2;E5RIX7	Q13884	2	19	SNTB1	Beta-1-syntrophin	yes	no	2	2.0447e-89	188.28	5	0		4
AVAFQNPQTHVIE	RWEVADLQPQLKIDKAVAFQNPQTHVIENL	DKAVAFQNPQTHVIENLHAAAYRNALANPL	K	A	V	I	E	N	2	0	1	0	0	2	1	0	1	1	0	0	0	1	1	0	1	0	0	2	0	0	13	0	1452.74	H3BRG4;P22695;H3BSJ9;H3BP04	H3BRG4	163	175	UQCRC2	Cytochrome b-c1 complex subunit 2, mitochondrial	yes	no	2	0.001026	104.52	1	0	2		1
AVANQTSATFLR	ILYGPPGTGKTLLAKAVANQTSATFLRVVG	LAKAVANQTSATFLRVVGSELIQKYLGDGP	K	A	V	L	R	V	3	1	1	0	0	1	0	0	0	0	1	0	0	1	0	1	2	0	0	1	0	0	12	0	1277.67	P62191	P62191	238	249	PSMC1	26S protease regulatory subunit 4	yes	yes	2	2.3335e-84	168.83	2.6	1.96	3	2	1
AVAQALEVIPR	EKSKAMTGVEQWPYRAVAQALEVIPRTLIQ	WPYRAVAQALEVIPRTLIQNCGASTIRLLT	R	A	V	P	R	T	3	1	0	0	0	1	1	0	0	1	1	0	0	0	1	0	0	0	0	2	0	0	11	1	1165.68	P49368;B4DUR8	P49368	439	449	CCT3	T-complex protein 1 subunit gamma	yes	no	2	0.014802	85.731	1	0	1
AVAVYTTTVHWLE	QHNYLKDGPYITAEEAVAVYTTTVHWLESR	EEAVAVYTTTVHWLESRRFSPIPFPPLSYK	E	A	V	L	E	S	2	0	0	0	0	0	1	0	1	0	1	0	0	0	0	0	3	1	1	3	0	0	13	0	1488.76	Q6P2Q9;I3L0J9	Q6P2Q9	806	818	PRPF8	Pre-mRNA-processing-splicing factor 8	yes	no	2	0.0018439	80.165	1	0	3		1
AVAYGAAVQAAILMGDK	FFNGRDLNKSINPDEAVAYGAAVQAAILMG	AYGAAVQAAILMGDKSENVQDLLLLDVAPL	E	A	V	D	K	S	6	0	0	1	0	1	0	2	0	1	1	1	1	0	0	0	0	0	1	2	0	0	17	0	1647.87	A0A0G2JIW1;P0DMV9;P0DMV8;V9GZ37	A0A0G2JIW1	369	385	HSPA1B;HSPA1A	Heat shock 70 kDa protein 1B;Heat shock 70 kDa protein 1A	no	no	2;3	8.0136e-07	85.288	1	0	8		2
AVAYGAAVQAAILMGDKSE	FFNGRDLNKSINPDEAVAYGAAVQAAILMG	GAAVQAAILMGDKSENVQDLLLLDVAPLSL	E	A	V	S	E	N	6	0	0	1	0	1	1	2	0	1	1	1	1	0	0	1	0	0	1	2	0	0	19	1	1863.94	A0A0G2JIW1;P0DMV9;P0DMV8;V9GZ37	A0A0G2JIW1	369	387	HSPA1B;HSPA1A	Heat shock 70 kDa protein 1B;Heat shock 70 kDa protein 1A	no	no	2;3	1.0706e-12	132.59	2.63	1.97	16	11	5
AVAYGAAVQAAILSGDK	FFNGKELNKSINPDEAVAYGAAVQAAILSG	AYGAAVQAAILSGDKSENVQDLLLLDVTPL	E	A	V	D	K	S	6	0	0	1	0	1	0	2	0	1	1	1	0	0	0	1	0	0	1	2	0	0	17	0	1603.86	P11142;E9PKE3;E9PNE6;A8K7Q2	P11142	368	384	HSPA8	Heat shock cognate 71 kDa protein	yes	no	2	4.6595e-06	72.496	1	0	1
AVAYGAAVQAAILSGDKSE	FFNGKELNKSINPDEAVAYGAAVQAAILSG	GAAVQAAILSGDKSENVQDLLLLDVTPLSL	E	A	V	S	E	N	6	0	0	1	0	1	1	2	0	1	1	1	0	0	0	2	0	0	1	2	0	0	19	1	1819.93	P11142;E9PKE3;E9PNE6;A8K7Q2	P11142	368	386	HSPA8	Heat shock cognate 71 kDa protein	yes	no	2;3	2.3056e-54	141.13	2.75	1.98	9	7	2
AVCMLSNTTAIAE	PPTVVPGGDLAKVQRAVCMLSNTTAIAEAW	QRAVCMLSNTTAIAEAWARLDHKFDLMYAK	R	A	V	A	E	A	3	0	1	0	1	0	1	0	0	1	1	0	1	0	0	1	2	0	0	1	0	0	13	0	1379.64	P68363;P68366;Q71U36;P0DPH8;P0DPH7;Q6PEY2;C9J2C0;Q9NY65;V9GZ17	P68363	374	386	TUBA1B;TUBA4A;TUBA1A;TUBA3E;TUBA8	Tubulin alpha-1B chain;Tubulin alpha-4A chain;Tubulin alpha-1A chain;Tubulin alpha-3E chain;Tubulin alpha-8 chain	no	no	2	2.8974e-28	158.76	2.87	2	8	7	2
AVCMLSNTTAIAEAWAR	PPTVVPGGDLAKVQRAVCMLSNTTAIAEAW	CMLSNTTAIAEAWARLDHKFDLMYAKRAFV	R	A	V	A	R	L	5	1	1	0	1	0	1	0	0	1	1	0	1	0	0	1	2	1	0	1	0	0	17	1	1863.9	P68363;P68366;Q71U36;P0DPH8;P0DPH7;Q6PEY2;C9J2C0;Q9NY65;V9GZ17	P68363	374	390	TUBA1B;TUBA4A;TUBA1A;TUBA3E;TUBA8	Tubulin alpha-1B chain;Tubulin alpha-4A chain;Tubulin alpha-1A chain;Tubulin alpha-3E chain;Tubulin alpha-8 chain	no	no	2;3	0.00019427	63.631	1	0	2
AVCMLSNTTAVAE	PPTVVPGGDLAKVQRAVCMLSNTTAVAEAW	QRAVCMLSNTTAVAEAWARLDHKFDLMYAK	R	A	V	A	E	A	3	0	1	0	1	0	1	0	0	0	1	0	1	0	0	1	2	0	0	2	0	0	13	0	1365.63	Q9BQE3;F5H5D3;A0A1W2PQM2	Q9BQE3	374	386	TUBA1C	Tubulin alpha-1C chain	yes	no	2	3.0287e-20	149.82	1	0	4		1
AVDIPHMDIE	SVCVLGDQQHCDEAKAVDIPHMDIEALKKL	CDEAKAVDIPHMDIEALKKLNKNKKLVKKL	K	A	V	I	E	A	1	0	0	2	0	0	1	0	1	2	0	0	1	0	1	0	0	0	0	1	0	0	10	0	1138.53	P62906	P62906	79	88	RPL10A	60S ribosomal protein L10a	yes	yes	2	0.011771	86.833	3.4	1.96	2	3
AVDSLVPIGR	IPRISVREPMQTGIKAVDSLVPIGRGQREL	QTGIKAVDSLVPIGRGQRELIIGDRQTGKT	K	A	V	G	R	G	1	1	0	1	0	0	0	1	0	1	1	0	0	0	1	1	0	0	0	2	0	0	10	0	1025.59	P25705;K7EK77;K7ERX7;K7ENJ4	P25705	195	204	ATP5A1	ATP synthase subunit alpha, mitochondrial	yes	no	2	9.689e-59	190.26	3	2	4	4	1
AVDTWSWGER	PRSDLAVPSELALLKAVDTWSWGERASHEE	LALLKAVDTWSWGERASHEEVEGLVEKIRF	K	A	V	E	R	A	1	1	0	1	0	0	1	1	0	0	0	0	0	0	0	1	1	2	0	1	0	0	10	1	1205.55	Q08380	Q08380	324	333	LGALS3BP	Galectin-3-binding protein	yes	yes	2	4.4782e-19	155.07	3.29	1.98	3	4	1
AVFPSIVGR	SGMCKAGFAGDDAPRAVFPSIVGRPRHQGV	GDDAPRAVFPSIVGRPRHQGVMVGMGQKDS	R	A	V	G	R	P	1	1	0	0	0	0	0	1	0	1	0	0	0	1	1	1	0	0	0	2	0	0	9	0	944.544	P60709;A0A2R8Y793;G5E9R0;E7EVS6;A0A2R8YGF8;C9JUM1;C9JZR7;C9JTX5;F8WCH0;P63261;I3L3I0;I3L1U9;I3L4N8;K7EM38;I3L3R2;J3KT65;P68133;P68032;A6NL76;P63267;P62736;F8WB63;B8ZZJ2;C9JFL5;F6UVQ4;F6QUT6	P63261	29	37	ACTB;ACTG2;ACTG1;ACTA1;ACTC1;ACTA2	Actin, cytoplasmic 1;Actin, cytoplasmic 1, N-terminally processed;Actin, cytoplasmic 2;Actin, cytoplasmic 2, N-terminally processed;Actin, alpha skeletal muscle;Actin, alpha cardiac muscle 1;Actin, gamma-enteric smooth muscle;Actin, aortic smooth muscle	no	no	2	6.0853e-16	126.28	2.71	1.98	4	3	1
AVFPSIVGRPR	SGMCKAGFAGDDAPRAVFPSIVGRPRHQGV	DAPRAVFPSIVGRPRHQGVMVGMGQKDSYV	R	A	V	P	R	H	1	2	0	0	0	0	0	1	0	1	0	0	0	1	2	1	0	0	0	2	0	0	11	1	1197.7	P60709;A0A2R8Y793;G5E9R0;E7EVS6;A0A2R8YGF8;C9JUM1;C9JZR7;C9JTX5;F8WCH0;P63261;I3L3I0;I3L1U9;I3L4N8;K7EM38;I3L3R2;J3KT65;P68133;P68032;A6NL76;P63267;P62736;F8WB63;B8ZZJ2;C9JFL5;F6UVQ4;F6QUT6	P63261	29	39	ACTB;ACTG2;ACTG1;ACTA1;ACTC1;ACTA2	Actin, cytoplasmic 1;Actin, cytoplasmic 1, N-terminally processed;Actin, cytoplasmic 2;Actin, cytoplasmic 2, N-terminally processed;Actin, alpha skeletal muscle;Actin, alpha cardiac muscle 1;Actin, gamma-enteric smooth muscle;Actin, aortic smooth muscle	no	no	2;3	4.5694e-07	129.85	2.78	1.99	5	4	1
AVFVDLEPTVIDE	NTFFSETGAGKHVPRAVFVDLEPTVIDEVR	PRAVFVDLEPTVIDEVRTGTYRQLFHPEQL	R	A	V	D	E	V	1	0	0	2	0	0	2	0	0	1	1	0	0	1	1	0	1	0	0	3	0	0	13	1	1445.73	Q9BQE3;F5H5D3;A0A1W2PQM2;F8VVB9;F8VQQ4;F8VS66;F8VRZ4;F8VWV9;F8VX09;C9JQ00;F8VRK0;C9JDL2;C9JEV8;C9JJQ8;P68363;P68366;Q71U36	P68363	65	77	TUBA1C;TUBA1B;TUBA1A;TUBA4A	Tubulin alpha-1C chain;Tubulin alpha-1B chain;Tubulin alpha-4A chain;Tubulin alpha-1A chain	no	no	2	1.5396e-27	156.75	3	2	2	2	1
AVFVDLEPTVIDEVR	NTFFSETGAGKHVPRAVFVDLEPTVIDEVR	AVFVDLEPTVIDEVRTGTYRQLFHPEQLIT	R	A	V	V	R	T	1	1	0	2	0	0	2	0	0	1	1	0	0	1	1	0	1	0	0	4	0	0	15	2	1700.9	Q9BQE3;F5H5D3;A0A1W2PQM2;F8VVB9;F8VQQ4;F8VS66;F8VRZ4;F8VWV9;F8VX09;F8VRK0;P68363;Q71U36	P68363	65	79	TUBA1C;TUBA1B;TUBA1A	Tubulin alpha-1C chain;Tubulin alpha-1B chain;Tubulin alpha-1A chain	no	no	2;3	3.8724e-23	151.54	1	0	2
AVGGFFSQIGE	NNWARAIKYRQENQEAVGGFFSQIGELYVV	ENQEAVGGFFSQIGELYVVHHLWAYKDLQS	E	A	V	G	E	L	1	0	0	0	0	1	1	3	0	1	0	0	0	2	0	1	0	0	0	1	0	0	11	0	1110.53	Q9BPW8	Q9BPW8	217	227	NIPSNAP1	Protein NipSnap homolog 1	yes	yes	2	0.024677	67.981	5	0		1
AVGHPFVIQLGR	KQLGSILKTNVRACKAVGHPFVIQLGRIYL	ACKAVGHPFVIQLGRIYLDMLNVYKCLSEN	K	A	V	G	R	I	1	1	0	0	0	1	0	2	1	1	1	0	0	1	1	0	0	0	0	2	0	0	12	0	1292.74	O14980	O14980	701	712	XPO1	Exportin-1	yes	yes	3	0.010193	44.543	1	0	2		1
AVGIWHCGSCMK	KYTCSFCGKTKMKRRAVGIWHCGSCMKTVA	KRRAVGIWHCGSCMKTVAGGAWTYNTTSAV	R	A	V	M	K	T	1	0	0	0	2	0	0	2	1	1	0	1	1	0	0	1	0	1	0	1	0	0	12	0	1404.61	C9J4Z3;P61513;M0R0A1;Q6P4E4;E9PEL3;M0R2L6	C9J4Z3	27	38	RPL37A	60S ribosomal protein L37a	yes	no	3	0.0020042	64.55	4	1.73	1	3
AVHNSVAAQLTGVAGH	NLCGKRGHAFAQCPKAVHNSVAAQLTGVAG	VHNSVAAQLTGVAGH_______________	K	A	V	G	H	-	4	0	1	0	0	1	0	2	2	0	1	0	0	0	0	1	1	0	0	3	0	0	16	0	1530.79	Q9NUD5	Q9NUD5	388	403	ZCCHC3	Zinc finger CCHC domain-containing protein 3	yes	yes	3	0.00019059	58.885	5	0		2
AVHSLGVNDILE	IGNLTWWTTDEDLTEAVHSLGVNDILEIKF	LTEAVHSLGVNDILEIKFFENRANGQSKGF	E	A	V	L	E	I	1	0	1	1	0	0	1	1	1	1	2	0	0	0	0	1	0	0	0	2	0	0	12	0	1265.66	Q16630;F8WJN3;A0A3B3ISW1	Q16630	100	111	CPSF6	Cleavage and polyadenylation specificity factor subunit 6	yes	no	2	0.019384	66.27	5	0		1
AVICAGLYPK	DPESNINSDNEKIIKAVICAGLYPKVAKIR	EKIIKAVICAGLYPKVAKIRLNLGKKRKMV	K	A	V	P	K	V	2	0	0	0	1	0	0	1	0	1	1	1	0	0	1	0	0	0	1	1	0	0	10	0	1090.58	Q9H2U1;E7EWK3;A0A0G2JQU7;A0A0G2JRP3	Q9H2U1	833	842	DHX36	ATP-dependent RNA helicase DHX36	yes	no	2	0.0051887	105.04	3	2	3	3	1
AVITSLLDQIPE	VPLLDGFLVNVNESRAVITSLLDQIPEMFA	ESRAVITSLLDQIPEMFADTRETETVFVPV	R	A	V	P	E	M	1	0	0	1	0	1	1	0	0	2	2	0	0	0	1	1	1	0	0	1	0	0	12	0	1297.71	G5EA31;P53992	G5EA31	596	607	SEC24C	Protein transport protein Sec24C	yes	no	2	0.011598	71.692	1	0	1
AVLFCLSEDK	VRKSSTPEEVKKRKKAVLFCLSEDKKNIIL	KKRKKAVLFCLSEDKKNIILEEGKEILVGD	K	A	V	D	K	K	1	0	0	1	1	0	1	0	0	0	2	1	0	1	0	1	0	0	0	1	0	0	10	1	1180.58	E9PLJ3;E9PQB7;G3V1A4;E9PP50;E9PK25;P23528;E9PS23	E9PLJ3	18	27	CFL1	Cofilin-1	yes	no	2	0.018651	99.802	1	0	1
AVLIAGQPGTGK	GVVLEMIREGKIAGRAVLIAGQPGTGKTAI	AGRAVLIAGQPGTGKTAIAMGMAQALGPDT	R	A	V	G	K	T	2	0	0	0	0	1	0	3	0	1	1	1	0	0	1	0	1	0	0	1	0	0	12	0	1110.64	Q9Y230;M0R0Y3;X6R2L4;M0QXI6	Q9Y230	72	83	RUVBL2	RuvB-like 2	yes	no	2	0.034486	55.549	5	0		1
AVLLAGPPGTGK	GVIVELIKSKKMAGRAVLLAGPPGTGKTAL	AGRAVLLAGPPGTGKTALALAIAQELGSKV	R	A	V	G	K	T	2	0	0	0	0	0	0	3	0	0	2	1	0	0	2	0	1	0	0	1	0	0	12	0	1079.63	Q9Y265;E7ETR0	Q9Y265	65	76	RUVBL1	RuvB-like 1	yes	no	2	2.2383e-05	123.86	3	2	4	4	1
AVLLSIR	IAYFLSRLMDPPSNEAVLLSIRHLMELNAL	LMDPPSNEAVLLSIRHLMELNALDKQEELT	E	A	V	I	R	H	1	1	0	0	0	0	0	0	0	1	2	0	0	0	0	1	0	0	0	1	0	0	7	0	770.501	Q9H2U1;E7EWK3	Q9H2U1	666	672	DHX36	ATP-dependent RNA helicase DHX36	yes	no	2	0.0004499	137.83	3	2	2	2
AVLLTVR	AAGESNSVTCNCGQEAVLLTVRKEGPNRGR	VTCNCGQEAVLLTVRKEGPNRGRQFFKCNG	E	A	V	V	R	K	1	1	0	0	0	0	0	0	0	0	2	0	0	0	0	0	1	0	0	2	0	0	7	0	770.501	Q13472	Q13472	819	825	TOP3A	DNA topoisomerase 3-alpha	yes	yes	2	0.0083797	126.24	2.33	1.89	2	1	1
AVLNPLCQVDYR	PVQYEPVLCSRPTCKAVLNPLCQVDYRAKL	TCKAVLNPLCQVDYRAKLWACNFCFQRNQF	K	A	V	Y	R	A	1	1	1	1	1	1	0	0	0	0	2	0	0	0	1	0	0	0	1	2	0	0	12	0	1446.73	A0A2R8YFH5;Q15437;Q5QPE2;F5H365;Q15436;G3V4V1;G3V1W4;G3V3G5;G3V2R6	A0A2R8YFH5	68	79	SEC23B;SEC23A	Protein transport protein Sec23B;Protein transport protein Sec23A	no	no	2;3	2.8663e-32	160.36	3.4	1.96	4	6	1
AVLSTIFYQLNK	NNLDPNTELNVSRLEAVLSTIFYQLNKRMP	RLEAVLSTIFYQLNKRMPTTHQIHVEQSIS	E	A	V	N	K	R	1	0	1	0	0	1	0	0	0	1	2	1	0	1	0	1	1	0	1	1	0	0	12	0	1395.78	Q9Y4J8;K7ESB2;K7EJ84;K7ERZ2	Q9Y4J8	83	94	DTNA	Dystrobrevin alpha	yes	no	2	0.001057	102.61	5	0		3
AVLVDLEPGTMDSVR	NVYYNEATGGKYVPRAVLVDLEPGTMDSVR	AVLVDLEPGTMDSVRSGPFGQIFRPDNFVF	R	A	V	V	R	S	1	1	0	2	0	0	1	1	0	0	2	0	1	0	1	1	1	0	0	3	0	0	15	1	1600.81	P68371;P04350;M0R0X0;M0QY85;M0QY37;M0QX14;M0QZL7;M0R278;A0A075B724;Q3ZCM7	P68371	63	77	TUBB4B;TUBB4A;TUBB8	Tubulin beta-4B chain;Tubulin beta-4A chain;Tubulin beta-8 chain	no	no	2	0.00083485	96.015	1	0	1
AVNSATGVPTV	VAVLQAHQAKEAAQKAVNSATGVPTV____	AAQKAVNSATGVPTV_______________	K	A	V	T	V	-	2	0	1	0	0	0	0	1	0	0	0	0	0	0	1	1	2	0	0	3	0	0	11	0	1014.53	P11940;A0A087WTT1;E7ERJ7;E7EQV3;Q9H361;H0YB75;H0YAS6;H0YAS7;H0YC10	P11940	626	636	PABPC1;PABPC3	Polyadenylate-binding protein 1;Polyadenylate-binding protein;Polyadenylate-binding protein 3	yes	no	2	0.0058262	90.37	5	0		3
AVPSWFVR	SYPFCWRSDTPLIYKAVPSWFVRVENMVDQ	DTPLIYKAVPSWFVRVENMVDQLLRNNDLC	K	A	V	V	R	V	1	1	0	0	0	0	0	0	0	0	0	0	0	1	1	1	0	1	0	2	0	0	8	0	960.518	J3KR24;A0A0A0MSX9;P41252	J3KR24	301	308	IARS	Isoleucine--tRNA ligase, cytoplasmic	yes	no	2	0.020896	101.21	1	0	1
AVQGFFTSNNATR	LPSTSRRLNHYVLYKAVQGFFTSNNATRDF	YKAVQGFFTSNNATRDFLLPFLEEPMDTEA	K	A	V	T	R	D	2	1	2	0	0	1	0	1	0	0	0	0	0	2	0	1	2	0	0	1	0	0	13	0	1411.68	O43242	O43242	116	128	PSMD3	26S proteasome non-ATPase regulatory subunit 3	yes	yes	2	0.00018657	88.596	1	0	2		1
AVQLKPRPPQGLVR	APELGVFADFGNHTKAVQLKPRPPQGLVRV	KAVQLKPRPPQGLVRVVGRPQPQLQYVDAL	K	A	V	V	R	V	1	2	0	0	0	2	0	1	0	0	2	1	0	0	3	0	0	0	0	2	0	0	14	2	1557.95	A0A3B3IRW2;A0A3B3IRK6;Q13724	A0A3B3IRW2	386	399	MOGS	Mannosyl-oligosaccharide glucosidase	yes	no	4	0.031034	28.976	3	2	1	1	1
AVQTAITILVPE	IKPHWMFALDSIIRKAVQTAITILVPELRP	IRKAVQTAITILVPELRPHFSLASESDTAD	K	A	V	P	E	L	2	0	0	0	0	1	1	0	0	2	1	0	0	0	1	0	2	0	0	2	0	0	12	0	1253.72	Q99683	Q99683	1162	1173	MAP3K5	Mitogen-activated protein kinase kinase kinase 5	yes	yes	2	0.016579	68.224	3	2	1	1
AVQTGLDLLE	GSRAHITLGCAADVEAVQTGLDLLEILRQE	AADVEAVQTGLDLLEILRQEKGGSRGEEVG	E	A	V	L	E	I	1	0	0	1	0	1	1	1	0	0	3	0	0	0	0	0	1	0	0	1	0	0	10	0	1057.57	P09543	P09543	341	350	CNP	2,3-cyclic-nucleotide 3-phosphodiesterase	yes	yes	2	0.027913	70.525	1	0	1
AVSALLRPCLE	LAVNGQDVRDATHQEAVSALLRPCLELSLL	THQEAVSALLRPCLELSLLVRRDPAPPGLR	E	A	V	L	E	L	2	1	0	0	1	0	1	0	0	0	3	0	0	0	1	1	0	0	0	1	0	0	11	1	1227.66	A0A0G2JNZ2;A0A0G2JPP5;Q14160;A0A0G2JMS7;H0YCG0	A0A0G2JNZ2	1074	1084	SCRIB	Protein scribble homolog	yes	no	2	1.1505e-41	175.93	5	0		4
AVSHLLQDWPEHPALE	PEARQCQPVLQGFSEAVSHLLQDWPEHPAL	VSHLLQDWPEHPALEQLLVVMDRIRSFPLS	E	A	V	L	E	Q	2	0	0	1	0	1	2	0	2	0	3	0	0	0	2	1	0	1	0	1	0	0	16	1	1840.91	Q9NU22	Q9NU22	3737	3752	MDN1	Midasin	yes	yes	3	0.027149	37.77	1	0	1
AVSLGVPHE	AQRAEAACAQRSEVEAVSLGVPHEVAEGAT	QRSEVEAVSLGVPHEVAEGATCQAYELADY	E	A	V	H	E	V	1	0	0	0	0	0	1	1	1	0	1	0	0	0	1	1	0	0	0	2	0	0	9	0	907.476	NQQ;WT;P25100	NQQ	728	736	ADRA1D	Alpha-1D adrenergic receptor	no	no	2	0.018417	94.262	5	0		4
AVSLGVPHEVAE	AQRAEAACAQRSEVEAVSLGVPHEVAEGAT	EVEAVSLGVPHEVAEGATCQAYELADYSNL	E	A	V	A	E	G	2	0	0	0	0	0	2	1	1	0	1	0	0	0	1	1	0	0	0	3	0	0	12	1	1206.62	NQQ;WT;P25100	NQQ	728	739	ADRA1D	Alpha-1D adrenergic receptor	no	no	2	1.6621e-07	131.06	5	0		4
AVSVPASFFR	RRGRLHLPRGRRSRRAVSVPASFFRRLAPS	RRSRRAVSVPASFFRRLAPSPARPRHPAEA	R	A	V	F	R	R	2	1	0	0	0	0	0	0	0	0	0	0	0	2	1	2	0	0	0	2	0	0	10	0	1079.58	O14654	O14654	425	434	IRS4	Insulin receptor substrate 4	yes	yes	2	0.0012946	116.25	2.71	1.98	4	3	1
AVTIFIR	TKDKMLVIEQCKNSRAVTIFIRGGNKMIIE	IEQCKNSRAVTIFIRGGNKMIIEEAKRSLH	R	A	V	I	R	G	1	1	0	0	0	0	0	0	0	2	0	0	0	1	0	0	1	0	0	1	0	0	7	0	818.501	B7ZAR1;E9PCA1;P48643;E7ENZ3	B7ZAR1	344	350	CCT5	T-complex protein 1 subunit epsilon	yes	no	2	0.00048381	137.44	1	0	1
AVTTIAAYWHGTQAR	RKILRELKHQKRCKEAVTTIAAYWHGTQAR	AVTTIAAYWHGTQARRELKRLKEEARRKHA	E	A	V	A	R	R	4	1	0	0	0	1	0	1	1	1	0	0	0	0	0	0	3	1	1	1	0	0	15	0	1644.84	E9PDF6;O43795	E9PDF6	782	796	MYO1B	Unconventional myosin-Ib	yes	no	3	0.003676	43.798	1	0	1
AVTVYTNYPFPGE	GYELQFRLGPTLQGKAVTVYTNYPFPGETF	GKAVTVYTNYPFPGETFNREKFRSLDWENP	K	A	V	G	E	T	1	0	1	0	0	0	1	1	0	0	0	0	0	1	2	0	2	0	2	2	0	0	13	0	1456.69	P35573	P35573	43	55	AGL	Glycogen debranching enzyme;4-alpha-glucanotransferase;Amylo-alpha-1,6-glucosidase	yes	yes	2	0.00078554	110.87	2.71	1.98	4	3	1
AVVGVVAGGGR	KLPSGSKKVISSANRAVVGVVAGGGRIDKP	SANRAVVGVVAGGGRIDKPILKAGRAYHKY	R	A	V	G	R	I	2	1	0	0	0	0	0	4	0	0	0	0	0	0	0	0	0	0	0	4	0	0	11	0	940.545	E9PKZ0;P62917;E9PKU4;E9PP36	E9PKZ0	164	174	RPL8	60S ribosomal protein L8	yes	no	2	0.025972	67.277	1	0	1
AVVHTHLLNPE	QRALEHFTDLYDIKRAVVHTHLLNPEWLVN	DIKRAVVHTHLLNPEWLVNYFGSLSVEDSL	R	A	V	P	E	W	1	0	1	0	0	0	1	0	2	0	2	0	0	0	1	0	1	0	0	2	0	0	11	0	1228.66	A0A087WVQ6;Q00610;H0Y529	A0A087WVQ6	643	653	CLTC;CLTCL1	Clathrin heavy chain;Clathrin heavy chain 1	no	no	2;3	0.0013071	84.476	3	2	3	3	1
AVVIVDDR	ELLEEAFSQFGPIERAVVIVDDRGRSTGKG	QFGPIERAVVIVDDRGRSTGKGIVEFASKP	R	A	V	D	R	G	1	1	0	2	0	0	0	0	0	1	0	0	0	0	0	0	0	0	0	3	0	0	8	0	885.492	Q15233;C9IZL7;H7C367;P23246	P23246	400	407	NONO;SFPQ	Non-POU domain-containing octamer-binding protein;Splicing factor, proline- and glutamine-rich	no	no	2	0.037806	89.55	1	0	1
AVVSPGGVGFDINCGVR	FAIGNMAAFDMNDPEAVVSPGGVGFDINCG	VSPGGVGFDINCGVRLLRTNLDESDVQPVK	E	A	V	V	R	L	1	1	1	1	1	0	0	4	0	1	0	0	0	1	1	1	0	0	0	4	0	0	17	0	1702.85	Q9Y3I0	Q9Y3I0	109	125	RTCB	tRNA-splicing ligase RtcB homolog	yes	yes	2	1.1465e-54	172.92	5	0		4
AVVVNAAQLASYSQSK	GVLTLWRGCIPTMARAVVVNAAQLASYSQS	VVVNAAQLASYSQSKQFLLDSGYFSDNILC	R	A	V	S	K	Q	4	0	1	0	0	2	0	0	0	0	1	1	0	0	0	3	0	0	1	3	0	0	16	0	1634.86	I3L1P8;Q02978	I3L1P8	180	195	SLC25A11	Mitochondrial 2-oxoglutarate/malate carrier protein	yes	no	2;3	0	290.61	2.71	1.98	8	6	2
AVVVTNTIPQDEK	FSGPAISRINTACFEAVVVTNTIPQDEKMK	FEAVVVTNTIPQDEKMKHCSKIRVIDISMI	E	A	V	E	K	M	1	0	1	1	0	1	1	0	0	1	0	1	0	0	1	0	2	0	0	3	0	0	13	1	1412.75	A0A0B4J207;P21108	A0A0B4J207	268	280	PRPS1L1	Ribose-phosphate pyrophosphokinase 3	yes	no	2	1.2933e-05	123.88	3.67	1.89	1	2
AVVVVCPME	STRGLLCGLGAGVAEAVVVVCPMETIKVKF	GAGVAEAVVVVCPMETIKVKFIHDQTSPNP	E	A	V	M	E	T	1	0	0	0	1	0	1	0	0	0	0	0	1	0	1	0	0	0	0	4	0	0	9	0	1002.49	P53007;B4DP62	P53007	136	144	SLC25A1	Tricarboxylate transport protein, mitochondrial	yes	no	2	0.025869	79.454	1	0	1		1
AWFSPVHTYPLLATR	EKDLLIYDSMPRRKEAWFSPVHTYPLLATR	AWFSPVHTYPLLATRLVHSGPGKGSPQAGV	E	A	W	T	R	L	2	1	0	0	0	0	0	0	1	0	2	0	0	1	2	1	2	1	1	1	0	0	15	0	1757.93	Q13884;A0A3B3ITC2	Q13884	365	379	SNTB1	Beta-1-syntrophin	yes	no	3	5.9462e-05	111.74	5	0		3
AWNFWTR	GSMCGDGCNGGYPAEAWNFWTRK_______	CNGGYPAEAWNFWTRK______________	E	A	W	T	R	K	1	1	1	0	0	0	0	0	0	0	0	0	0	1	0	0	1	2	0	0	0	0	7	0	979.466	E9PLY3;E9PSG5;E9PQM1;P07858	E9PLY3	158	164	CTSB	Cathepsin B;Cathepsin B light chain;Cathepsin B heavy chain	yes	no	2	0.0088312	124.37	1	0	2		1
AWVIGSVVAR	QTEQILRDIQQHKEEAWVIGSVVARAEGSP	QHKEEAWVIGSVVARAEGSPRVKVKNLIES	E	A	W	A	R	A	2	1	0	0	0	0	0	1	0	1	0	0	0	0	0	1	0	1	0	3	0	0	10	0	1056.61	P22102;A0A140TA71	P22102	760	769	GART	Trifunctional purine biosynthetic protein adenosine-3;Phosphoribosylamine--glycine ligase;Phosphoribosylformylglycinamidine cyclo-ligase;Phosphoribosylglycinamide formyltransferase	yes	no	2	0.02612	68.224	1	0	2
AYADFYR	VAALYKFRVADQRKKAYADFYRNYDVMKDF	RVADQRKKAYADFYRNYDVMKDFEEMRKAG	K	A	Y	Y	R	N	2	1	0	1	0	0	0	0	0	0	0	0	0	1	0	0	0	0	2	0	0	0	7	0	904.408	P09669	P09669	48	54	COX6C	Cytochrome c oxidase subunit 6C	yes	yes	2	0.0049188	129.96	3.67	1.89	1	2
AYDVLSDPR	NKEPGAEEKFKEIAEAYDVLSDPRKREIFD	FKEIAEAYDVLSDPRKREIFDRYGEEGLKG	E	A	Y	P	R	K	1	1	0	2	0	0	0	0	0	0	1	0	0	0	1	1	0	0	1	1	0	0	9	0	1034.5	P25685	P25685	51	59	DNAJB1	DnaJ homolog subfamily B member 1	yes	yes	2	0.018996	93.429	5	0		3
AYGQDDWNGTRPSLK	EYYDYGHGEVQDSYEAYGQDDWNGTRPSLK	AYGQDDWNGTRPSLKAPPARPVKGAYREHP	E	A	Y	L	K	A	1	1	1	2	0	1	0	2	0	0	1	1	0	0	1	1	1	1	1	0	0	0	15	1	1706.8	Q07666	Q07666	410	424	KHDRBS1	KH domain-containing, RNA-binding, signal transduction-associated protein 1	yes	yes	3	2.1703e-40	167.03	3	2	4	4	1
AYHEVPYTTSFTLAK	KLGLNQCMSGIINHEAYHEVPYTTSFTLAK	AYHEVPYTTSFTLAKQLSFYKIRTIAPGKT	E	A	Y	A	K	Q	2	0	0	0	0	0	1	0	1	0	1	1	0	1	1	1	3	0	2	1	0	0	15	1	1726.86	Q8TD19	Q8TD19	578	592	NEK9	Serine/threonine-protein kinase Nek9	yes	yes	3	0.00013434	74.789	5	0		4
AYHSFLVEPISCHAWNK	______________________________	HSFLVEPISCHAWNKDRTQIAICPNNH___	M	A	Y	N	K	D	2	0	1	0	1	0	1	0	2	1	1	1	0	1	1	2	0	1	1	1	0	0	17	1	2057.98	C9JM51;F8WEB3;C9JTT6;C9JBJ7;F8VXW2;C9JEY1;C9K057;O15143	C9JM51	2	18	ARPC1B	Actin-related protein 2/3 complex subunit 1B	yes	no	3	0.00013452	61.641	5	0		1
AYHYHSYNGWNR	QRYPEIRFFPPKSNKAYHYHSYNGWNRDAY	SNKAYHYHSYNGWNRDAYSLRIWGLGFLPQ	K	A	Y	N	R	D	1	1	2	0	0	0	0	1	2	0	0	0	0	0	0	1	0	1	3	0	0	0	12	0	1566.68	Q8IXB1	Q8IXB1	644	655	DNAJC10	DnaJ homolog subfamily C member 10	yes	yes	3;4	0.0001932	96.229	3.67	1.89	2	4	1
AYIVQLQIE	MPTVIPPGLTREQERAYIVQLQIEDLTRKL	TREQERAYIVQLQIEDLTRKLRTGDLGIPP	R	A	Y	I	E	D	1	0	0	0	0	2	1	0	0	2	1	0	0	0	0	0	0	0	1	1	0	0	9	0	1075.59	Q15637;C9J792	Q15637	51	59	SF1	Splicing factor 1	yes	no	2	0.018316	94.407	3	2	2	2	1
AYLFAHAVDFVPSEE	LANQKQQHLAFRDRRAYLFAHAVDFVPSEE	AYLFAHAVDFVPSEENNLVGTLKISGYVRG	R	A	Y	E	E	N	3	0	0	1	0	0	2	0	1	0	1	0	0	2	1	1	0	0	1	2	0	0	15	1	1693.8	Q2NL82;I3L1Q5	Q2NL82	251	265	TSR1	Pre-rRNA-processing protein TSR1 homolog	yes	no	2	0.00036828	71.614	1	0	2		1
AYLGYPVTNAVITVPAYFNDSQR	EISSMVLTKMKEIAEAYLGYPVTNAVITVP	NAVITVPAYFNDSQRQATKDAGVIAGLNVL	E	A	Y	Q	R	Q	3	1	2	1	0	1	0	1	0	1	1	0	0	1	2	1	2	0	3	3	0	0	23	0	2558.28	A0A0G2JIW1;P0DMV9;P0DMV8	A0A0G2JIW1	134	156	HSPA1B;HSPA1A	Heat shock 70 kDa protein 1B;Heat shock 70 kDa protein 1A	yes	no	2;3;4	5.1861e-17	105.46	2	1.73	6	2	1
AYLNQHLSGFGAER	AEVLPQHKFDSKSLEAYLNQHLSGFGAERE	EAYLNQHLSGFGAEREATLTIAQYRAGKSN	E	A	Y	E	R	E	2	1	1	0	0	1	1	2	1	0	2	0	0	1	0	1	0	0	1	0	0	0	14	1	1561.76	Q709F0;D6RDI8;F8WEV0	Q709F0	27	40	ACAD11	Acyl-CoA dehydrogenase family member 11	yes	no	3	1.8996e-05	102.5	3	2	3	3	1
AYLNQHLSGFGAERE	AEVLPQHKFDSKSLEAYLNQHLSGFGAERE	AYLNQHLSGFGAEREATLTIAQYRAGKSNP	E	A	Y	R	E	A	2	1	1	0	0	1	2	2	1	0	2	0	0	1	0	1	0	0	1	0	0	0	15	2	1690.81	Q709F0;D6RDI8;F8WEV0	Q709F0	27	41	ACAD11	Acyl-CoA dehydrogenase family member 11	yes	no	3	1.4281e-20	144.68	3.29	1.98	3	4	1
AYLPVNESFGFTADLR	FEESQVAGTPMFVVKAYLPVNESFGFTADL	YLPVNESFGFTADLRSNTGGQAFPQCVFDH	K	A	Y	L	R	S	2	1	1	1	0	0	1	1	0	0	2	0	0	2	1	1	1	0	1	1	0	0	16	1	1798.89	P13639	P13639	786	801	EEF2	Elongation factor 2	yes	yes	2;3	3.7869e-06	98.353	1	0	2
AYLSLHPQVLDE	TECFLSPSLTDEKVKAYLSLHPQVLDEFVS	KVKAYLSLHPQVLDEFVSESVSAETVEKWL	K	A	Y	D	E	F	1	0	0	1	0	1	1	0	1	0	3	0	0	0	1	1	0	0	1	1	0	0	12	0	1383.7	A0A3F2YP58;A0A3B3IRU7;A0A3B3ISJ6;A0A5F9ZI67;Q9Y233;A0A5F9ZHF9;A0A3B3ITT8;A0A3B3IT18	A0A3F2YP58	297	308	PDE10A	cAMP and cAMP-inhibited cGMP 3,5-cyclic phosphodiesterase 10A	yes	no	2	2.4478e-81	197.79	3.29	1.98	3	4	1
AYNMAALWK	TLYGDGAANQGQIFEAYNMAALWKLPCIFI	QGQIFEAYNMAALWKLPCIFICENNRYGMG	E	A	Y	W	K	L	3	0	1	0	0	0	0	0	0	0	1	1	1	0	0	0	0	1	1	0	0	0	9	0	1066.53	P08559	P08559	207	215	PDHA1	Pyruvate dehydrogenase E1 component subunit alpha, somatic form, mitochondrial	yes	yes	2	0.011397	102.72	1	0	2		1
AYPFHWAWLPQAK	DNGLAFPFKHPDEWRAYPFHWAWLPQAKVP	WRAYPFHWAWLPQAKVPFSEEIRNLILPYI	R	A	Y	A	K	V	3	0	0	0	0	1	0	0	1	0	1	1	0	1	2	0	0	2	1	0	0	0	13	0	1613.81	G5E9Z4;Q8TCG2	G5E9Z4	263	275	PI4K2B	Phosphatidylinositol 4-kinase type 2-beta	yes	no	3	0.0095671	40.113	3	2	1	1	1
AYQCVVLLQGK	ESKKRFDTEEEFKKRAYQCVVLLQGKNPDI	FKKRAYQCVVLLQGKNPDITKAWKLICDVS	R	A	Y	G	K	N	1	0	0	0	1	2	0	1	0	0	2	1	0	0	0	0	0	0	1	2	0	0	11	0	1277.68	P54136	P54136	290	300	RARS	Arginine--tRNA ligase, cytoplasmic	yes	yes	2	0.035723	62.546	1	0	1
AYSSPSIVLSAR	FLITYTFHSTWVTSEAYSSPSIVLSARGGD	TSEAYSSPSIVLSARGGDGSRIIFDDFREA	E	A	Y	A	R	G	2	1	0	0	0	0	0	0	0	1	1	0	0	0	1	4	0	0	1	1	0	0	12	0	1249.67	P46977	P46977	482	493	STT3A	Dolichyl-diphosphooligosaccharide--protein glycosyltransferase subunit STT3A	yes	yes	2	2.2345e-05	123.86	2.71	1.98	4	3	1
AYSTTSIASVAGLTAAAYR	RQYWDIPDGTDCHRKAYSTTSIASVAGLTA	TSIASVAGLTAAAYRVTLNPPGTFLEGVAK	K	A	Y	Y	R	V	6	1	0	0	0	0	0	1	0	1	1	0	0	0	0	3	3	0	2	1	0	0	19	0	1872.96	K7EQ77;K7EK78;K7EP35;K7EMT4;Q86Y39	K7EQ77	22	40	NDUFA11	NADH dehydrogenase [ubiquinone] 1 alpha subcomplex subunit 11	yes	no	3	0.0036526	31.462	1	0	1
AYTGIVQGLK	DMVDYLNELRESCLEAYTGIVQGLKGDQEN	ESCLEAYTGIVQGLKGDQENVHPDVMLVQP	E	A	Y	L	K	G	1	0	0	0	0	1	0	2	0	1	1	1	0	0	0	0	1	0	1	1	0	0	10	0	1048.59	Q14974;J3KTM9	Q14974	768	777	KPNB1	Importin subunit beta-1	yes	no	2	3.5662e-05	126.52	5	0		4
AYTGIVQGLKGDQE	DMVDYLNELRESCLEAYTGIVQGLKGDQEN	EAYTGIVQGLKGDQENVHPDVMLVQPRVEF	E	A	Y	Q	E	N	1	0	0	1	0	2	1	3	0	1	1	1	0	0	0	0	1	0	1	1	0	0	14	1	1477.74	Q14974;J3KTM9	Q14974	768	781	KPNB1	Importin subunit beta-1	yes	no	2	3.8944e-21	151.22	5	0		3
AYVVLGQFLVLK	GEVLGKKLEERGFDKAYVVLGQFLVLKKDE	FDKAYVVLGQFLVLKKDEDLFREWLKDTCG	K	A	Y	L	K	K	1	0	0	0	0	1	0	1	0	0	3	1	0	1	0	0	0	0	1	3	0	0	12	0	1348.81	O75531	O75531	42	53	BANF1	Barrier-to-autointegration factor;Barrier-to-autointegration factor, N-terminally processed	yes	yes	2	0.027862	59.8	5	0		1
AYYSSPQDLPYPDPAIAQFSVQK	SKVLTFYRKEPFTLEAYYSSPQDLPYPDPA	LPYPDPAIAQFSVQKVTPQSDGSSSKVKVK	E	A	Y	Q	K	V	3	0	0	2	0	3	0	0	0	1	1	1	0	1	4	3	0	0	3	1	0	0	23	0	2584.25	P34932;A0A087WYC1	P34932	444	466	HSPA4	Heat shock 70 kDa protein 4	yes	no	3	0.024594	19.549	1	0	1		1
CAFSIPNNCSGAR	QGLKCDGCGLNYHKRCAFSIPNNCSGARKR	KRCAFSIPNNCSGARKRRLSSTSLASGHSV	R	C	A	A	R	K	2	1	2	0	2	0	0	1	0	1	0	0	0	1	1	2	0	0	0	0	0	0	13	0	1452.62	Q9BZL6;M0QZ82	Q9BZL6	180	192	PRKD2	Serine/threonine-protein kinase D2	yes	no	2	0.029394	60.102	5	0		1
CALFQVDHK	EHIMIYAKNLVNADRCALFQVDHKNKELYS	LVNADRCALFQVDHKNKELYSDLFDIGEEK	R	C	A	H	K	N	1	0	0	1	1	1	0	0	1	0	1	1	0	1	0	0	0	0	0	1	0	0	9	0	1116.54	A0A3F2YP58;A0A3B3IRU7;A0A3B3ISJ6;A0A5F9ZI67;Q9Y233;A0A1B1UZQ1;A0A5F9ZHF9	A0A3F2YP58	563	571	PDE10A	cAMP and cAMP-inhibited cGMP 3,5-cyclic phosphodiesterase 10A	yes	no	3	0.013366	45.368	5	0		1
CAPNVSVSVSTSHTTISGGGSR	YRTLLEGEESRMSGECAPNVSVSVSTSHTT	SVSTSHTTISGGGSRGGGGGGYGSGGSSYG	E	C	A	S	R	G	1	1	1	0	1	0	0	3	1	1	0	0	0	0	1	6	3	0	0	3	0	0	22	0	2160.02	P04264;CON__P04264	P04264	497	518	KRT1	Keratin, type II cytoskeletal 1	yes	no	3	1.1327e-24	140.64	3.29	1.98	3	4
CAVVDVPFGGAK	SVDEVKALASLMTYKCAVVDVPFGGAKAGV	TYKCAVVDVPFGGAKAGVKINPKNYTDNEL	K	C	A	A	K	A	2	0	0	1	1	0	0	2	0	0	0	1	0	1	1	0	0	0	0	3	0	0	12	0	1218.61	P00367;P49448	P00367	172	183	GLUD1;GLUD2	Glutamate dehydrogenase 1, mitochondrial;Glutamate dehydrogenase 2, mitochondrial	yes	no	2	0.00022599	116.52	2.33	1.89	2	1	1
CAYNLVNSPHLKPAWVLDR	NHTAANSKWIQEHPECAYNLVNSPHLKPAW	LVNSPHLKPAWVLDRALWRFSCDVAEGKYK	E	C	A	D	R	A	2	1	2	1	1	0	0	0	1	0	3	1	0	0	2	1	0	1	1	2	0	0	19	1	2252.15	P35573	P35573	234	252	AGL	Glycogen debranching enzyme;4-alpha-glucanotransferase;Amylo-alpha-1,6-glucosidase	yes	yes	4	1.3762e-35	155.11	2.71	1.98	4	3	1
CCITAAPYR	RAFSCISACGPRPGRCCITAAPYRGISCYR	GPRPGRCCITAAPYRGISCYRGLTGGFGSH	R	C	C	Y	R	G	2	1	0	0	2	0	0	0	0	1	0	0	0	0	1	0	1	0	1	0	0	0	9	0	1110.49	CON__O43790;O43790;U3KPR1;A0A087X106;CON__Q14533;Q14533;CON__Q6NT21;CON__P78385;P78385	CON__O43790	25	33	KRT86;KRT81;KRT83	Keratin, type II cuticular Hb6;Keratin, type II cuticular Hb1;Keratin, type II cuticular Hb3	yes	no	2	0.014297	100.19	5	0		1
CCLTYCFNKPEDK	GVFMASHFDRHYCGKCCLTYCFNKPEDK__	GKCCLTYCFNKPEDK_______________	K	C	C	D	K	-	0	0	1	1	3	0	1	0	0	0	1	2	0	1	1	0	1	0	1	0	0	0	13	2	1733.72	P62979;A0A2R8Y422	P62979	144	156	RPS27A	Ubiquitin-40S ribosomal protein S27a;Ubiquitin;40S ribosomal protein S27a	yes	no	3	5.1602e-05	120.2	3.4	1.96	2	3
CCPTPSHWSATR	FESSGIHVAALVVGECCPTPSHWSATRTLH	VGECCPTPSHWSATRTLHEWLQQHGIPGLQ	E	C	C	T	R	T	1	1	0	0	2	0	0	0	1	0	0	0	0	0	2	2	2	1	0	0	0	0	12	0	1458.61	P27708;F8VPD4	P27708	91	102	CAD	CAD protein;Glutamine-dependent carbamoyl-phosphate synthase;Aspartate carbamoyltransferase;Dihydroorotase	yes	no	3	0.0029935	86.114	2	1.73	3	1	1
CCPVLLGPPLLGR	PQRFSSAVGLVTIVECCPVLLGPPLLGRLN	VECCPVLLGPPLLGRLNDMYGDYKYTYWAC	E	C	C	G	R	L	0	1	0	0	2	0	0	2	0	0	4	0	0	0	3	0	0	0	0	1	0	0	13	0	1450.78	Q5T8R5;P53985	Q5T8R5	399	411	SLC16A1	Monocarboxylate transporter 1	yes	no	2;3	0.00051655	114.89	1	0	5		1
CCSGAIIVLTK	PTEATAVGAVEASFKCCSGAIIVLTKSGRS	ASFKCCSGAIIVLTKSGRSAHQVARYRPRA	K	C	C	T	K	S	1	0	0	0	2	0	0	1	0	2	1	1	0	0	0	1	1	0	0	1	0	0	11	0	1220.63	P14618;B4DNK4	P14618	423	433	PKM	Pyruvate kinase PKM;Pyruvate kinase	yes	no	2	1.1432e-52	177.78	3	2	3	3	1
CDENILWLDYK	GATLKITLDNAYMEKCDENILWLDYKNICK	YMEKCDENILWLDYKNICKVVEVGSKIYVD	K	C	D	Y	K	N	0	0	1	2	1	0	1	0	0	1	2	1	0	0	0	0	0	1	1	0	0	0	11	1	1467.67	P14618;B4DNK4;H3BTN5;H3BQ34;H3BUW1;H3BTJ2	P14618	152	162	PKM	Pyruvate kinase PKM;Pyruvate kinase	yes	no	2	0.01102	98.044	1	0	1
CDFALFLGASSE	PALALAQKLAEAGARCDFALFLGASSENAG	GARCDFALFLGASSENAGTLGTVAGSAAGL	R	C	D	S	E	N	2	0	0	1	1	0	1	1	0	0	2	0	0	2	0	2	0	0	0	0	0	0	12	0	1315.58	P27708;F8VPD4;H7C3Z5	P27708	1529	1540	CAD	CAD protein;Glutamine-dependent carbamoyl-phosphate synthase;Aspartate carbamoyltransferase;Dihydroorotase	yes	no	2	0.030734	57.598	1	0	1
CDPSTPAPASSAALNR	NLFEKLQSTPGAANKCDPSTPAPASSAALN	DPSTPAPASSAALNRSRAPTSVTPVAPGKG	K	C	D	N	R	S	4	1	1	1	1	0	0	0	0	0	1	0	0	0	3	3	1	0	0	0	0	0	16	0	1613.75	Q8IZD4;F5GZK9	Q8IZD4	369	384	DCP1B	mRNA-decapping enzyme 1B	yes	no	2	0.013519	46.592	1	0	1
CEFQDAYVLLSEK	GYISPYFINTSKGQKCEFQDAYVLLSEKKI	QKCEFQDAYVLLSEKKISSIQSIVPALEIA	K	C	E	E	K	K	1	0	0	1	1	1	2	0	0	0	2	1	0	1	0	1	0	0	1	1	0	0	13	2	1600.74	P10809	P10809	237	249	HSPD1	60 kDa heat shock protein, mitochondrial	yes	yes	2	0.012956	90.653	1	0	1
CFIVGADNVGSK	NYFLKIIQLLDDYPKCFIVGADNVGSKQMQ	YPKCFIVGADNVGSKQMQQIRMSLRGKAVV	K	C	F	S	K	Q	1	0	1	1	1	0	0	2	0	1	0	1	0	1	0	1	0	0	0	2	0	0	12	0	1265.61	F8VWS0;P05388;G3V210;F8VU65;F8VPE8;Q8NHW5;F8VQY6;F8VRK7;F8VZS0;F8VS58;F8VWV4	F8VWS0	27	38	RPLP0;RPLP0P6	60S acidic ribosomal protein P0;60S acidic ribosomal protein P0-like	yes	no	2	9.1947e-25	159.4	3	2	4	4	1
CFLSPSLTDEK	DGPSNNASCFRRLTECFLSPSLTDEKVKAY	RLTECFLSPSLTDEKVKAYLSLHPQVLDEF	E	C	F	E	K	V	0	0	0	1	1	0	1	0	0	0	2	1	0	1	1	2	1	0	0	0	0	0	11	1	1295.61	A0A3F2YP58	A0A3F2YP58	284	294			yes	yes	2	0.0031508	102.06	4	1.73	1	3	1
CFLTSQNHGFAVE	NRGHNQPCLLVGSGRCFLTSQNHGFAVETD	GRCFLTSQNHGFAVETDSLPADWAPLFTNA	R	C	F	V	E	T	1	0	1	0	1	1	1	1	1	0	1	0	0	2	0	1	1	0	0	1	0	0	13	0	1508.67	P27708;F8VPD4	P27708	288	300	CAD	CAD protein;Glutamine-dependent carbamoyl-phosphate synthase;Aspartate carbamoyltransferase;Dihydroorotase	yes	no	2;3	1.6287e-124	211.84	3.29	1.98	6	8	1
CFSVLGFCK	SKVDEEQMKYKSEGKCFSVLGFCKSSQVQR	YKSEGKCFSVLGFCKSSQVQRRFFMGNQVL	K	C	F	C	K	S	0	0	0	0	2	0	0	1	0	0	1	1	0	2	0	1	0	0	0	1	0	0	9	0	1116.51	P13010	P13010	339	347	XRCC5	X-ray repair cross-complementing protein 5	yes	yes	2	0.01561	98.299	2.71	1.98	4	3	1
CGAALAGHQLIR	CSLLRLQETLSAADRCGAALAGHQLIRGLG	ADRCGAALAGHQLIRGLGQECVLSSSPAVL	R	C	G	I	R	G	3	1	0	0	1	1	0	2	1	1	2	0	0	0	0	0	0	0	0	0	0	0	12	0	1265.67	P78527	P78527	25	36	PRKDC	DNA-dependent protein kinase catalytic subunit	yes	yes	3	0.00019661	96.015	2.71	1.98	4	3	1
CGAGVFMASHFDR	NGKISRLRRECPSDECGAGVFMASHFDRHY	DECGAGVFMASHFDRHYCGKCCLTYCFNKP	E	C	G	D	R	H	2	1	0	1	1	0	0	2	1	0	0	0	1	2	0	1	0	0	0	1	0	0	13	0	1453.62	P62979;A0A2R8Y422	P62979	126	138	RPS27A	Ubiquitin-40S ribosomal protein S27a;Ubiquitin;40S ribosomal protein S27a	yes	no	3	0.0055654	50.088	2.6	1.96	3	2	1
CGHVLYADIK	PFDFTWKMLKDKFNECGHVLYADIKMENGK	DKFNECGHVLYADIKMENGKSKGCGVVKFE	E	C	G	I	K	M	1	0	0	1	1	0	0	1	1	1	1	1	0	0	0	0	0	0	1	1	0	0	10	0	1174.58	A0A087X0X3;P52272	A0A087X0X3	676	685	HNRNPM	Heterogeneous nuclear ribonucleoprotein M	yes	no	3	0.030451	31.634	5	0		2
CGSGPVHISGQHLVAVE	LGGFEITPPVVLRLKCGSGPVHISGQHLVA	SGPVHISGQHLVAVEEDAESEDEEEEDVKL	K	C	G	V	E	E	1	0	0	0	1	1	1	3	2	1	1	0	0	0	1	2	0	0	0	3	0	0	17	0	1745.85	P06748;E5RI98	P06748	104	120	NPM1	Nucleophosmin	yes	no	3	5.3855e-05	61.649	5	0		3
CGSGPVHISGQHLVAVEE	LGGFEITPPVVLRLKCGSGPVHISGQHLVA	GPVHISGQHLVAVEEDAESEDEEEEDVKLL	K	C	G	E	E	D	1	0	0	0	1	1	2	3	2	1	1	0	0	0	1	2	0	0	0	3	0	0	18	1	1874.89	P06748;E5RI98	P06748	104	121	NPM1	Nucleophosmin	yes	no	3	2.054e-07	112.03	3.67	1.89	2	4
CGSRPPPGFPGLE	DCFASDHAPHTLEEKCGSRPPPGFPGLETM	EKCGSRPPPGFPGLETMLPLLLTAVSEGRL	K	C	G	L	E	T	0	1	0	0	1	0	1	3	0	0	1	0	0	1	4	1	0	0	0	0	0	0	13	1	1369.64	P27708;F8VPD4	P27708	1696	1708	CAD	CAD protein;Glutamine-dependent carbamoyl-phosphate synthase;Aspartate carbamoyltransferase;Dihydroorotase	yes	no	2;3	7.936e-05	91.752	4.33	1.49	1	5
CHFYAGGQVYPGE	QGWETEERPRTREEECHFYAGGQVYPGEAS	EECHFYAGGQVYPGEASRVSVADHSLHLSK	E	C	H	G	E	A	1	0	0	0	1	1	1	3	1	0	0	0	0	1	1	0	0	0	2	1	0	0	13	0	1483.62	Q13162;A6NG45	Q13162	51	63	PRDX4	Peroxiredoxin-4	yes	no	2	1.845e-08	131.06	3	2	4	4	1
CHLSLGNAMAACR	RLDDSFVRGHLREGKCHLSLGNAMAACRSF	GKCHLSLGNAMAACRSFQRALELDHKNAQA	K	C	H	C	R	S	3	1	1	0	2	0	0	1	1	0	2	0	1	0	0	1	0	0	0	0	0	0	13	0	1459.65	Q99615;K7EPP7;K7EIH8;K7EJE9;K7EJL5;K7EN19;K7EJV7;K7EK03;K7ER44;K7ELJ8	Q99615	105	117	DNAJC7	DnaJ homolog subfamily C member 7	yes	no	3	0.00579	53.034	5	0		1
CISIHVGQAGVQIGNACWE	______________________________	HVGQAGVQIGNACWELYCLEHGIQPDGQMP	E	C	I	W	E	L	2	0	1	0	2	2	1	3	1	3	0	0	0	0	0	1	0	1	0	2	0	0	19	0	2097.97	Q9BQE3;F5H5D3;A0A1W2PQM2;F8VVB9;F8VS66;F8W0F6;P68363;Q71U36;P0DPH8;P0DPH7;Q6PEY2	P68363	4	22	TUBA1C;TUBA1B;TUBA1A;TUBA3E	Tubulin alpha-1C chain;Tubulin alpha-1B chain;Tubulin alpha-1A chain;Tubulin alpha-3E chain	no	no	2;3	1.4294e-11	98.796	2.2	1.83	7	3	2
CISLIGLAVGK	AVQKELRLLRGKTIECISLIGLAVGKEKFM	KTIECISLIGLAVGKEKFMQDASDVMQLLL	E	C	I	G	K	E	1	0	0	0	1	0	0	2	0	2	2	1	0	0	0	1	0	0	0	1	0	0	11	0	1129.65	H0Y8C6;O00410	H0Y8C6	562	572	IPO5	Importin-5	yes	no	2	0.003735	101.64	5	0		3
CLALATHDNPLR	MSVIREWGSGSDTLRCLALATHDNPLRREE	TLRCLALATHDNPLRREEMHLEDSANFIKY	R	C	L	L	R	R	2	1	1	1	1	0	0	0	1	0	3	0	0	0	1	0	1	0	0	0	0	0	12	0	1379.7	P16615;H7C5W9	P16615	560	571	ATP2A2	Sarcoplasmic/endoplasmic reticulum calcium ATPase 2	yes	no	3	0.00016468	110.08	2.71	1.98	4	3	1
CLFTLLGHLDYIR	GDDYKIKVWNYKLRRCLFTLLGHLDYIRTT	RRCLFTLLGHLDYIRTTFFHHEYPWILSAS	R	C	L	I	R	T	0	1	0	1	1	0	0	1	1	1	4	0	0	1	0	0	1	0	1	0	0	0	13	0	1619.85	P53621;A0A3B3IT15;A0A3B3IS84;A0A3B3ITV3;A0A3B3ISK1;A0A3B3ITX2	P53621	85	97	COPA	Coatomer subunit alpha;Xenin;Proxenin	yes	no	3	0.023541	29.689	5	0		1
CLISGWGNTK	ATVSLPRSCAAAGTECLISGWGNTKSSGSS	AAGTECLISGWGNTKSSGSSYPSLLQCLKA	E	C	L	T	K	S	0	0	1	0	1	0	0	2	0	1	1	1	0	0	0	1	1	1	0	0	0	0	10	0	1134.55	CON__P00761	CON__P00761	124	133			yes	yes	2	1.6689e-08	139.74	3	2	3	3	1
CLMDQATDPNILGR	AQEPESGLSEETQVKCLMDQATDPNILGRT	KCLMDQATDPNILGRTWEGWEPWM______	K	C	L	G	R	T	1	1	1	2	1	1	0	1	0	1	2	0	1	0	1	0	1	0	0	0	0	0	14	0	1602.75	P78527	P78527	4106	4119	PRKDC	DNA-dependent protein kinase catalytic subunit	yes	yes	2	0.016821	53.683	5	0		1
CLPFIIGCNPTILHVHE	QELPVRIAHRIKGFRCLPFIIGCNPTILHV	PFIIGCNPTILHVHELYIRAFQKLTDFPPI	R	C	L	H	E	L	0	0	1	0	2	0	1	1	2	3	2	0	0	1	2	0	1	0	0	1	0	0	17	0	2019.01	H3BS02;O14874	H3BS02	111	127	BCKDK	[3-methyl-2-oxobutanoate dehydrogenase [lipoamide]] kinase, mitochondrial	yes	no	3	5.3951e-05	61.641	3	2	2	2	1
CLTQSGIAGGYKPFNLE	______________________________	TQSGIAGGYKPFNLETCRLMVSMLDRDMSG	R	C	L	L	E	T	1	0	1	0	1	1	1	3	0	1	2	1	0	1	1	1	1	0	1	0	0	0	17	1	1853.9	C9J0K6;P30626;B4DHQ6	C9J0K6	14	30	SRI	Sorcin	yes	no	2;3	1.0521e-06	86.548	3.22	1.99	4	5	2
CLYASVLTAQPR	AIHRGGGQIIPTARRCLYASVLTAQPRLME	ARRCLYASVLTAQPRLMEPIYLVEIQCPEQ	R	C	L	P	R	L	2	1	0	0	1	1	0	0	0	0	2	0	0	0	1	1	1	0	1	1	0	0	12	0	1377.71	P13639	P13639	728	739	EEF2	Elongation factor 2	yes	yes	2	6.8147e-05	119.68	2	1.73	3	1	1
CNEIINWLDK	QGKINDEDKQKILDKCNEIINWLDKNQTAE	KILDKCNEIINWLDKNQTAEKEEFEHQQKE	K	C	N	D	K	N	0	0	2	1	1	0	1	0	0	2	1	1	0	0	0	0	0	1	0	0	0	0	10	1	1303.62	P11142;E9PKE3;E9PNE6;A8K7Q2;E9PM13;E9PS65	P11142	574	583	HSPA8	Heat shock cognate 71 kDa protein	yes	no	2	0.014196	104.05	1	0	1
CNNVLYIR	IDGALSGHLGEVLIRCNNVLYIRGVEEEEE	LGEVLIRCNNVLYIRGVEEEEEDGEMRE__	R	C	N	I	R	G	0	1	2	0	1	0	0	0	0	1	1	0	0	0	0	0	0	0	1	1	0	0	8	0	1050.53	P62306	P62306	66	73	SNRPF	Small nuclear ribonucleoprotein F	yes	yes	2	0.010073	105.2	3	2	1	1
CNVQYALNPE	QTAIKVTQHLGIVGECNVQYALNPESEQYY	GIVGECNVQYALNPESEQYYIIEVNARLSR	E	C	N	P	E	S	1	0	2	0	1	1	1	0	0	0	1	0	0	0	1	0	0	0	1	1	0	0	10	0	1206.53	P27708	P27708	665	674	CAD	CAD protein;Glutamine-dependent carbamoyl-phosphate synthase;Aspartate carbamoyltransferase;Dihydroorotase	yes	yes	2	8.4906e-06	132.57	3.29	1.98	3	4	1
CPFTGNVSIR	KTPKEAIEGTYIDKKCPFTGNVSIRGRILS	YIDKKCPFTGNVSIRGRILSGVVTKMKMQR	K	C	P	I	R	G	0	1	1	0	1	0	0	1	0	1	0	0	0	1	1	1	1	0	0	1	0	0	10	0	1149.56	P62280;M0QZC5	P62280	60	69	RPS11	40S ribosomal protein S11	yes	no	2	2.5225e-89	208.72	3	2	4	4	1
CPSIAAAIAAVNALHGR	IYVDKNSAQGNVYVKCPSIAAAIAAVNALH	SIAAAIAAVNALHGRWFAGKMITAAYVPLP	K	C	P	G	R	W	6	1	1	0	1	0	0	1	1	2	1	0	0	0	1	1	0	0	0	1	0	0	17	0	1690.89	Q14498	Q14498	478	494	RBM39	RNA-binding protein 39	yes	yes	3	2.4766e-07	88.561	2.71	1.98	4	3	1
CQANFISIK	PGCGKTLLAKAIANECQANFISIKGPELLT	KAIANECQANFISIKGPELLTMWFGESEAN	E	C	Q	I	K	G	1	0	1	0	1	1	0	0	0	2	0	1	0	1	0	1	0	0	0	0	0	0	9	0	1079.54	P55072	P55072	535	543	VCP	Transitional endoplasmic reticulum ATPase	yes	yes	2	0.032659	76.221	5	0		1
CQEVISWLDANTLAEK	KGKISEADKKKVLDKCQEVISWLDANTLAE	QEVISWLDANTLAEKDEFEHKRKELEQVCN	K	C	Q	E	K	D	2	0	1	1	1	1	2	0	0	1	2	1	0	0	0	1	1	1	0	1	0	0	16	2	1875.9	A0A0G2JIW1;P0DMV9;P0DMV8;V9GZ37	A0A0G2JIW1	575	590	HSPA1B;HSPA1A	Heat shock 70 kDa protein 1B;Heat shock 70 kDa protein 1A	yes	no	3	0.0042814	55.589	1	0	1
CQLGDRLNVE	LCLKSNHEQEVNTLRCQLGDRLNVEVDAAP	VNTLRCQLGDRLNVEVDAAPTVDLNRVLNE	R	C	Q	V	E	V	0	1	1	1	1	1	1	1	0	0	2	0	0	0	0	0	0	0	0	1	0	0	10	1	1202.57	CON__Q15323;Q14525;Q15323;CON__Q9UE12;CON__Q14525;CON__Q9D646;CON__Q6NTB9;CON__O76013;CON__A2A5Y0;CON__O76009;CON__REFSEQ:XP_986630;O76013;O76009;Q92764;CON__Q92764;C4AM86;CON__Q497I4	CON__Q15323	203	212	KRT33B;KRT31;KRT36;KRT33A;KRT35	Keratin, type I cuticular Ha3-II;Keratin, type I cuticular Ha1;Keratin, type I cuticular Ha6;Keratin, type I cuticular Ha3-I;Keratin, type I cuticular Ha5	yes	no	2	2.2793e-12	120.15	5	0		1
CQVILPLLK	GPKVLEFNCRFGDPECQVILPLLKSDLYEV	RFGDPECQVILPLLKSDLYEVIQSTLDGLL	E	C	Q	L	K	S	0	0	0	0	1	1	0	0	0	1	3	1	0	0	1	0	0	0	0	1	0	0	9	0	1082.65	P22102	P22102	298	306	GART	Trifunctional purine biosynthetic protein adenosine-3;Phosphoribosylamine--glycine ligase;Phosphoribosylformylglycinamidine cyclo-ligase;Phosphoribosylglycinamide formyltransferase	yes	yes	2	0.031735	77.923	1	0	2
CRDDSFFGE	DRMDYEDDRLRDGERCRDDSFFGETSHNYH	LRDGERCRDDSFFGETSHNYHKFDSEYERM	R	C	R	G	E	T	0	1	0	2	1	0	1	1	0	0	0	0	0	2	0	1	0	0	0	0	0	0	9	1	1131.43	P43243;A8MXP9;A0A0R4J2E8;D6REM6;D6R991;H0Y8T4	P43243	230	238	MATR3	Matrin-3	yes	no	2	0.0085915	115.49	1	0	1
CSALATQYMHCVNHAK	KILQCYRENTHQTLKCSALATQYMHCVNHA	SALATQYMHCVNHAKQSMLEKGG_______	K	C	S	A	K	Q	3	0	1	0	2	1	0	0	2	0	1	1	1	0	0	1	1	0	1	1	0	0	16	0	1889.83	C9JRZ6;Q9NX63	C9JRZ6	209	224	CHCHD3	MICOS complex subunit MIC19	yes	no	4	4.6499e-05	104.7	1	0	1
CSDSDGLAPPQHLIR	QHMTEVVRRCPHHERCSDSDGLAPPQHLIR	CSDSDGLAPPQHLIRVEGNLRVEYLDDRNT	R	C	S	I	R	V	1	1	0	2	1	1	0	1	1	1	2	0	0	0	2	2	0	0	0	0	0	0	15	0	1664.79	A0A087WXZ1;A0A087WT22;E7ESS1;A0A087X1Q1;E7EQX7;J3KP33;A0A087WZU8;A0A0U1RQC9;P04637;E9PFT5	A0A087WXZ1	23	37	TP53	Cellular tumor antigen p53	yes	no	3	0.024654	25.041	1	0	2
CSILAAANPAYGR	ISIAKAGILTTLNARCSILAAANPAYGRYN	ARCSILAAANPAYGRYNPRRSLEQNIQLPA	R	C	S	G	R	Y	4	1	1	0	1	0	0	1	0	1	1	0	0	0	1	1	0	0	1	0	0	0	13	0	1362.67	P33993	P33993	482	494	MCM7	DNA replication licensing factor MCM7	yes	yes	2	9.9339e-90	199.46	2.71	1.98	4	3	1
CSVLAAANSVFGR	ISIAKAGITTTLNSRCSVLAAANSVFGRWD	SRCSVLAAANSVFGRWDETKGEDNIDFMPT	R	C	S	G	R	W	3	1	1	0	1	0	0	1	0	0	1	0	0	1	0	2	0	0	0	2	0	0	13	0	1350.67	B1AHB1;P33992	B1AHB1	439	451	MCM5	DNA helicase;DNA replication licensing factor MCM5	yes	no	2	6.6271e-20	147.74	2.71	1.98	4	3	1
CSYVVTNGLGINVFKDPVADPNKR	LLQKLTRDLLNCSFKCSYVVTNGLGINVFK	GINVFKDPVADPNKRSKKGRLSLHRTPAGN	K	C	S	K	R	S	1	1	3	2	1	0	0	2	0	1	1	2	0	1	2	1	1	0	1	4	0	0	24	2	2662.35	P43490	P43490	401	424	NAMPT	Nicotinamide phosphoribosyltransferase	yes	yes	4	3.9682e-17	108.25	1	0	2		1
CTNAVVNFLSR	AEECNVLQGRWLSDECTNAVVNFLSRKSKL	LSDECTNAVVNFLSRKSKL___________	E	C	T	S	R	K	1	1	2	0	1	0	0	0	0	0	1	0	0	1	0	1	1	0	0	2	0	0	11	0	1279.63	A0A0C4DGA2;O75521	A0A0C4DGA2	350	360	ECI2	Enoyl-CoA delta isomerase 2, mitochondrial	yes	no	2	0	290.43	3	2	4	4	1
CTYFSTPLLLGK	EGVVECSFVKSQETECTYFSTPLLLGKKGI	ETECTYFSTPLLLGKKGIEKNLGIGKVSSF	E	C	T	G	K	K	0	0	0	0	1	0	0	1	0	0	3	1	0	1	1	1	2	0	1	0	0	0	12	0	1398.72	P40926;G3XAL0	P40926	285	296	MDH2	Malate dehydrogenase, mitochondrial;Malate dehydrogenase	yes	no	2	8.4606e-05	118.18	3.29	1.98	3	4	1
CVLNVISHAR	SLVDDPRNHIENQDECVLNVISHARLWQTT	ENQDECVLNVISHARLWQTTEEIPKRETYC	E	C	V	A	R	L	1	1	1	0	1	0	0	0	1	1	1	0	0	0	0	1	0	0	0	2	0	0	10	0	1167.62	S4R369;Q9BZE1	S4R369	153	162	MRPL37	39S ribosomal protein L37, mitochondrial	yes	no	3	0.00225	77.14	2.33	1.89	2	1	1
CYNTFIGER	QATLCWLDLLLAALECYNTFIGERTVGALQ	LLAALECYNTFIGERTVGALQVLGTEAQSS	E	C	Y	E	R	T	0	1	1	0	1	0	1	1	0	1	0	0	0	1	0	0	1	0	1	0	0	0	9	1	1158.51	P78527	P78527	1266	1274	PRKDC	DNA-dependent protein kinase catalytic subunit	yes	yes	2	2.4534e-33	174.27	2.71	1.98	4	3	1
DAAAALAAMNGR	TSNDPYCFVEFYEHRDAAAALAAMNGRKIL	EHRDAAAALAAMNGRKILGKEVKVNWATTP	R	D	A	G	R	K	6	1	1	1	0	0	0	1	0	0	1	0	1	0	0	0	0	0	0	0	0	0	12	0	1130.55	Q01085;E7ETJ9;E7ETC0;A6NKZ9	Q01085	60	71	TIAL1	Nucleolysin TIAR	yes	no	2	7.9218e-05	118.67	3.86	1.81	2	5
DAALATALGDKK	AQIKLREYEAALNSKDAALATALGDKKSLE	NSKDAALATALGDKKSLEGDLEDLKDQIAQ	K	D	A	K	K	S	4	0	0	2	0	0	0	1	0	0	2	2	0	0	0	0	1	0	0	0	0	0	12	1	1172.64	E9PBF6;P20700;A0A0D9SFE5;A0A0D9SFY5	E9PBF6	146	157	LMNB1	Lamin-B1	yes	no	2	0.022879	60.518	1	0	1
DAANVLLQLSR	VEVLTSHSCSEEGLEDAANVLLQLSRGDSG	EGLEDAANVLLQLSRGDSGTRDTVLKLLLN	E	D	A	S	R	G	2	1	1	1	0	1	0	0	0	0	3	0	0	0	0	1	0	0	0	1	0	0	11	0	1198.67	Q7Z6Z7;H0Y659;A0A087X146	Q7Z6Z7	3600	3610	HUWE1	E3 ubiquitin-protein ligase HUWE1	yes	no	2	0.0048385	96.015	5	0		3
DAFYARPLPAR	FLLSSHLFPLEAVREDAFYARPLPARLFYM	AVREDAFYARPLPARLFYMIPVFFAFRMRF	E	D	A	A	R	L	3	2	0	1	0	0	0	0	0	0	1	0	0	1	2	0	0	0	1	0	0	0	11	1	1275.67	M0R1Z5;A9C4B8;Q96N66	M0R1Z5	94	104	MBOAT7	Lysophospholipid acyltransferase 7	yes	no	3	0.0028594	105.98	1	0	2		1
DAGQISGLNVLR	TVPAYFNDSQRQATKDAGQISGLNVLRVIN	ATKDAGQISGLNVLRVINEPTAAALAYGLD	K	D	A	L	R	V	1	1	1	1	0	1	0	2	0	1	2	0	0	0	0	1	0	0	0	1	0	0	12	0	1241.67	P38646	P38646	207	218	HSPA9	Stress-70 protein, mitochondrial	yes	yes	2	9.7127e-136	223.84	1.8	1.6	4	1	1
DAGTIAGLNVLR	TVPAYFNDSQRQATKDAGTIAGLNVLRIIN	ATKDAGTIAGLNVLRIINEPTAAAIAYGLD	K	D	A	L	R	I	2	1	1	1	0	0	0	2	0	1	2	0	0	0	0	0	1	0	0	1	0	0	12	0	1198.67	P11142;E9PKE3;E9PN89;E9PLF4;E9PI65;E9PQQ4;E9PQK7;E9PK54	P11142	160	171	HSPA8	Heat shock cognate 71 kDa protein	no	no	2;3	3.5107e-54	183.47	3	2	5	5	1
DAGTIAGLNVMR	TVPAYFNDAQRQATKDAGTIAGLNVMRIIN	ATKDAGTIAGLNVMRIINEPTAAAIAYGLD	K	D	A	M	R	I	2	1	1	1	0	0	0	2	0	1	1	0	1	0	0	0	1	0	0	1	0	0	12	0	1216.62	P11021	P11021	186	197	HSPA5	78 kDa glucose-regulated protein	yes	yes	2	0.0012349	100.98	2.6	1.96	3	2	1
DAGTITGLNVLR	TVPAYFNDSQRQATKDAGTITGLNVLRIIN	ATKDAGTITGLNVLRIINEPTAAAIAYGLD	K	D	A	L	R	I	1	1	1	1	0	0	0	2	0	1	2	0	0	0	0	0	2	0	0	1	0	0	12	0	1228.68	P54652	P54652	161	172	HSPA2	Heat shock-related 70 kDa protein 2	yes	yes	2	0.0079103	70.908	1	0	1		1
DAGVIAGLNVLR	TVPAYFNDSQRQATKDAGVIAGLNVLRIIN	ATKDAGVIAGLNVLRIINEPTAAAIAYGLD	K	D	A	L	R	I	2	1	1	1	0	0	0	2	0	1	2	0	0	0	0	0	0	0	0	2	0	0	12	0	1196.69	A0A0G2JIW1;P0DMV9;P0DMV8	A0A0G2JIW1	161	172	HSPA1B;HSPA1A	Heat shock 70 kDa protein 1B;Heat shock 70 kDa protein 1A	no	no	2;3	3.3917e-17	148.52	2.71	1.98	8	6	2
DAIHTAILTLKE	KTFLEKRYNEDLELEDAIHTAILTLKESFE	ELEDAIHTAILTLKESFEGQMTEDNIEVGI	E	D	A	K	E	S	2	0	0	1	0	0	1	0	1	2	2	1	0	0	0	0	2	0	0	0	0	0	12	1	1323.74	C9JCK5;A0A024RA52;P25787	C9JCK5	116	127	PSMA2	Proteasome subunit alpha type;Proteasome subunit alpha type-2	yes	no	3	0.010222	42.426	1	0	1		1
DALGFCGHTVILTANLE	QRGCDLSISVNVQGEDALGFCGHTVILTAN	LGFCGHTVILTANLEAQALWKEPGSNVTMS	E	D	A	L	E	A	2	0	1	1	1	0	1	2	1	1	3	0	0	1	0	0	2	0	0	1	0	0	17	0	1829.9	Q08380;K7EP36;K7ESM3;K7EKQ5;K7EJY8	Q08380	165	181	LGALS3BP	Galectin-3-binding protein	yes	no	2;3	2.5589e-22	143.79	2.85	1.99	7	6	2
DALLHCLTTSR	KLGVEAALINTNLRRDALLHCLTTSRARAL	NLRRDALLHCLTTSRARALVFGSEMASAIC	R	D	A	S	R	A	1	1	0	1	1	0	0	0	1	0	3	0	0	0	0	1	2	0	0	0	0	0	11	0	1285.64	Q6P1M0	Q6P1M0	163	173	SLC27A4	Long-chain fatty acid transport protein 4	yes	yes	3	0.032882	28.624	1	0	1
DALNLAQMQE	AAKAARELEHSRYAKDALNLAQMQEQTLQL	SRYAKDALNLAQMQEQTLQLEQQSKLKMRL	K	D	A	Q	E	Q	2	0	1	1	0	2	1	0	0	0	2	0	1	0	0	0	0	0	0	0	0	0	10	0	1131.52	Q9NVI7;H0Y2W2	Q9NVI7	73	82	ATAD3A	ATPase family AAA domain-containing protein 3A	no	no	2	0.020234	86.205	1	0	2		1
DANLYISGLPR	TIKVSYARPSSEVIKDANLYISGLPRTMTQ	EVIKDANLYISGLPRTMTQKDVEDMFSRFG	K	D	A	P	R	T	1	1	1	1	0	0	0	1	0	1	2	0	0	0	1	1	0	0	1	0	0	0	11	0	1217.64	Q15717;M0QZR9;M0R055	Q15717	105	115	ELAVL1	ELAV-like protein 1	yes	no	2	0.00021677	119.68	3	2	4	4	1
DANNGNLQLR	ILFKEKAKEALGKAKDANNGNLQLRNKEVT	LGKAKDANNGNLQLRNKEVTWEVLEGEVEK	K	D	A	L	R	N	1	1	3	1	0	1	0	1	0	0	2	0	0	0	0	0	0	0	0	0	0	0	10	0	1113.55	P05455	P05455	288	297	SSB	Lupus La protein	yes	yes	2	0.011633	87.323	1	0	1
DAPSPAAPPLSSGGPR	GCAPSIHISERLVAEDAPSPAAPPLSSGGP	APSPAAPPLSSGGPRLPQGQKTAALPRTRG	E	D	A	P	R	L	3	1	0	1	0	0	0	2	0	0	1	0	0	0	5	3	0	0	0	0	0	0	16	0	1475.74	O60658;H0YKR1;E9PIJ0	O60658	17	32	PDE8A	High affinity cAMP-specific and IBMX-insensitive 3,5-cyclic phosphodiesterase 8A	yes	no	2	1.593e-06	86.313	3.29	1.98	3	4	1
DATNVGDEGGFAPNILENK	VYHNLKNVIKEKYGKDATNVGDEGGFAPNI	VGDEGGFAPNILENKEGLELLKTAIGKAGY	K	D	A	N	K	E	2	0	3	2	0	0	2	3	0	1	1	1	0	1	1	0	1	0	0	1	0	0	19	2	1959.92	P06733;A0A2R8Y6G6	P06733	203	221	ENO1	Alpha-enolase	yes	no	2;3	4.2198e-05	100.22	1	0	2
DAWASPCHSYPLVATR	TEKDLLLYDCMPWTRDAWASPCHSYPLVAT	AWASPCHSYPLVATRLVHSGSGCRSPSLGS	R	D	A	T	R	L	3	1	0	1	1	0	0	0	1	0	1	0	0	0	2	2	1	1	1	1	0	0	16	0	1829.85	Q13425	Q13425	368	383	SNTB2	Beta-2-syntrophin	yes	yes	3	2.1446e-11	133.71	5	0		4
DAYGNCVTVCNME	KSLKGWKEIEYEVVRDAYGNCVTVCNMENL	VRDAYGNCVTVCNMENLDPLGIHTGESIVV	R	D	A	M	E	N	1	0	2	1	2	0	1	1	0	0	0	0	1	0	0	0	1	0	1	2	0	0	13	0	1531.57	P27708	P27708	607	619	CAD	CAD protein;Glutamine-dependent carbamoyl-phosphate synthase;Aspartate carbamoyltransferase;Dihydroorotase	yes	yes	2	0.001542	81.263	4.2	1.6	1	4	1
DCEDPNPLIR	SQPDMAIMAVNSFVKDCEDPNPLIRALAVR	NSFVKDCEDPNPLIRALAVRTMGCIRVDKI	K	D	C	I	R	A	0	1	1	2	1	0	1	0	0	1	1	0	0	0	2	0	0	0	0	0	0	0	10	1	1227.56	P63010;A0A087WU93;A0A087WZQ6;C9J1E7;Q10567;K7EN71;K7ERB2	P63010	94	103	AP2B1;AP1B1	AP-2 complex subunit beta;AP-1 complex subunit beta-1	yes	no	2	0.01036	107.66	5	0		2
DCEVVMMIGLPGAGK	LEDRVRGPKGPEEKKDCEVVMMIGLPGAGK	DCEVVMMIGLPGAGKTTWVTKHAAENPGKY	K	D	C	G	K	T	1	0	0	1	1	0	1	3	0	1	1	1	2	0	1	0	0	0	0	2	0	0	15	1	1575.75	Q00839;A0A1X7SBS1;A0A1W2PP35;A0A1W2PPS1;Q5RI18;A0A1W2PPH7;A0A1W2PPL4;A0A1W2PP34;A0A1W2PQL0;A0A1W2PQ74;A0A1W2PRZ7;A0A1W2PQD4	Q00839	496	510	HNRNPU	Heterogeneous nuclear ribonucleoprotein U	yes	no	2	0.0010071	72.006	1	0	1
DCGATWVVLGHSER	TNGAFTGEISPGMIKDCGATWVVLGHSERR	KDCGATWVVLGHSERRHVFGESDELIGQKV	K	D	C	E	R	R	1	1	0	1	1	0	1	2	1	0	1	0	0	0	0	1	1	1	0	2	0	0	14	1	1585.73	P60174;U3KQF3;U3KPZ0;U3KPS5	P60174	123	136	TPI1	Triosephosphate isomerase	yes	no	3	0.0072868	39.629	1	0	1
DCPYLWAHMK	CWGDSVKLRYGNKPEDCPYLWAHMKKYTEI	GNKPEDCPYLWAHMKKYTEITATYFQGVRL	E	D	C	M	K	K	1	0	0	1	1	0	0	0	1	0	1	1	1	0	1	0	0	1	1	0	0	0	10	0	1319.58	P35573	P35573	501	510	AGL	Glycogen debranching enzyme;4-alpha-glucanotransferase;Amylo-alpha-1,6-glucosidase	yes	yes	3	0.039132	26.786	5	0		1
DDDIAALVVDNGSGMCK	______________________________	DIAALVVDNGSGMCKAGFAGDDAPRAVFPS	M	D	D	C	K	A	2	0	1	4	1	0	0	2	0	1	1	1	1	0	0	1	0	0	0	2	0	0	17	0	1778.78	P60709;A0A2R8Y793;G5E9R0;E7EVS6;A0A2R8YGF8;C9JUM1;C9JZR7;C9JTX5	P60709	2	18	ACTB	Actin, cytoplasmic 1;Actin, cytoplasmic 1, N-terminally processed	yes	no	2	9.0801e-05	111.79	1	0	2
DDDPHANDLVGGLMSDGLR	ILRTTELYSPQFGAKDDDPHANDLVGGLMS	HANDLVGGLMSDGLRRLSGNEYVLSTKNTQ	K	D	D	L	R	R	1	1	1	5	0	0	0	3	1	0	3	0	1	0	1	1	0	0	0	1	0	0	19	0	1995.9	O60658	O60658	436	454	PDE8A	High affinity cAMP-specific and IBMX-insensitive 3,5-cyclic phosphodiesterase 8A	yes	yes	3	0.00051234	45.047	3.67	1.89	1	2
DDDSNFHMDFIVAASNLR	DKLPGFKMYPIDFEKDDDSNFHMDFIVAAS	SNFHMDFIVAASNLRAENYDIPSADRHKSK	K	D	D	L	R	A	2	1	2	4	0	0	0	0	1	1	1	0	1	2	0	2	0	0	0	1	0	0	18	0	2065.92	Q5JRR6;P22314	Q5JRR6	300	317	UBA1	Ubiquitin-like modifier-activating enzyme 1	yes	no	3	0.0012411	40.179	1	0	1
DDIVPHVLPFIK	KAAGVCLMLLATCCEDDIVPHVLPFIKEHI	CCEDDIVPHVLPFIKEHIKNPDWRYRDAAV	E	D	D	I	K	E	0	0	0	2	0	0	0	0	1	2	1	1	0	1	2	0	0	0	0	2	0	0	12	0	1391.78	Q14974;J3KTM9	Q14974	361	372	KPNB1	Importin subunit beta-1	yes	no	3	0.0071816	47.288	5	0		3
DDIVPHVLPFIKE	KAAGVCLMLLATCCEDDIVPHVLPFIKEHI	CEDDIVPHVLPFIKEHIKNPDWRYRDAAVM	E	D	D	K	E	H	0	0	0	2	0	0	1	0	1	2	1	1	0	1	2	0	0	0	0	2	0	0	13	1	1520.82	Q14974;J3KTM9	Q14974	361	373	KPNB1	Importin subunit beta-1	yes	no	3	0.027111	27.335	4	1.73	1	3	1
DDPHACYSTVFDK	LAKEYEATLEECCAKDDPHACYSTVFDKLK	AKDDPHACYSTVFDKLKHLVDEPQNLIKQN	K	D	D	D	K	L	1	0	0	3	1	0	0	0	1	0	0	1	0	1	1	1	1	0	1	1	0	0	13	0	1553.65	CON__P02769	CON__P02769	387	399			yes	yes	3	0.0045533	49.216	1	0	1
DDPSKPVHLTAFLGYK	KRSSRHRGKVKSFPKDDPSKPVHLTAFLGY	DPSKPVHLTAFLGYKAGMTHIVREVDRPGS	K	D	D	Y	K	A	1	0	0	2	0	0	0	1	1	0	2	2	0	1	2	1	1	0	1	1	0	0	16	1	1786.93	P39023;H7C422;H7C3M2;F8WCR1	P39023	35	50	RPL3	60S ribosomal protein L3	yes	no	3;4	8.1053e-07	101.39	3	2	5	5	1
DDPVVPFQLGR	NVKHISCPLLILHAEDDPVVPFQLGRKLYS	LHAEDDPVVPFQLGRKLYSIAAPARSFRDF	E	D	D	G	R	K	0	1	0	2	0	1	0	1	0	0	1	0	0	1	2	0	0	0	0	2	0	0	11	0	1241.64	Q8N2K0;A0A5F9ZHQ0;A0A5F9ZHQ8;A0A5F9ZGT4;A0A5F9ZH71;A0A5F9ZH49;A0A5F9ZHH2;I3L206;I3L1V0;A0A5F9ZGW7;A0A5F9ZH28	Q8N2K0	332	342	ABHD12	Monoacylglycerol lipase ABHD12	yes	no	2	0.0080919	80.239	1	0	2		1
DDSLVVWKE	GRGAFGEATLYRRTEDDSLVVWKEVDLTRL	LYRRTEDDSLVVWKEVDLTRLSEKERRDAL	E	D	D	K	E	V	0	0	0	2	0	0	1	0	0	0	1	1	0	0	0	1	0	1	0	2	0	0	9	1	1089.53	Q8TD19	Q8TD19	74	82	NEK9	Serine/threonine-protein kinase Nek9	yes	yes	2	0.0032858	112.41	3.4	1.96	2	3
DECPHLIALSSLNR	QRVQGGVPAGSDEYEDECPHLIALSSLNRE	EDECPHLIALSSLNREFRPFRDEENVGAMN	E	D	E	N	R	E	1	1	1	1	1	0	1	0	1	1	3	0	0	0	1	2	0	0	0	0	0	0	14	1	1623.8	Q9BVS4;H0Y919;H0Y8R4	Q9BVS4	447	460	RIOK2	Serine/threonine-protein kinase RIO2	yes	no	3	0.025206	47.774	5	0		1
DECPHLIALSSLNRE	QRVQGGVPAGSDEYEDECPHLIALSSLNRE	DECPHLIALSSLNREFRPFRDEENVGAMNQ	E	D	E	R	E	F	1	1	1	1	1	0	2	0	1	1	3	0	0	0	1	2	0	0	0	0	0	0	15	2	1752.85	Q9BVS4;H0Y919;H0Y8R4	Q9BVS4	447	461	RIOK2	Serine/threonine-protein kinase RIO2	yes	no	3	0.0058032	57.288	5	0		1
DEEPPAPPLTSMQMQLYLQQLQK	LPQPPMAQPPQVLLEDEEPPAPPLTSMQMQ	LTSMQMQLYLQQLQKVQPPTPLLPSVKVQS	E	D	E	Q	K	V	1	0	0	1	0	5	2	0	0	0	4	1	2	0	4	1	1	0	1	0	0	0	23	2	2684.32	O60885	O60885	915	937	BRD4	Bromodomain-containing protein 4	yes	yes	3	0.0035199	34.009	1	0	1
DEPLHALVTANTME	EGKVGRKDGQMLPGEDEPLHALVTANTMEN	EDEPLHALVTANTMENVKKAVEQIRNILKQ	E	D	E	M	E	N	2	0	1	1	0	0	2	0	1	0	2	0	1	0	1	0	2	0	0	1	0	0	14	1	1539.72	Q15637	Q15637	200	213	SF1	Splicing factor 1	yes	yes	2	0.0098802	70.028	3.67	1.89	1	2
DETNYGIPQR	SASRDKTIIMWKLTRDETNYGIPQRALRGH	WKLTRDETNYGIPQRALRGHSHFVSDVVIS	R	D	E	Q	R	A	0	1	1	1	0	1	1	1	0	1	0	0	0	0	1	0	1	0	1	0	0	0	10	1	1191.55	P63244;D6R9L0;D6R9Z1;D6RHH4;D6RFX4;D6RAC2;D6REE5;D6RFZ9;D6RBD0;E9PD14;D6RAU2;D6R909;D6RGK8	P63244	48	57	GNB2L1	Guanine nucleotide-binding protein subunit beta-2-like 1;Guanine nucleotide-binding protein subunit beta-2-like 1, N-terminally processed	yes	no	2	0.02973	86.953	1	0	1
DETVSDCSPHIANIGR	GTMNLGGSLTRQMEKDETVSDCSPHIANIG	ETVSDCSPHIANIGRLVEDMENKIRSTLNE	K	D	E	G	R	L	1	1	1	2	1	0	1	1	1	2	0	0	0	0	1	2	1	0	0	1	0	0	16	1	1769.8	B1AK87;B1AK85;B1AK88;P47756	B1AK87	188	203	CAPZB	F-actin-capping protein subunit beta	yes	no	3	4.9936e-07	81.619	1	0	1
DFADQFLR	______________________________	DLMGTAEDFADQFLRVTKQYLPHVARLCLI	E	D	F	L	R	V	1	1	0	2	0	1	0	0	0	0	1	0	0	2	0	0	0	0	0	0	0	0	8	0	1010.48	Q5T8U5;O15260	Q5T8U5	12	19	SURF4	Surfeit locus protein 4	yes	no	2	0.0033881	125.08	2.71	1.98	4	3	1
DFFQSYGNVVELR	FIGNLPHEVDKSELKDFFQSYGNVVELRIN	LKDFFQSYGNVVELRINSGGKLPNFGFVVF	K	D	F	L	R	I	0	1	1	1	0	1	1	1	0	0	1	0	0	2	0	1	0	0	1	2	0	0	13	1	1572.76	Q13283	Q13283	358	370	G3BP1	Ras GTPase-activating protein-binding protein 1	yes	yes	2	0.0022595	87.298	1	0	1
DFGIVSGMLNVK	AALDVELSDDSFPPEDFGIVSGMLNVKWDR	PPEDFGIVSGMLNVKWDRIAPASNVSHTVV	E	D	F	V	K	W	0	0	1	1	0	0	0	2	0	1	1	1	1	1	0	1	0	0	0	2	0	0	12	0	1278.66	E9PQI4;P43308;E9PLP2;E9PN13;E9PQ05;E9PJ35	E9PQI4	68	79	SSR2	Translocon-associated protein subunit beta	yes	no	2	7.8756e-05	118.71	2.33	1.89	4	2	1
DFGPSSQHFLSTSVQLPWQR	VSVDDRLKQLQEAHRDFGPSSQHFLSTSVQ	SQHFLSTSVQLPWQRSISHNKVPYYINHQT	R	D	F	Q	R	S	0	1	0	1	0	3	0	1	1	0	2	0	0	2	2	4	1	1	0	1	0	0	20	0	2316.13	P46939;Q5T097	P46939	2801	2820	UTRN	Utrophin	yes	no	3	5.3173e-07	62.203	5	0		2
DFLAGGIAAAISK	______________________________	AKDFLAGGIAAAISKTAVAPIERVKLLLQV	K	D	F	S	K	T	4	0	0	1	0	0	0	2	0	2	1	1	0	1	0	1	0	0	0	0	0	0	13	0	1232.68	P12236	P12236	11	23	SLC25A6	ADP/ATP translocase 3;ADP/ATP translocase 3, N-terminally processed	yes	yes	2;3	0.00080589	89.805	2.82	1.99	6	5	2
DFLAGGVAAAISK	______________________________	AKDFLAGGVAAAISKTAVAPIERVKLLLQV	K	D	F	S	K	T	4	0	0	1	0	0	0	2	0	1	1	1	0	1	0	1	0	0	0	1	0	0	13	0	1218.66	P05141	P05141	11	23	SLC25A5	ADP/ATP translocase 2;ADP/ATP translocase 2, N-terminally processed	yes	yes	2;3	1.5054e-13	140.78	2.33	1.89	12	6	3
DFLAGGVAAAVSK	______________________________	LKDFLAGGVAAAVSKTAVAPIERVKLLLQV	K	D	F	S	K	T	4	0	0	1	0	0	0	2	0	0	1	1	0	1	0	1	0	0	0	2	0	0	13	0	1204.65	P12235;V9GYG0	P12235	11	23	SLC25A4	ADP/ATP translocase 1	yes	no	2	0.006531	70.488	2.33	1.89	2	1	1
DFLTPPLLSVR	GGAQVQQVLNIECLRDFLTPPLLSVRFRYG	ECLRDFLTPPLLSVRFRYGGAPQALTLKLP	R	D	F	V	R	F	0	1	0	1	0	0	0	0	0	0	3	0	0	1	2	1	1	0	0	1	0	0	11	0	1256.71	O95782	O95782	833	843	AP2A1	AP-2 complex subunit alpha-1	yes	yes	2	1.2356e-05	125.56	3	2	2	2	1
DFMIQGGDFTR	KGFGYKNSKFHRVIKDFMIQGGDFTRGDGT	RVIKDFMIQGGDFTRGDGTGGKSIYGERFP	K	D	F	T	R	G	0	1	0	2	0	1	0	2	0	1	0	0	1	2	0	0	1	0	0	0	0	0	11	0	1285.58	P23284	P23284	99	109	PPIB	Peptidyl-prolyl cis-trans isomerase B	yes	yes	2	0.0047624	96.331	1	0	1
DFNHINVE	GRTVIVKGPRGTLRRDFNHINVELSLLGKK	PRGTLRRDFNHINVELSLLGKKKKRLRVDK	R	D	F	V	E	L	0	0	2	1	0	0	1	0	1	1	0	0	0	1	0	0	0	0	0	1	0	0	8	0	986.446	A0A2R8Y5Y7;P32969;D6RAN4;E7ESE0	A0A2R8Y5Y7	65	72	RPL9	60S ribosomal protein L9	yes	no	2	0.006259	118.89	4	1.73	1	3
DFNHINVELSLLGK	GRTVIVKGPRGTLRRDFNHINVELSLLGKK	RDFNHINVELSLLGKKKKRLRVDKWWGNRK	R	D	F	G	K	K	0	0	2	1	0	0	1	1	1	1	3	1	0	1	0	1	0	0	0	1	0	0	14	1	1597.85	A0A2R8Y5Y7;P32969;D6RAN4;E7ESE0	A0A2R8Y5Y7	65	78	RPL9	60S ribosomal protein L9	yes	no	3	0.010013	55.885	1	0	1
DFNQFIK	KEKLLTQGFTNWTKRDFNQFIKANEKYGRD	GFTNWTKRDFNQFIKANEKYGRDDIDNIAR	R	D	F	I	K	A	0	0	1	1	0	1	0	0	0	1	0	1	0	2	0	0	0	0	0	0	0	0	7	0	910.455	B7ZLQ5;A0A0A0MRP6;P28370	B7ZLQ5	864	870	SMARCA1	Probable global transcription activator SNF2L1	no	no	2	0.015983	110.61	3.67	1.89	1	2	1
DFSLPAYMDR	TSVCVRAHESVVKSEDFSLPAYMDRRDHPL	VVKSEDFSLPAYMDRRDHPLPEVAHVKHLS	E	D	F	D	R	R	1	1	0	2	0	0	0	0	0	0	1	0	1	1	1	1	0	0	1	0	0	0	10	0	1213.54	P13073;H3BNI5;Q86WV2;H3BN72;H3BNV9	P13073	32	41	COX4I1	Cytochrome c oxidase subunit 4 isoform 1, mitochondrial	yes	no	2	0.0096305	85.676	2.33	1.89	2	1
DFSLPAYMDRR	TSVCVRAHESVVKSEDFSLPAYMDRRDHPL	VKSEDFSLPAYMDRRDHPLPEVAHVKHLSA	E	D	F	R	R	D	1	2	0	2	0	0	0	0	0	0	1	0	1	1	1	1	0	0	1	0	0	0	11	1	1369.64	P13073;H3BNI5;Q86WV2;H3BN72;H3BNV9	P13073	32	42	COX4I1	Cytochrome c oxidase subunit 4 isoform 1, mitochondrial	yes	no	3	0.0050576	60.255	2	1.73	3	1	1
DFSNLGTTHLLR	VSRIGLFIKAGSRYEDFSNLGTTHLLRLTS	RYEDFSNLGTTHLLRLTSSLTTKGASSFKI	E	D	F	L	R	L	0	1	1	1	0	0	0	1	1	0	3	0	0	1	0	1	2	0	0	0	0	0	12	0	1372.71	H3BRG4;P22695;H3BSJ9;H3BUE4;H3BUI9;H3BP04;A0A087WVZ4	H3BRG4	73	84	UQCRC2	Cytochrome b-c1 complex subunit 2, mitochondrial	yes	no	3	0.0062183	48.659	2.33	1.89	4	2	1
DFTPVCTTELGR	DFLGDSWGILFSHPRDFTPVCTTELGRAAK	HPRDFTPVCTTELGRAAKLAPEFAKRNVKL	R	D	F	G	R	A	0	1	0	1	1	0	1	1	0	0	1	0	0	1	1	0	3	0	0	1	0	0	12	1	1394.65	P30041	P30041	42	53	PRDX6	Peroxiredoxin-6	yes	yes	2	0.0035518	107.24	1	0	1
DFVNYLVR	GNSTNKKDAQSNAARDFVNYLVRINEIKSE	AQSNAARDFVNYLVRINEIKSEEVPAFGVA	R	D	F	V	R	I	0	1	1	1	0	0	0	0	0	0	1	0	0	1	0	0	0	0	1	2	0	0	8	0	1024.53	Q08211	Q08211	64	71	DHX9	ATP-dependent RNA helicase A	yes	yes	2	0.019473	104.11	3	2	1	1
DFYVAFQDLPTR	LKTFVKDRKEIPLAKDFYVAFQDLPTRHKI	LAKDFYVAFQDLPTRHKIRELTSSRIGLLT	K	D	F	T	R	H	1	1	0	2	0	1	0	0	0	0	1	0	0	2	1	0	1	0	1	1	0	0	12	0	1470.71	Q14566	Q14566	109	120	MCM6	DNA replication licensing factor MCM6	yes	yes	2	0.040881	52.79	1	0	1
DGALAVLQQFK	DLDERAIEALKEFNEDGALAVLQQFKDSDL	EFNEDGALAVLQQFKDSDLSHVQNKSAFLC	E	D	G	F	K	D	2	0	0	1	0	2	0	1	0	0	2	1	0	1	0	0	0	0	0	1	0	0	11	0	1188.65	O60506;F6UXX1	O60506	71	81	SYNCRIP	Heterogeneous nuclear ribonucleoprotein Q	yes	no	2	4.4583e-53	155.1	3	2	3	3	1
DGALSQAVSAGASSPE	LESLEDLGYKGPLLEDGALSQAVSAGASSP	GALSQAVSAGASSPEFTKLCAWLVSELRVL	E	D	G	P	E	F	4	0	0	1	0	1	1	2	0	0	1	0	0	0	1	4	0	0	0	1	0	0	16	0	1445.66	Q8NCA5;E9PH82;C9J3G8	Q8NCA5	26	41	FAM98A	Protein FAM98A	yes	no	2	1.5253e-06	114.83	5	0		3
DGDDVIIIGVFK	SKEILTLKQVQEFLKDGDDVIIIGVFKGES	FLKDGDDVIIIGVFKGESDPAYQQYQDAAN	K	D	G	F	K	G	0	0	0	3	0	0	0	2	0	3	0	1	0	1	0	0	0	0	0	2	0	0	12	0	1289.69	A0A499FI48;P13667	A0A499FI48	302	313	PDIA4	Protein disulfide-isomerase A4	yes	no	2	0.017527	67.563	1	0	1
DGDVTVTNDGATILSMMDVDHQIAK	TSLGPNGLDKMMVDKDGDVTVTNDGATILS	ATILSMMDVDHQIAKLMVELSKSQDDEIGD	K	D	G	A	K	L	2	0	1	5	0	1	0	2	1	2	1	1	2	0	0	1	3	0	0	3	0	0	25	0	2645.23	B7ZAR1;E9PCA1;P48643	B7ZAR1	27	51	CCT5	T-complex protein 1 subunit epsilon	yes	no	3	0.026846	18.719	1	0	1
DGGGCYDIPNWSALK	ELNQILYRCESEEKEDGGGCYDIPNWSALK	DGGGCYDIPNWSALKYAGLQGLMSVLAEIR	E	D	G	L	K	Y	1	0	1	2	1	0	0	3	0	1	1	1	0	0	1	1	0	1	1	0	0	0	15	0	1651.73	P35573	P35573	918	932	AGL	Glycogen debranching enzyme;4-alpha-glucanotransferase;Amylo-alpha-1,6-glucosidase	yes	yes	2	0.00012689	77.593	3	2	2	2
DGHPVVVNILIGR	DQVVKVLHDAQQQCRDGHPVVVNILIGRTD	CRDGHPVVVNILIGRTDFRDGSIAV_____	R	D	G	G	R	T	0	1	1	1	0	0	0	2	1	2	1	0	0	0	1	0	0	0	0	3	0	0	13	0	1387.79	M0R026;A1L0T0	M0R026	503	515	ILVBL	Acetolactate synthase-like protein	yes	no	3	0.0001314	83.617	2.33	1.89	4	2	1
DGLAFNALIHR	PYKNVNVQNFHISWKDGLAFNALIHRHRPE	ISWKDGLAFNALIHRHRPELIEYDKLRKDD	K	D	G	H	R	H	2	1	1	1	0	0	0	1	1	1	2	0	0	1	0	0	0	0	0	0	0	0	11	0	1225.66	O43707;M0QZQ3;C9JY79;Q9H254	O43707	194	204	ACTN4;SPTBN4	Alpha-actinin-4;Spectrin beta chain, non-erythrocytic 4	yes	no	3	0.02789	31.185	1	0	1
DGNGYISAAELR	DSEEEIREAFRVFDKDGNGYISAAELRHVM	FDKDGNGYISAAELRHVMTNLGEKLTDEEV	K	D	G	L	R	H	2	1	1	1	0	0	1	2	0	1	1	0	0	0	0	1	0	0	1	0	0	0	12	1	1264.6	P0DP25;P0DP24;P0DP23;A0A590UK56;E7EMB3;G3V361;A0A590UJI2;Q96HY3	P0DP25	96	107	CALM2;CALM1		yes	no	2	2.9131e-07	128.51	1	0	1
DGPLGFYHGLSSTLLR	KLSTVWSVIKSILRKDGPLGFYHGLSSTLL	GPLGFYHGLSSTLLR_______________	K	D	G	L	R	-	0	1	0	1	0	0	0	3	1	0	4	0	0	1	1	2	1	0	1	0	0	0	16	0	1731.89	Q5VZD9;Q9Y619	Q5VZD9	118	133	SLC25A15	Mitochondrial ornithine transporter 1	yes	no	3	0.00095377	51.695	1	0	2		1
DGPVVIGSTSAPGQGGILAQR	YFNFTSATITYLAQEDGPVVIGSTSAPGQG	GSTSAPGQGGILAQREFDRRFSPHF_____	E	D	G	Q	R	E	2	1	0	1	0	2	0	5	0	2	1	0	0	0	2	2	1	0	0	2	0	0	21	0	1979.04	E9PQI4;P43308	E9PQI4	117	137	SSR2	Translocon-associated protein subunit beta	yes	no	3	4.238e-15	79.511	1.8	1.6	4	1	1
DGPVVIGSTSAPGQGGILAQRE	YFNFTSATITYLAQEDGPVVIGSTSAPGQG	STSAPGQGGILAQREFDRRFSPHF______	E	D	G	R	E	F	2	1	0	1	0	2	1	5	0	2	1	0	0	0	2	2	1	0	0	2	0	0	22	1	2108.09	E9PQI4;P43308	E9PQI4	117	138	SSR2	Translocon-associated protein subunit beta	yes	no	3	1.9201e-15	97.776	1	0	4		1
DGQAMLWDLNEGK	VTVSPDGSLCASGGKDGQAMLWDLNEGKHL	GKDGQAMLWDLNEGKHLYTLDGGDIINALC	K	D	G	G	K	H	1	0	1	2	0	1	1	2	0	0	2	1	1	0	0	0	0	1	0	0	0	0	13	1	1475.67	P63244;D6R9L0;J3KPE3;D6R9Z1;H0YAF8;H0Y8W2;D6RFX4;D6RAC2;H0YAM7;D6REE5;H0Y8R5	P63244	213	225	GNB2L1	Guanine nucleotide-binding protein subunit beta-2-like 1;Guanine nucleotide-binding protein subunit beta-2-like 1, N-terminally processed	yes	no	2	0.00035186	87.363	1	0	1
DGQVINETSQHHDDLE	THSKRTLLIKTVETRDGQVINETSQHHDDL	GQVINETSQHHDDLE_______________	R	D	G	L	E	-	0	0	1	3	0	2	2	1	2	1	1	0	0	0	0	1	1	0	0	1	0	0	16	1	1835.79	P08670	P08670	451	466	VIM	Vimentin	yes	yes	3	0.00022165	97.203	1	0	1
DGSLASNPYSGDLTK	YSIPFPTPTTPLTGRDGSLASNPYSGDLTK	DGSLASNPYSGDLTKFGRGDASSPAPATTL	R	D	G	T	K	F	1	0	1	2	0	0	0	2	0	0	2	1	0	0	1	3	1	0	1	0	0	0	15	0	1523.71	H7C2T8;F8W726;Q14157;H0Y5H6	H7C2T8	181	195	UBAP2L	Ubiquitin-associated protein 2-like	yes	no	2	9.0055e-30	157.68	5	0		2
DGTGVVEFVR	HMREAGDVCYADVYRDGTGVVEFVRKEDMT	ADVYRDGTGVVEFVRKEDMTYAVRKLDNTK	R	D	G	V	R	K	0	1	0	1	0	0	1	2	0	0	0	0	0	1	0	0	1	0	0	3	0	0	10	1	1077.55	Q07955;J3KTL2;J3KSR8	Q07955	155	164	SRSF1	Serine/arginine-rich splicing factor 1	yes	no	2	7.716e-05	127.68	1	0	1
DGVADVSIEDSVISLSGDHCIIGR	EERHVGDLGNVTADKDGVADVSIEDSVISL	DSVISLSGDHCIIGRTLVVHEKADDLGKGG	K	D	G	G	R	T	1	1	0	4	1	0	1	3	1	4	1	0	0	0	0	4	0	0	0	3	0	0	24	1	2513.21	H7BYH4;P00441	H7BYH4	74	97	SOD1	Superoxide dismutase [Cu-Zn]	yes	no	3	7.0268e-09	61.703	1	0	1
DGVLSMQVASAR	QQKSQGLDSRLQHVEDGVLSMQVASARQTE	HVEDGVLSMQVASARQTESLESLLSKSQEH	E	D	G	A	R	Q	2	1	0	1	0	1	0	1	0	0	1	0	1	0	0	2	0	0	0	2	0	0	12	0	1232.62	Q07065	Q07065	418	429	CKAP4	Cytoskeleton-associated protein 4	yes	yes	2	4.6466e-06	125.48	1	0	5		2
DGYDYDGYR	EFEDPRDAEDAVYGRDGYDYDGYRLRVEFP	DAVYGRDGYDYDGYRLRVEFPRSGRGTGRG	R	D	G	Y	R	L	0	1	0	3	0	0	0	2	0	0	0	0	0	0	0	0	0	0	3	0	0	0	9	0	1122.43	Q07955;J3KTL2	Q07955	75	83	SRSF1	Serine/arginine-rich splicing factor 1	yes	no	2	0.0041905	110.31	1	0	1
DHASIQMNVAE	VPRKCSASNRIIGAKDHASIQMNVAEVDKV	IGAKDHASIQMNVAEVDKVTGRFNGQFKTY	K	D	H	A	E	V	2	0	1	1	0	1	1	0	1	1	0	0	1	0	0	1	0	0	0	1	0	0	11	0	1213.54	Q8WVC2;P63220;Q9BYK1;Q9BYK2	Q8WVC2	28	38	RPS21	40S ribosomal protein S21	yes	no	2	0.003735	101.64	5	0		2
DHASIQMNVAEVDK	VPRKCSASNRIIGAKDHASIQMNVAEVDKV	KDHASIQMNVAEVDKVTGRFNGQFKTYAIC	K	D	H	D	K	V	2	0	1	2	0	1	1	0	1	1	0	1	1	0	0	1	0	0	0	2	0	0	14	1	1555.73	Q8WVC2;P63220;Q9BYK1	Q8WVC2	28	41	RPS21	40S ribosomal protein S21	yes	no	3	5.8696e-05	88.706	1	0	2
DHAVVVGVYRPPPK	NMKPQEQLTLEPYERDHAVVVGVYRPPPKV	RDHAVVVGVYRPPPKVKN____________	R	D	H	P	K	V	1	1	0	1	0	0	0	1	1	0	0	1	0	0	3	0	0	0	1	4	0	0	14	1	1532.85	P22087	P22087	305	318	FBL	rRNA 2-O-methyltransferase fibrillarin	yes	yes	3	0.015509	59.607	1	0	3		1
DHFSSFGPISE	FVGGLNFNTDEQALEDHFSSFGPISEVVVV	QALEDHFSSFGPISEVVVVKDRETQRSRGF	E	D	H	S	E	V	0	0	0	1	0	0	1	1	1	1	0	0	0	2	1	3	0	0	0	0	0	0	11	0	1221.53	P98179	P98179	24	34	RBM3	RNA-binding protein 3	yes	yes	2	4.1032e-07	131.03	3.67	1.89	1	2
DHNTQYFNFVE	SRRFQPALLDLSTVEDHNTQYFNFVELPAA	STVEDHNTQYFNFVELPAAALRFMPKPVFV	E	D	H	V	E	L	0	0	2	1	0	1	1	0	1	0	0	0	0	2	0	0	1	0	1	1	0	0	11	0	1412.6	Q8NAT1	Q8NAT1	124	134	POMGNT2	Protein O-linked-mannose beta-1,4-N-acetylglucosaminyltransferase 2	yes	yes	2	0.0055373	93.111	1	0	1
DHPFFVGVQYHPE	GQDVEGERMEIVELEDHPFFVGVQYHPEFL	LEDHPFFVGVQYHPEFLSRPIKPSPPYFGL	E	D	H	P	E	F	0	0	0	1	0	1	1	1	2	0	0	0	0	2	2	0	0	0	1	2	0	0	13	0	1570.72	A0A3B3IRI2;P17812;B4E1E0	A0A3B3IRI2	516	528	CTPS1	CTP synthase 1;CTP synthase	yes	no	3	9.9599e-05	97.957	3	2	4	4	1
DHQYQFLE	CDTLTCRDCQLNAHKDHQYQFLEDAVRNQR	CQLNAHKDHQYQFLEDAVRNQRKLLASLVK	K	D	H	L	E	D	0	0	0	1	0	2	1	0	1	0	1	0	0	1	0	0	0	0	1	0	0	0	8	0	1078.47	Q13263;M0R2I3;M0R3C0	Q13263	239	246	TRIM28	Transcription intermediary factor 1-beta	yes	no	2	0.012045	107.32	1	0	2		1
DHQYQFLEDAVR	CDTLTCRDCQLNAHKDHQYQFLEDAVRNQR	AHKDHQYQFLEDAVRNQRKLLASLVKRLGD	K	D	H	V	R	N	1	1	0	2	0	2	1	0	1	0	1	0	0	1	0	0	0	0	1	1	0	0	12	1	1519.71	Q13263;M0R2I3;M0R3C0	Q13263	239	250	TRIM28	Transcription intermediary factor 1-beta	yes	no	3	0.0043728	78.324	1	0	1
DHVVSDFSEHGSLK	GLEGLLTTKWLLRGKDHVVSDFSEHGSLKY	KDHVVSDFSEHGSLKYLHENLPIPQRNTN_	K	D	H	L	K	Y	0	0	0	2	0	0	1	1	2	0	1	1	0	1	0	3	0	0	0	2	0	0	14	1	1555.73	P54886	P54886	768	781	ALDH18A1	Delta-1-pyrroline-5-carboxylate synthase;Glutamate 5-kinase;Gamma-glutamyl phosphate reductase	yes	yes	3	0.0093025	56.286	1	0	1
DIAIATR	LEGVVLSPSLEARVRDIAIATRNTKKNRSL	PSLEARVRDIAIATRNTKKNRSLYRNILMY	R	D	I	T	R	N	2	1	0	1	0	0	0	0	0	2	0	0	0	0	0	0	1	0	0	0	0	0	7	0	758.429	Q5T9A4;Q9NVI7	Q9NVI7	378	384	ATAD3B;ATAD3A	ATPase family AAA domain-containing protein 3B;ATPase family AAA domain-containing protein 3A	no	no	2	0.031663	104.11	1	0	1
DIAYQLSR	AGDGLIELRKLEAAEDIAYQLSRSRNITYL	RKLEAAEDIAYQLSRSRNITYLPAGQSVLL	E	D	I	S	R	S	1	1	0	1	0	1	0	0	0	1	1	0	0	0	0	1	0	0	1	0	0	0	8	0	964.498	P35232	P35232	246	253	PHB	Prohibitin	yes	yes	2	0.0025977	127.12	5	0		1
DIDEVSSLLR	EILPNLVCCSAKNLRDIDEVSSLLRTSIMS	AKNLRDIDEVSSLLRTSIMSKQYGNEVFLA	R	D	I	L	R	T	0	1	0	2	0	0	1	0	0	1	2	0	0	0	0	2	0	0	0	1	0	0	10	1	1145.59	P50990;H7C4C8	P50990	156	165	CCT8	T-complex protein 1 subunit theta	yes	no	2	0.018651	99.802	1	0	1
DIELVMSQANVSR	ESEEEEVDETGVEVKDIELVMSQANVSRAK	VKDIELVMSQANVSRAKAVRALKNNSNDIV	K	D	I	S	R	A	1	1	1	1	0	1	1	0	0	1	1	0	1	0	0	2	0	0	0	2	0	0	13	1	1460.73	F8VZJ2;F8W0W4;H0YHX9;Q13765;E9PAV3	F8VZJ2	101	113	NACA	Nascent polypeptide-associated complex subunit alpha;Nascent polypeptide-associated complex subunit alpha, muscle-specific form	yes	no	2	0.0021544	100.72	1	0	1
DIHDDQDYLHSLGK	DLVNMGISVVSYTLKDIHDDQDYLHSLGKA	KDIHDDQDYLHSLGKARTAQVQKDARIGEA	K	D	I	G	K	A	0	0	0	4	0	1	0	1	2	1	2	1	0	0	0	1	0	0	1	0	0	0	14	0	1654.76	O75955;A2AB13;A0A0G2JJQ6;A2AB12;A2AB10;A2AB11;A0A140T9R1;A0A140T9B1;A0A140T957;A0A140T910;A0A140T9C3;A0A140T959;A0A140T9X0;A2AB09	O75955	153	166	FLOT1	Flotillin-1	yes	no	4	0.033255	22.039	1	0	1		1
DIIQGFR	VYCLNDDDETEVLKEDIIQGFRYGSDIVPF	DETEVLKEDIIQGFRYGSDIVPFSKVDEEQ	E	D	I	F	R	Y	0	1	0	1	0	1	0	1	0	2	0	0	0	1	0	0	0	0	0	0	0	0	7	0	847.455	P13010	P13010	309	315	XRCC5	X-ray repair cross-complementing protein 5	yes	yes	2	0.027772	105.42	3	2	1	1
DIISIAEDEDLR	HLKKPGGFDISLFYRDIISIAEDEDLRVHF	FYRDIISIAEDEDLRVHFEESSKLEDLLRK	R	D	I	L	R	V	1	1	0	3	0	0	2	0	0	3	1	0	0	0	0	1	0	0	0	0	0	0	12	2	1387.68	P12956;B1AHC9	P12956	219	230	XRCC6	X-ray repair cross-complementing protein 6	yes	no	2	0.019399	98.943	1	0	1
DIKGDNVLINTYSGVLK	LEGLKYLHDNQIVHRDIKGDNVLINTYSGV	KGDNVLINTYSGVLKISDFGTSKRLAGINP	R	D	I	L	K	I	0	0	2	2	0	0	0	2	0	2	2	2	0	0	0	1	1	0	1	2	0	0	17	1	1848	Q99683	Q99683	803	819	MAP3K5	Mitogen-activated protein kinase kinase kinase 5	yes	yes	3	2.065e-07	81.651	5	0		3
DIKGDNVLVNTYSGVVK	LEGLKYLHENQIVHRDIKGDNVLVNTYSGV	KGDNVLVNTYSGVVKISDFGTSKRLAGVNP	R	D	I	V	K	I	0	0	2	2	0	0	0	2	0	1	1	2	0	0	0	1	1	0	1	4	0	0	17	1	1819.97	Q6ZN16	Q6ZN16	773	789	MAP3K15	Mitogen-activated protein kinase kinase kinase 15	yes	yes	3	1.1653e-05	67.646	5	0		1
DILADVNHPFVVK	ATLKVRDRVRTKMERDILADVNHPFVVKLH	ERDILADVNHPFVVKLHYAFQTEGKLYLIL	R	D	I	V	K	L	1	0	1	2	0	0	0	0	1	1	1	1	0	1	1	0	0	0	0	3	0	0	13	0	1465.79	Q15418;E9PGT3;E9PMM7;E9PAN7	Q15418	114	126	RPS6KA1	Ribosomal protein S6 kinase alpha-1;Ribosomal protein S6 kinase	yes	no	2;3	0.00085029	70.412	3.22	1.99	4	5	1
DILIQYDR	YYQKYVDEASKKEIKDILIQYDRTLLVADP	ASKKEIKDILIQYDRTLLVADPRRCESKKF	K	D	I	D	R	T	0	1	0	2	0	1	0	0	0	2	1	0	0	0	0	0	0	0	1	0	0	0	8	0	1034.54	M0R210;P62249	M0R210	93	100	RPS16	40S ribosomal protein S16	yes	no	2	0.00084257	132.29	1	0	2		1
DIMVTIRPHVLTPFVEE	RDNARTGRVTAIDFRDIMVTIRPHVLTPFV	MVTIRPHVLTPFVEECLVAAAGGTTSHQVS	R	D	I	E	E	C	0	1	0	1	0	0	2	0	1	2	1	0	1	1	2	0	2	0	0	3	0	0	17	2	1995.05	Q9UJS0	Q9UJS0	185	201	SLC25A13	Calcium-binding mitochondrial carrier protein Aralar2	yes	yes	3	0.0058537	52.522	1	0	3
DINSSMTNSTAASRPPVTLR	AIFKAFAMIIDKLEEDINSSMTNSTAASRP	MTNSTAASRPPVTLRLVVPATQCGSLIGKG	E	D	I	L	R	L	2	2	2	1	0	0	0	0	0	1	1	0	1	0	2	4	3	0	0	1	0	0	20	1	2117.05	Q15365	Q15365	82	101	PCBP1	Poly(rC)-binding protein 1	yes	yes	3	0.0037047	42.64	5	0		2
DIPFSAIYFPCYAHVK	GFFGIYKGAKACFLRDIPFSAIYFPCYAHV	IPFSAIYFPCYAHVKASFANEDGQVSPGSL	R	D	I	V	K	A	2	0	0	1	1	0	0	0	1	2	0	1	0	2	2	1	0	0	2	1	0	0	16	0	1926.93	Q9UJS0	Q9UJS0	493	508	SLC25A13	Calcium-binding mitochondrial carrier protein Aralar2	yes	yes	3	0.0048072	36.638	2.33	1.89	2	1	1
DIPFSAIYFPVYAHCK	GIFGLYKGAKACFLRDIPFSAIYFPVYAHC	IPFSAIYFPVYAHCKLLLADENGHVGGLNL	R	D	I	C	K	L	2	0	0	1	1	0	0	0	1	2	0	1	0	2	2	1	0	0	2	1	0	0	16	0	1926.93	O75746	O75746	491	506	SLC25A12	Calcium-binding mitochondrial carrier protein Aralar1	yes	yes	3	0.00032766	56.648	1.67	1.49	5	1	1
DIPGLTDTTVPR	NLSVLNLVIVKKGEKDIPGLTDTTVPRRLG	GEKDIPGLTDTTVPRRLGPKRASRIRKLFN	K	D	I	P	R	R	0	1	0	2	0	0	0	1	0	1	1	0	0	0	2	0	3	0	0	1	0	0	12	0	1283.67	P62753;A2A3R5	P62753	120	131	RPS6	40S ribosomal protein S6	yes	no	2	0.0002266	116.52	3.29	1.98	3	4	1
DIQVTLFTR	VAENEAETKLQAILEDIQVTLFTRASEDLK	LQAILEDIQVTLFTRASEDLKTHMVVANTM	E	D	I	T	R	A	0	1	0	1	0	1	0	0	0	1	1	0	0	1	0	0	2	0	0	1	0	0	9	0	1091.6	P07814	P07814	1407	1415	EPRS	Bifunctional glutamate/proline--tRNA ligase;Glutamate--tRNA ligase;Proline--tRNA ligase	yes	yes	2	0.023113	88.819	3	2	1	1
DISLAALQR	______________________________	LVGKGRDISLAALQRHDPYINRIVDVASQV	R	D	I	Q	R	H	2	1	0	1	0	1	0	0	0	1	2	0	0	0	0	1	0	0	0	0	0	0	9	0	985.556	Q8IZD4;F5H4R4;B4DVJ6	Q8IZD4	15	23	DCP1B	mRNA-decapping enzyme 1B	yes	no	2	4.6758e-10	145.04	1	0	4		1
DISLSDYK	PNFKATAVMPDGQFKDISLSDYKGKYVVFF	MPDGQFKDISLSDYKGKYVVFFFYPLDFTF	K	D	I	Y	K	G	0	0	0	2	0	0	0	0	0	1	1	1	0	0	0	2	0	0	1	0	0	0	8	0	939.455	Q06830;A0A0A0MSI0	Q06830	28	35	PRDX1	Peroxiredoxin-1	yes	no	2	0.028512	100.19	5	0		1
DISSSMTNSTAASRPPVTLR	AIFKAFAMIIDKLEEDISSSMTNSTAASRP	MTNSTAASRPPVTLRLVVPASQCGSLIGKG	E	D	I	L	R	L	2	2	1	1	0	0	0	0	0	1	1	0	1	0	2	5	3	0	0	1	0	0	20	1	2090.04	F8W0G4;F8VXH9;F8W1G6;F8VZX2;Q15366;H3BRU6;H3BND9	F8W0G4	82	101	PCBP2	Poly(rC)-binding protein 2	yes	no	3	9.7406e-36	153.86	4.33	1.49	1	5
DISTNYYASQK	NMERIMKAQAYQTGKDISTNYYASQKKTFE	QTGKDISTNYYASQKKTFEINPRHPLIRDM	K	D	I	Q	K	K	1	0	1	1	0	1	0	0	0	1	0	1	0	0	0	2	1	0	2	0	0	0	11	0	1288.59	P14625;H0YIV0	P14625	672	682	HSP90B1	Endoplasmin	yes	no	2	0.0017732	97.965	1	0	2
DITPQTFHSYLE	SDLIACLLQGCYQRRDITPQTFHSYLEDII	QRRDITPQTFHSYLEDIINYRWELEEGKPN	R	D	I	L	E	D	0	0	0	1	0	1	1	0	1	1	1	0	0	1	1	1	2	0	1	0	0	0	12	0	1449.68	Q9BXF3;A0A087WT21	Q9BXF3	72	83	CECR2	Cat eye syndrome critical region protein 2	yes	no	2	0.0043549	79.906	2.33	1.89	2	1	1
DITSPHGIPLDLLDR	IFASNRGNCVIRGTEDITSPHGIPLDLLDR	DITSPHGIPLDLLDRVMIIRTMLYTPQEMK	E	D	I	D	R	V	0	1	0	3	0	0	0	1	1	2	3	0	0	0	2	1	1	0	0	0	0	0	15	0	1660.88	Q9Y265;E7ETR0;H7C4G5;J3QLR1	Q9Y265	343	357	RUVBL1	RuvB-like 1	yes	no	3	0.0022218	49.188	2.14	1.81	5	2	1
DIVENYFMR	TVVDCPVCKQQCFSKDIVENYFMRDSGSKA	QQCFSKDIVENYFMRDSGSKAATDAQDANQ	K	D	I	M	R	D	0	1	1	1	0	0	1	0	0	1	0	0	1	1	0	0	0	0	1	1	0	0	9	1	1185.55	Q13263;M0R2I3	Q13263	128	136	TRIM28	Transcription intermediary factor 1-beta	yes	no	2	0.033054	101.28	1	0	1
DIVHSGLAYTMER	PTAEFQDRISGASEKDIVHSGLAYTMERSA	EKDIVHSGLAYTMERSARQIMRTAMKYNLG	K	D	I	E	R	S	1	1	0	1	0	0	1	1	1	1	1	0	1	0	0	1	1	0	1	1	0	0	13	1	1490.72	P00367	P00367	504	516	GLUD1	Glutamate dehydrogenase 1, mitochondrial	yes	yes	3	0.001675	74.987	1	0	1
DKLNNLVLFDK	GGKAKKKKWSKGKVRDKLNNLVLFDKATYD	GKVRDKLNNLVLFDKATYDKLCKEVPNYKL	R	D	K	D	K	A	0	0	2	2	0	0	0	0	0	0	3	2	0	1	0	0	0	0	0	1	0	0	11	1	1317.73	P62851	P62851	42	52	RPS25	40S ribosomal protein S25	yes	yes	2;3	0.0052133	96.015	3.67	1.89	2	4
DKVQAGDVITIDK	TIYDLGTKMIESLTKDKVQAGDVITIDKAT	TKDKVQAGDVITIDKATGKISKLGRSFTRA	K	D	K	D	K	A	1	0	0	3	0	1	0	1	0	2	0	2	0	0	0	0	1	0	0	2	0	0	13	1	1400.75	Q9Y230;M0R0Y3	Q9Y230	185	197	RUVBL2	RuvB-like 2	yes	no	3	0.02921	49.216	1	0	1		1
DKWSNFDPTGLE	EGGGDRGLGDRPAPKDKWSNFDPTGLERAA	APKDKWSNFDPTGLERAAKAARELEHSRYA	K	D	K	L	E	R	0	0	1	2	0	0	1	1	0	0	1	1	0	1	1	1	1	1	0	0	0	0	12	1	1407.63	Q5T9A4;Q9NVI7;H0Y2W2	Q9NVI7	45	56	ATAD3B;ATAD3A	ATPase family AAA domain-containing protein 3B;ATPase family AAA domain-containing protein 3A	no	no	2	2.4453e-53	179.42	2.71	1.98	4	3	1
DKWSNFDPTGLER	EGGGDRGLGDRPAPKDKWSNFDPTGLERAA	PKDKWSNFDPTGLERAAKAARELEHSRYAK	K	D	K	E	R	A	0	1	1	2	0	0	1	1	0	0	1	1	0	1	1	1	1	1	0	0	0	0	13	2	1563.73	Q5T9A4;Q9NVI7;H0Y2W2	Q9NVI7	45	57	ATAD3B;ATAD3A	ATPase family AAA domain-containing protein 3B;ATPase family AAA domain-containing protein 3A	no	no	2;3	0.0010294	119.17	1	0	5		2
DLAGSIIGK	DLGGPIITTQVTIPKDLAGSIIGKGGQRIK	QVTIPKDLAGSIIGKGGQRIKQIRHESGAS	K	D	L	G	K	G	1	0	0	1	0	0	0	2	0	2	1	1	0	0	0	1	0	0	0	0	0	0	9	0	872.497	P61978;S4R359	P61978	397	405	HNRNPK	Heterogeneous nuclear ribonucleoprotein K	yes	no	2	0.038984	71.501	5	0		1
DLEEDHACIPIK	IIAGAGELHLEICLKDLEEDHACIPIKKSD	CLKDLEEDHACIPIKKSDPVVSYRETVSEE	K	D	L	I	K	K	1	0	0	2	1	0	2	0	1	2	1	1	0	0	1	0	0	0	0	0	0	0	12	2	1438.68	P13639	P13639	560	571	EEF2	Elongation factor 2	yes	yes	3	0.0026696	88.187	1	0	1
DLEKPFLLPVE	KLLDAVDTYIPVPARDLEKPFLLPVEAVYS	VPARDLEKPFLLPVEAVYSVPGRGTVVTGT	R	D	L	V	E	A	0	0	0	1	0	0	2	0	0	0	3	1	0	1	2	0	0	0	0	1	0	0	11	2	1298.71	P49411	P49411	253	263	TUFM	Elongation factor Tu, mitochondrial	yes	yes	2	0.027192	81.95	1	0	1		1
DLFDPIIEDR	VGCVAGDEESYEVFKDLFDPIIEDRHGGYK	YEVFKDLFDPIIEDRHGGYKPSDEHKTDLN	K	D	L	D	R	H	0	1	0	3	0	0	1	0	0	2	1	0	0	1	1	0	0	0	0	0	0	0	10	1	1231.61	P12277;G3V4N7;G3V461	P12277	87	96	CKB	Creatine kinase B-type	yes	no	2	0.028092	89.247	1	0	1
DLFNFCSR	DYNVMVMELLGPSLEDLFNFCSRKFSLKTV	LLGPSLEDLFNFCSRKFSLKTVLLLADQMI	E	D	L	S	R	K	0	1	1	1	1	0	0	0	0	0	1	0	0	2	0	1	0	0	0	0	0	0	8	0	1057.47	H7BYT1;P48730;J3QQI9;B0QY36;H0Y2N6;B4DLF1;Q8N752;P49674;H0Y645;B0QY35;B0QY34;A0A5F9W493;U3KPX3;A0A590UJ43;P48729;D6REM4;E7ETM0	H7BYT1	91	98	CSNK1D;CSNK1E;CSNK1A1L;CSNK1A1	Casein kinase I isoform delta;Casein kinase I isoform alpha-like;Casein kinase I isoform epsilon;Casein kinase I isoform alpha	no	no	2	0.0068024	117.72	3	2	3	3	1
DLGTESQIFISR	IEQKFVSISDLLVPKDLGTESQIFISRTYD	VPKDLGTESQIFISRTYDATTHFETTCDDI	K	D	L	S	R	T	0	1	0	1	0	1	1	1	0	2	1	0	0	1	0	2	1	0	0	0	0	0	12	1	1364.69	P50395	P50395	391	402	GDI2	Rab GDP dissociation inhibitor beta	yes	yes	2	0.00386	96.015	1	0	1
DLHDANTDLIGR	SKASLEKAGKSGVKKDLHDANTDLIGRHPK	VKKDLHDANTDLIGRHPKQEKRSVFQTINQ	K	D	L	G	R	H	1	1	1	3	0	0	0	1	1	1	2	0	0	0	0	0	1	0	0	0	0	0	12	0	1338.65	Q5T8R5;P53985;Q5T8R3	Q5T8R5	225	236	SLC16A1	Monocarboxylate transporter 1	yes	no	3	0.0020849	68.515	1	0	2		1
DLILQCLDDKDE	SKILKTHPKSVQSHKDLILQCLDDKDESIR	SHKDLILQCLDDKDESIRLRALDLLYGMVS	K	D	L	D	E	S	0	0	0	4	1	1	1	0	0	1	3	1	0	0	0	0	0	0	0	0	0	0	12	1	1475.68	O14617;A0A2R8Y4J3;A0A2R8Y611	O14617	343	354	AP3D1	AP-3 complex subunit delta-1	yes	no	2	0.020394	74.162	1	0	1
DLINLAK	DGLVYAVEFSHRSGRDLINLAKKRTNIIPV	EFSHRSGRDLINLAKKRTNIIPVIEDARHP	R	D	L	A	K	K	1	0	1	1	0	0	0	0	0	1	2	1	0	0	0	0	0	0	0	0	0	0	7	0	785.465	P22087;M0R0P1;M0R299;M0QXL5;M0R2Q4	P22087	199	205	FBL	rRNA 2-O-methyltransferase fibrillarin	yes	no	2	0.03394	92.191	1	0	1
DLIVCLFSK	NGKDQLVVFHTKDNKDLIVCLFSKQPTHES	HTKDNKDLIVCLFSKQPTHESRIGELVGVL	K	D	L	S	K	Q	0	0	0	1	1	0	0	0	0	1	2	1	0	1	0	1	0	0	0	1	0	0	9	0	1093.58	O94832;K7EIG7;J3QRN6	O94832	926	934	MYO1D	Unconventional myosin-Id	yes	no	2	0.02222	89.698	1	0	2		1
DLKDQIAQLE	ATALGDKKSLEGDLEDLKDQIAQLEASLAA	EGDLEDLKDQIAQLEASLAAAKKQLADETL	E	D	L	L	E	A	1	0	0	2	0	2	1	0	0	1	2	1	0	0	0	0	0	0	0	0	0	0	10	1	1171.61	E9PBF6;P20700;A0A0D9SFE5	E9PBF6	165	174	LMNB1	Lamin-B1	yes	no	2	3.4699e-05	131.41	2.33	1.89	2	1	1
DLKPSNILYVDE	GKTVEYLHSQGVVHRDLKPSNILYVDESGN	VHRDLKPSNILYVDESGNPECLRICDFGFA	R	D	L	D	E	S	0	0	1	2	0	0	1	0	0	1	2	1	0	0	1	1	0	0	1	1	0	0	12	1	1404.71	Q15418;E9PGT3;Q5SVM6;P51812;B7ZB17;B1AXG1;B4DG22	Q15418	535	546	RPS6KA1;RPS6KA3	Ribosomal protein S6 kinase alpha-1;Ribosomal protein S6 kinase;Ribosomal protein S6 kinase alpha-3	yes	no	2	0.0052905	91.087	3.4	1.96	2	3	1
DLKPSNIVVK	LCGIKHLHSAGIIHRDLKPSNIVVKSDCTL	GIIHRDLKPSNIVVKSDCTLKILDFGLART	R	D	L	V	K	S	0	0	1	1	0	0	0	0	0	1	1	2	0	0	1	1	0	0	0	2	0	0	10	1	1111.66	P45984;J3KNK1;A0A286YEQ0;D6RJF9;A0A286YEQ7;A0A286YEX7;A0A286YFC0;A0A1P0B7D2;A0A286YFJ6;A0A286YFJ4;A0A1W2PPZ3;A0A286YFI3;A0A286YEN5;A0A286YF85;A0A286YF97;A0A286YFA6;A0A286YF62;F8W9R5;A0A1W2PRF2;A0A286YES9;A0A286YF19;A0A286YFE2;A0A286YEW9;D7R525;A0A286YEV8;D6RCB1;A0A286YF83;A0A286YF02;A0A286YEY0;A0A286YEV3;P53779;A0A286YFD7;A0A286YES0;A0A286YFN2;A0A286YFB6;A0A286YFM6;A0A286YF35;P45983	P45984	151	160	MAPK9;MAPK10;MAPK8	Mitogen-activated protein kinase 9;Mitogen-activated protein kinase 10;Mitogen-activated protein kinase 8	yes	no	3	0.0051641	102.53	5	0		3
DLKPSNLLLNTTCDLK	LRGLKYIHSANVLHRDLKPSNLLLNTTCDL	LKPSNLLLNTTCDLKICDFGLARVADPDHD	R	D	L	L	K	I	0	0	2	2	1	0	0	0	0	0	5	2	0	0	1	1	2	0	0	0	0	0	16	1	1843.97	P28482	P28482	149	164	MAPK1	Mitogen-activated protein kinase 1	yes	yes	2;3	3.7418e-15	138.73	3.22	1.99	8	10	2
DLLAPPHDTSTDLTE	DPDASGPQFHQAAGEDLLAPPHDTSTDLTE	DLLAPPHDTSTDLTEVMEQIHSTFPSCCPN	E	D	L	T	E	V	1	0	0	3	0	0	1	0	1	0	3	0	0	0	2	1	3	0	0	0	0	0	15	0	1623.76	P46939;Q5T097	P46939	3396	3410	UTRN	Utrophin	yes	no	2	1.6056e-05	91.584	5	0		1
DLLHGGGLALALVK	LTTHAVDAVVNAANEDLLHGGGLALALVKA	EDLLHGGGLALALVKAGGFEIQEESKQFVA	E	D	L	V	K	A	2	0	0	1	0	0	0	3	1	0	5	1	0	0	0	0	0	0	0	1	0	0	14	0	1375.82	Q8IXQ6	Q8IXQ6	142	155	PARP9	Poly [ADP-ribose] polymerase 9	yes	yes	3	0.0090629	38.799	1	0	2		1
DLLHPSLE	LKLIVIICFFVQLARDLLHPSLEEEKKKHK	FFVQLARDLLHPSLEEEKKKHKKKRLVQSP	R	D	L	L	E	E	0	0	0	1	0	0	1	0	1	0	3	0	0	0	1	1	0	0	0	0	0	0	8	0	922.476	H0YMV8;C9JLI6;Q71UM5	H0YMV8	22	29	RPS27L	40S ribosomal protein S27;40S ribosomal protein S27-like	yes	no	2	3.286e-08	148.98	2.71	1.98	4	3	1
DLLHPSPE	______________________________	______________________________	K	D	L	P	E	E	0	0	0	1	0	0	1	0	1	0	2	0	0	0	2	1	0	0	0	0	0	0	8	0	906.445	P42677	P42677	6	13	RPS27	40S ribosomal protein S27	yes	yes	2	0.016949	105.2	1	0	1
DLLHPSPEEE	______________________________	MPLAKDLLHPSPEEEKRKHKKKRLVQSPNS	K	D	L	E	E	K	0	0	0	1	0	0	3	0	1	0	2	0	0	0	2	1	0	0	0	0	0	0	10	2	1164.53	P42677	P42677	6	15	RPS27	40S ribosomal protein S27	yes	yes	2	1.0467e-71	196.77	2	1.73	3	1	1
DLLLQDFSR	______________________________	KQQSEEDLLLQDFSRNLSAKSSALFFGNAF	E	D	L	S	R	N	0	1	0	2	0	1	0	0	0	0	3	0	0	1	0	1	0	0	0	0	0	0	9	0	1105.58	C9JA28;Q9UNL2	C9JA28	14	22	SSR3	Translocon-associated protein subunit gamma	yes	no	2	0.0075728	106.04	2.71	1.98	4	3	1
DLLSVSFE	GKPGLGPAGGSMTFRDLLSVSFEGPRPDSS	GGSMTFRDLLSVSFEGPRPDSSAGGSSAGG	R	D	L	F	E	G	0	0	0	1	0	0	1	0	0	0	2	0	0	1	0	2	0	0	0	1	0	0	8	0	908.449	NQQ;WT;P25100	NQQ	192	199	ADRA1D	Alpha-1D adrenergic receptor	no	no	1;2	6.7066e-20	167.82	1	0	2
DLLTAATTGILR	AYAAAALGVSNAAMEDLLTAATTGILRHIA	AMEDLLTAATTGILRHIAAEEVSKERERRE	E	D	L	L	R	H	2	1	0	1	0	0	0	1	0	1	3	0	0	0	0	0	3	0	0	0	0	0	12	0	1243.71	O60318	O60318	1120	1131	MCM3AP	Germinal-center associated nuclear protein	yes	yes	2	0.0096239	73.067	1	0	2		1
DLNCIINLK	QLNHILGILGSPSQEDLNCIINLKARNYLL	GSPSQEDLNCIINLKARNYLLSLPHKNKVP	E	D	L	L	K	A	0	0	2	1	1	0	0	0	0	2	2	1	0	0	0	0	0	0	0	0	0	0	9	0	1101.59	P28482	P28482	251	259	MAPK1	Mitogen-activated protein kinase 1	yes	yes	2	0.00014929	132.08	3	2	4	4	1
DLNCIINMK	QLNHILGILGSPSQEDLNCIINMKARNYLQ	GSPSQEDLNCIINMKARNYLQSLPSKTKVA	E	D	L	M	K	A	0	0	2	1	1	0	0	0	0	2	1	1	1	0	0	0	0	0	0	0	0	0	9	0	1119.54	E9PBK7;E9PQW4;P27361;B3KR49;H0YEX6;E9PJF0;E9PRH7	E9PBK7	200	208	MAPK3	Mitogen-activated protein kinase;Mitogen-activated protein kinase 3	no	no	2	0.0035291	114.6	3	2	3	3	1
DLNYCFSGMSDHR	GYNDGYGFGSDRFGRDLNYCFSGMSDHRYG	GRDLNYCFSGMSDHRYGDGGSTFQSTTGHC	R	D	L	H	R	Y	0	1	1	2	1	0	0	1	1	0	1	0	1	1	0	2	0	0	1	0	0	0	13	0	1600.64	P55795;P31943;G8JLB6;E9PCY7;H0YB39;H0YBG7;H0YBD7	P31943	263	275	HNRNPH2;HNRNPH1	Heterogeneous nuclear ribonucleoprotein H2;Heterogeneous nuclear ribonucleoprotein H;Heterogeneous nuclear ribonucleoprotein H, N-terminally processed	no	no	3	1.4267e-14	141.37	3	2	7	7	2
DLPLNISRE	IPEYLNFIRGVVDSEDLPLNISREMLQQSK	GVVDSEDLPLNISREMLQQSKILKVIRKNI	E	D	L	R	E	M	0	1	1	1	0	0	1	0	0	1	2	0	0	0	1	1	0	0	0	0	0	0	9	1	1055.56	P08238;Q58FF7;P07900	P08238	385	393	HSP90AB1;HSP90AB3P;HSP90AA1	Heat shock protein HSP 90-beta;Putative heat shock protein HSP 90-beta-3;Heat shock protein HSP 90-alpha	no	no	2	0.0010964	104.44	2.33	1.89	4	2	1
DLQMVNISLR	IRARPRKISSPTGSKDLQMVNISLRVLSRP	PTGSKDLQMVNISLRVLSRPNAQELPSMYQ	K	D	L	L	R	V	0	1	1	1	0	1	0	0	0	1	2	0	1	0	0	1	0	0	0	1	0	0	10	0	1187.63	F5GWA7;F5GY37;J3KPX7;Q99623	F5GWA7	134	143	PHB2	Prohibitin-2	yes	no	2	0.039277	65.305	1	0	1
DLQNVNITLR	CRSRPRNVPVITGSKDLQNVNITLRILFRP	ITGSKDLQNVNITLRILFRPVASQLPRIFT	K	D	L	L	R	I	0	1	2	1	0	1	0	0	0	1	2	0	0	0	0	0	1	0	0	1	0	0	10	0	1184.65	P35232;C9JW96;C9JZ20;E7ESE2;E9PCW0;D6RBK0	P35232	84	93	PHB	Prohibitin	yes	no	2	9.4974e-27	166.09	3	2	3	3	1
DLSHIGDAVVISCAK	CVVKMPSGEFARICRDLSHIGDAVVISCAK	DLSHIGDAVVISCAKDGVKFSASGELGNGN	R	D	L	A	K	D	2	0	0	2	1	0	0	1	1	2	1	1	0	0	0	2	0	0	0	2	0	0	15	0	1583.8	P12004	P12004	150	164	PCNA	Proliferating cell nuclear antigen	yes	yes	3	0.003312	58.071	1	0	1
DLSLEEIQK	KESVPEFPLSPPKKKDLSLEEIQKKLEAAE	SPPKKKDLSLEEIQKKLEAAEERRKSHEAE	K	D	L	Q	K	K	0	0	0	1	0	1	2	0	0	1	2	1	0	0	0	1	0	0	0	0	0	0	9	2	1073.56	A2A2D0;P16949;E5RGX5;Q93045	A2A2D0	44	52	STMN1;STMN2	Stathmin;Stathmin-2	yes	no	2	4.2447e-05	135.77	1	0	1
DLSQDIHGHLGDIDQDVE	FSLHVSYKSPVILLRDLSQDIHGHLGDIDQ	QDIHGHLGDIDQDVEVEKTNHFAIVNLRTA	R	D	L	V	E	V	0	0	0	5	0	2	1	2	2	2	2	0	0	0	0	1	0	0	0	1	0	0	18	0	2004.9	H3BP78;F8W7R3;Q9NVI1	H3BP78	815	832	FANCI	Fanconi anemia group I protein	yes	no	3	0.0031119	33.697	1	0	1		1
DLSYCLSGMYDHR	GLSDGYGFTTDLFGRDLSYCLSGMYDHRYG	GRDLSYCLSGMYDHRYGDSEFTVQSTTGHC	R	D	L	H	R	Y	0	1	0	2	1	0	0	1	1	0	2	0	1	0	0	2	0	0	2	0	0	0	13	0	1615.68	P52597	P52597	263	275	HNRNPF	Heterogeneous nuclear ribonucleoprotein F;Heterogeneous nuclear ribonucleoprotein F, N-terminally processed	yes	yes	3	0.00017637	110.31	3	2	4	4	1
DLTEYLSR	GKMFIGGLSWDTSKKDLTEYLSRFGEVVDC	SWDTSKKDLTEYLSRFGEVVDCTIKTDPVT	K	D	L	S	R	F	0	1	0	1	0	0	1	0	0	0	2	0	0	0	0	1	1	0	1	0	0	0	8	1	995.492	A0A087WUK2;O14979	A0A087WUK2	163	170	HNRNPDL	Heterogeneous nuclear ribonucleoprotein D-like	yes	no	2	0.019407	113.89	1	0	1
DLTIPGLSPAER	TEFYVMEHVQGRIFRDLTIPGLSPAERSAI	IFRDLTIPGLSPAERSAIYVATVETLAQLH	R	D	L	E	R	S	1	1	0	1	0	0	1	1	0	1	2	0	0	0	2	1	1	0	0	0	0	0	12	1	1267.68	Q709F0;D6RDI8;F8WEV0	Q709F0	131	142	ACAD11	Acyl-CoA dehydrogenase family member 11	yes	no	2	0.0010765	110.14	2.71	1.98	4	3	1
DLTQLPVITSNTIVR	NKAKLPLGLLLHPFRDLTQLPVITSNTIVR	DLTQLPVITSNTIVRCRSCRTYINPFVSFI	R	D	L	V	R	C	0	1	1	1	0	1	0	0	0	2	2	0	0	0	1	1	3	0	0	2	0	0	15	0	1668.94	O95487	O95487	590	604	SEC24B	Protein transport protein Sec24B	yes	yes	2	0.026437	44.765	5	0		1
DLTTAGAVTQCYR	YDSRSGTHNMYREYRDLTTAGAVTQCYRDM	YRDLTTAGAVTQCYRDMGARHRARAHSIQI	R	D	L	Y	R	D	2	1	0	1	1	1	0	1	0	0	1	0	0	0	0	0	3	0	1	1	0	0	13	0	1454.68	M0R3D6;M0R1A7;M0R117;Q02543;M0R0P7	M0R3D6	70	82	RPL18A	60S ribosomal protein L18a	yes	no	2;3	0	295.34	3.22	1.99	4	5	1
DLYANTVLSGGTTMYPGIADR	TTFNSIMKCDVDIRKDLYANTVLSGGTTMY	VLSGGTTMYPGIADRMQKEITALAPSTMKI	K	D	L	D	R	M	2	1	1	2	0	0	0	3	0	1	2	0	1	0	1	1	3	0	2	1	0	0	21	0	2214.06	P60709;A0A2R8Y793;P63261	P63261	292	312	ACTB;ACTG1	Actin, cytoplasmic 1;Actin, cytoplasmic 1, N-terminally processed;Actin, cytoplasmic 2;Actin, cytoplasmic 2, N-terminally processed	no	no	2;3	8.6394e-15	94.728	1	0	3
DMFASVGADGSVR	KEVYDIAFSRAGGGRDMFASVGADGSVRMF	GRDMFASVGADGSVRMFDLRHLEHSTIIYE	R	D	M	V	R	M	2	1	0	2	0	0	0	2	0	0	0	0	1	1	0	2	0	0	0	2	0	0	13	0	1310.59	P61962;A0A087WWI6	P61962	190	202	DCAF7	DDB1- and CUL4-associated factor 7	yes	no	2	0.0081527	69.979	5	0		4
DMNHTNSYGIIR	ADYMTAKNNVVINYKDMNHTNSYGIIRGLQ	NYKDMNHTNSYGIIRGLQFASFIVQYYGLV	K	D	M	I	R	G	0	1	2	1	0	0	0	1	1	2	0	0	1	0	0	1	1	0	1	0	0	0	12	0	1419.66	Q6P2Q9;I3L0J9	Q6P2Q9	1021	1032	PRPF8	Pre-mRNA-processing-splicing factor 8	yes	no	3	0.0014752	71.806	1	0	3		2
DNGLNTLDHTTE	NLHLVDIWNMIEAFRDNGLNTLDHTTEISV	AFRDNGLNTLDHTTEISVSRLETVISSIYY	R	D	N	T	E	I	0	0	2	2	0	0	1	1	1	0	2	0	0	0	0	0	3	0	0	0	0	0	12	0	1328.58	E9PEY4;E7EVB6;O60941;F8W9U0;E9PE76;E7ES64	E9PEY4	64	75	DTNB	Dystrobrevin;Dystrobrevin beta	yes	no	2	0.0012286	104.17	5	0		3
DNIQGITKPAIR	GLGKGGAKRHRKVLRDNIQGITKPAIRRLA	VLRDNIQGITKPAIRRLARRGGVKRISGLI	R	D	N	I	R	R	1	1	1	1	0	1	0	1	0	3	0	1	0	0	1	0	1	0	0	0	0	0	12	1	1324.75	P62805	P62805	25	36	HIST1H4A	Histone H4	yes	yes	2;3	3.2994e-97	205.53	2.88	2	9	8	2
DNLAEDIMR	VDQLTNDKARVEVERDNLAEDIMRLREKLQ	RVEVERDNLAEDIMRLREKLQEEMLQREEA	R	D	N	M	R	L	1	1	1	2	0	0	1	0	0	1	1	0	1	0	0	0	0	0	0	0	0	0	9	1	1075.5	P08670;B0YJC4	P08670	176	184	VIM	Vimentin	yes	no	2	0.0090649	114.28	1	0	1
DNLLVLTVATKE	GWLLLAEAKGDAKPEDNLLVLTVATKETEG	KPEDNLLVLTVATKETEGFRRFKRSAQFFN	E	D	N	K	E	T	1	0	1	1	0	0	1	0	0	0	3	1	0	0	0	0	2	0	0	2	0	0	12	1	1314.74	Q02809;Q5JXB7	Q02809	26	37	PLOD1	Procollagen-lysine,2-oxoglutarate 5-dioxygenase 1	yes	no	2	0.041171	49.5	1	0	1
DNNLLGKFE	GVLIQVYEGERAMTKDNNLLGKFELTGIPP	ERAMTKDNNLLGKFELTGIPPAPRGVPQIE	K	D	N	F	E	L	0	0	2	1	0	0	1	1	0	0	2	1	0	1	0	0	0	0	0	0	0	0	9	1	1048.52	P11142;E9PKE3;E9PNE6;A8K7Q2;E9PM13;E9PS65	P11142	452	460	HSPA8	Heat shock cognate 71 kDa protein	yes	no	2	1.6142e-30	173.75	2.71	1.98	4	3	1
DNNLLGRFE	GVLIQVYEGERAMTKDNNLLGRFELSGIPP	ERAMTKDNNLLGRFELSGIPPAPRGVPQIE	K	D	N	F	E	L	0	1	2	1	0	0	1	1	0	0	2	0	0	1	0	0	0	0	0	0	0	0	9	1	1076.53	A0A0G2JIW1;P0DMV9;P0DMV8;V9GZ37;P17066	A0A0G2JIW1	453	461	HSPA1B;HSPA1A;HSPA6	Heat shock 70 kDa protein 1B;Heat shock 70 kDa protein 1A;Heat shock 70 kDa protein 6	no	no	2	2.176e-54	194.22	2.71	1.98	4	3	1
DNPLDPVLAK	VSFAQLKNLKWLDLKDNPLDPVLAKVAGDC	WLDLKDNPLDPVLAKVAGDCLDEKQCKQCA	K	D	N	A	K	V	1	0	1	2	0	0	0	0	0	0	2	1	0	0	2	0	0	0	0	1	0	0	10	0	1080.58	Q96AG4	Q96AG4	117	126	LRRC59	Leucine-rich repeat-containing protein 59	yes	yes	2	0.028479	70.256	1	0	2
DNQVVQLHPSTVLDHKPE	QVAHLERTGHYLTVKDNQVVQLHPSTVLDH	VVQLHPSTVLDHKPEWVLYNEFVLTTKNYI	K	D	N	P	E	W	0	0	1	2	0	2	1	0	2	0	2	1	0	0	2	1	1	0	0	3	0	0	18	1	2055.04	O43143	O43143	715	732	DHX15	Pre-mRNA-splicing factor ATP-dependent RNA helicase DHX15	yes	yes	4	0.00027097	49.865	3.67	1.89	1	2
DNRPLTGLAAAIAGAK	PPLPASGFFLASMSEDNRPLTGLAAAIAGA	NRPLTGLAAAIAGAKLRKVSRMEDTSFPSG	E	D	N	A	K	L	5	1	1	1	0	0	0	2	0	1	2	1	0	0	1	0	1	0	0	0	0	0	16	1	1537.86	A0A0U1RRM6;Q8N8S7	A0A0U1RRM6	617	632	ENAH	Protein enabled homolog	yes	no	3	0.0014545	57.499	4	1.73	1	3
DNSTMGYMAAK	WTANMERIMKAQALRDNSTMGYMAAKKHLE	QALRDNSTMGYMAAKKHLEINPDHSIIETL	R	D	N	A	K	K	2	0	1	1	0	0	0	1	0	0	0	1	2	0	0	1	1	0	1	0	0	0	11	0	1187.5	P07900	P07900	621	631	HSP90AA1	Heat shock protein HSP 90-alpha	yes	yes	2	0.029808	65.305	1	0	1
DNSVVSLSQPK	KNRPNRLIVDEAINEDNSVVSLSQPKMDEL	AINEDNSVVSLSQPKMDELQLFRGDTVLLK	E	D	N	P	K	M	0	0	1	1	0	1	0	0	0	0	1	1	0	0	1	3	0	0	0	2	0	0	11	0	1172.6	P55072	P55072	35	45	VCP	Transitional endoplasmic reticulum ATPase	yes	yes	2	0.0093451	78.655	5	0		3
DNTSVVWFWLHK	PSISNKRIVGCICEEDNTSVVWFWLHKGEA	CEEDNTSVVWFWLHKGEAQRCPRCGAHYKL	E	D	N	H	K	G	0	0	1	1	0	0	0	0	1	0	1	1	0	1	0	1	1	2	0	2	0	0	12	0	1530.76	P10606	P10606	96	107	COX5B	Cytochrome c oxidase subunit 5B, mitochondrial	yes	yes	3	0.0047901	54.143	1	0	2		1
DNTVALLPNGK	KGSCYALTYNTHIDEDNTVALLPNGKLILS	HIDEDNTVALLPNGKLILSLDKDTYEETGL	E	D	N	G	K	L	1	0	2	1	0	0	0	1	0	0	2	1	0	0	1	0	1	0	0	1	0	0	11	0	1140.61	A0A087X1N3;O75818;X6RLL4	A0A087X1N3	104	114	RPP40	Ribonuclease P protein subunit p40	yes	no	2	0.015228	93.111	3	2	1	1
DNVCSPGGATIHALHFLE	AKMLLDSEQHPCQLKDNVCSPGGATIHALH	CSPGGATIHALHFLESGGFRSLLINAVEAS	K	D	N	L	E	S	2	0	1	1	1	0	1	2	2	1	2	0	0	1	1	1	1	0	0	1	0	0	18	0	1936.91	A0A087WTV6;A0A087WZR9;Q96C36;J3KR12	A0A087WTV6	155	172	PYCR2	Pyrroline-5-carboxylate reductase;Pyrroline-5-carboxylate reductase 2	yes	no	3	0.0010196	41.871	4	1.73	1	3
DNYTLVSHLIATE	PFHSLVFPCSALGAEDNYTLVSHLIATEYL	AEDNYTLVSHLIATEYLNYEDGKFSKSRGV	E	D	N	T	E	Y	1	0	1	1	0	0	1	0	1	1	2	0	0	0	0	1	2	0	1	1	0	0	13	0	1474.73	P56192	P56192	573	585	MARS	Methionine--tRNA ligase, cytoplasmic	yes	yes	2	0.03471	49.5	1	0	1		1
DPTVHDDVLE	DPRPATGRFRRREQRDPTVHDDVLELEMDE	RREQRDPTVHDDVLELEMDELNRHECMAPL	R	D	P	L	E	L	0	0	0	3	0	0	1	0	1	0	1	0	0	0	1	0	1	0	0	2	0	0	10	0	1138.51	P78527	P78527	2073	2082	PRKDC	DNA-dependent protein kinase catalytic subunit	yes	yes	2	0.015047	80.229	3	2	2	2	1
DPVQEAWAEDVDLR	RQAHLYRGIFPVLCKDPVQEAWAEDVDLRV	KDPVQEAWAEDVDLRVNFAMNVGKARGFFK	K	D	P	L	R	V	2	1	0	3	0	1	2	0	0	0	1	0	0	0	1	0	0	1	0	2	0	0	14	2	1641.76	P14618;B4DNK4;H3BR70	P14618	476	489	PKM	Pyruvate kinase PKM;Pyruvate kinase	yes	no	2	0.00077977	74.611	1	0	1
DPWPVPQGK	KIDMNLTDLLGELQRDPWPVPQGKRPLRSS	LGELQRDPWPVPQGKRPLRSSGVALSIAVG	R	D	P	G	K	R	0	0	0	1	0	1	0	1	0	0	0	1	0	0	3	0	0	1	0	1	0	0	9	0	1022.52	F5H365;Q15436	F5H365	221	229	SEC23A	Protein transport protein Sec23A	yes	no	2	0.02237	89.55	5	0		1
DQGFLDSLR	VCVAKLHDINAQMVEDQGFLDSLRDLIADS	NAQMVEDQGFLDSLRDLIADSNPMVVANAV	E	D	Q	L	R	D	0	1	0	2	0	1	0	1	0	0	2	0	0	1	0	1	0	0	0	0	0	0	9	0	1049.51	P63010;A0A087X253;A0A087WU93;A0A087WZQ6;A0A087WYD1	P63010	158	166	AP2B1	AP-2 complex subunit beta	yes	no	2	0.031413	78.516	5	0		1
DQGTYEDYVEGLR	FEHFLPMLQTVAKNKDQGTYEDYVEGLRVF	NKDQGTYEDYVEGLRVFDKEGNGTVMGAEI	K	D	Q	L	R	V	0	1	0	2	0	1	2	2	0	0	1	0	0	0	0	0	1	0	2	1	0	0	13	2	1543.68	F8W1R7;J3KND3;G8JLA2;G3V1V0;B7Z6Z4;P60660;F8VPF3;G3V1Y7;H0YI43;F8VZU9;F8W180	F8W1R7	82	94	MYL6	Myosin light polypeptide 6	yes	no	2	9.5829e-07	101.39	1	0	1
DQIAQLEASLAAAK	LGDKKSLEGDLEDLKDQIAQLEASLAAAKK	KDQIAQLEASLAAAKKQLADETLLKVDLEN	K	D	Q	A	K	K	5	0	0	1	0	2	1	0	0	1	2	1	0	0	0	1	0	0	0	0	0	0	14	1	1427.76	E9PBF6;P20700;A0A0D9SFE5	E9PBF6	168	181	LMNB1	Lamin-B1	yes	no	2	0.00026746	86.313	1	0	1
DQIYDIFQK	FVLDEADEMLSRGFKDQIYDIFQKLNSNTQ	LSRGFKDQIYDIFQKLNSNTQVVLLSATMP	K	D	Q	Q	K	L	0	0	0	2	0	2	0	0	0	2	0	1	0	1	0	0	0	0	1	0	0	0	9	0	1168.58	P60842;J3QR64;J3KTB5;J3KT12;J3QL43;J3QS69;J3KSZ0;J3KTN0	P60842	194	202	EIF4A1	Eukaryotic initiation factor 4A-I	yes	no	2	0.020832	91.064	1	0	1
DQLIPNLYR	DVGITHFRSGMSHEEDQLIPNLYRYIQPWE	GMSHEEDQLIPNLYRYIQPWESEFIDSQRV	E	D	Q	Y	R	Y	0	1	1	1	0	1	0	0	0	1	2	0	0	0	1	0	0	0	1	0	0	0	9	0	1130.61	Q6P2Q9	Q6P2Q9	1362	1370	PRPF8	Pre-mRNA-processing-splicing factor 8	yes	yes	2	0.003135	117.16	1	0	4		1
DQLIYNLLK	______________________________	______________________________	K	D	Q	L	K	E	0	0	1	1	0	1	0	0	0	1	3	1	0	0	0	0	0	0	1	0	0	0	9	0	1118.63	P00338;F5GYU2;F5GXY2;F5GXH2;F5H5J4;F5H6W8;F5GWW2;F5GXU1;F5GZQ4;F5GXC7;F5H8H6	P00338	6	14	LDHA	L-lactate dehydrogenase A chain	yes	no	2	0.031735	77.923	1	0	1
DQMSHLFNVAHTLR	SLVGQHILSVQQFTKDQMSHLFNVAHTLRM	KDQMSHLFNVAHTLRMMVQKERSLDILKGK	K	D	Q	L	R	M	1	1	1	1	0	1	0	0	2	0	2	0	1	1	0	1	1	0	0	1	0	0	14	0	1667.82	P27708;F8VPD4;H7BZB3	P27708	1935	1948	CAD	CAD protein;Glutamine-dependent carbamoyl-phosphate synthase;Aspartate carbamoyltransferase;Dihydroorotase	yes	no	3;4	1.0945e-179	232.98	3.13	2	14	16	4
DQNILLGTTYR	NNVSSYLSKNILAFRDQNILLGTTYRIIAN	LAFRDQNILLGTTYRIIANALSSEPACLAE	R	D	Q	Y	R	I	0	1	1	1	0	1	0	1	0	1	2	0	0	0	0	0	2	0	1	0	0	0	11	0	1292.67	P78527	P78527	3325	3335	PRKDC	DNA-dependent protein kinase catalytic subunit	yes	yes	2	4.5417e-42	175.93	4	1.73	1	3
DQNYPGAIAIHHPNVAEK	ANPAFNLFWAGWDRRDQNYPGAIAIHHPNV	YPGAIAIHHPNVAEKRISNSTSPTSFVAWG	R	D	Q	E	K	R	3	0	2	1	0	1	1	1	2	2	0	1	0	0	2	0	0	0	1	1	0	0	18	1	1972.98	CON__P15636	CON__P15636	343	360			yes	yes	3;4	7.9819e-05	54.292	1	0	2
DQPAFTPSGILTPHALGSR	SFRRRQKEKRKRMKRDQPAFTPSGILTPHA	FTPSGILTPHALGSRNSPGSQVASNPRQAA	R	D	Q	S	R	N	2	1	0	1	0	1	0	2	1	1	2	0	0	1	3	2	2	0	0	0	0	0	19	0	1964.01	Q9H0D6	Q9H0D6	428	446	XRN2	5-3 exoribonuclease 2	yes	yes	3	0.00024632	47.752	3	2	3	3	1
DQVANSAFVER	KENQKHIYYITGETKDQVANSAFVERLRKH	GETKDQVANSAFVERLRKHGLEVIYMIEPI	K	D	Q	E	R	L	2	1	1	1	0	1	1	0	0	0	0	0	0	1	0	1	0	0	0	2	0	0	11	1	1234.59	P07900	P07900	500	510	HSP90AA1	Heat shock protein HSP 90-alpha	yes	yes	2	1.3889e-31	163.64	1	0	1
DRDYSDHPSGGSYR	DYPSRGYSDRDGYGRDRDYSDHPSGGSYRD	RDRDYSDHPSGGSYRDSYESYGW_______	R	D	R	Y	R	D	0	2	0	3	0	0	0	2	1	0	0	0	0	0	1	3	0	0	2	0	0	0	14	1	1610.67	H0Y6E7;H3BT71;Q96E39;P38159;H3BUY5	H0Y6E7	271	284	RBMX;RBMXL1	RNA binding motif protein, X-linked-like-1;RNA-binding motif protein, X chromosome;RNA-binding motif protein, X chromosome, N-terminally processed	yes	no	4	0.029427	29.912	1	0	1
DRIITITGTQDQIQNAQYLLQNSVK	SGASIKIDEPLEGSEDRIITITGTQDQIQN	DQIQNAQYLLQNSVKQYSGKFF________	E	D	R	V	K	Q	1	1	2	2	0	5	0	1	0	4	2	1	0	0	0	1	3	0	1	1	0	0	25	1	2859.51	P61978	P61978	432	456	HNRNPK	Heterogeneous nuclear ribonucleoprotein K	yes	yes	3	1.1345e-13	70.533	3	2	1	1
DRLPLAVVGSNTIIE	ETDDEEENKLVKKIKDRLPLAVVGSNTIIE	DRLPLAVVGSNTIIEVNGKRVRGRQYPWGV	K	D	R	I	E	V	1	1	1	1	0	0	1	1	0	2	2	0	0	0	1	1	1	0	0	2	0	0	15	1	1595.89	G3V1Q4;E7ES33;E7EPK1;Q16181	G3V1Q4	206	220	2020-09-07	Septin-7	yes	no	2	0.0013583	70.488	5	0		1
DRPFFAGLVK	QASEDLLKEHYVDLKDRPFFAGLVKYMHSG	YVDLKDRPFFAGLVKYMHSGPVVAMVWEGL	K	D	R	V	K	Y	1	1	0	1	0	0	0	1	0	0	1	1	0	2	1	0	0	0	0	1	0	0	10	1	1148.63	Q32Q12;E7ERL0;J3KPD9;E5RHP0;P15531	P15531	57	66	NME1-NME2;NME1;NME2	Nucleoside diphosphate kinase;Nucleoside diphosphate kinase A	no	no	2	0.023495	94.692	1	0	1
DRSSGYPLTIE	AIDTYNCDLHFKVARDRSSGYPLTIEGFAY	KVARDRSSGYPLTIEGFAYLWSGARASYGV	R	D	R	I	E	G	0	1	0	1	0	0	1	1	0	1	1	0	0	0	1	2	1	0	1	0	0	0	11	1	1236.6	Q9BUJ2;M0R3F1;A0A0A0MRA5;B7Z4B8;M0QYZ0;M0QYM5;M0QYI8;M0R0K8	Q9BUJ2	227	237	HNRNPUL1	Heterogeneous nuclear ribonucleoprotein U-like protein 1	yes	no	2	0.012525	95.573	5	0		3
DRVTDALNATR	LKVGGTSDVEVNEKKDRVTDALNATRAAVE	NEKKDRVTDALNATRAAVEEGIVLGGGCAL	K	D	R	T	R	A	2	2	1	2	0	0	0	0	0	0	1	0	0	0	0	0	2	0	0	1	0	0	11	1	1230.63	P10809	P10809	419	429	HSPD1	60 kDa heat shock protein, mitochondrial	yes	yes	3	0.024909	65.172	1	0	1
DRVTGQHQGYGFVE	LFLQAGPVVNTHMPKDRVTGQHQGYGFVEF	KDRVTGQHQGYGFVEFLSEEDADYAIKIMN	K	D	R	V	E	F	0	1	0	1	0	2	1	3	1	0	0	0	0	1	0	0	1	0	1	2	0	0	14	1	1591.74	Q15427;Q5SZ64	Q15427	47	60	SF3B4	Splicing factor 3B subunit 4	yes	no	3	0.0059345	59.607	3.4	1.96	2	3	1
DSANFIKYE	ATHDNPLRREEMHLEDSANFIKYETNLTFV	EEMHLEDSANFIKYETNLTFVGCVGMLDPP	E	D	S	Y	E	T	1	0	1	1	0	0	1	0	0	1	0	1	0	1	0	1	0	0	1	0	0	0	9	1	1085.5	P16615;H7C5W9	P16615	579	587	ATP2A2	Sarcoplasmic/endoplasmic reticulum calcium ATPase 2	yes	no	2	2.695e-06	115.7	3	2	1	1
DSAVNAICYGAK	PLEKLLTSHKRLVMKDSAVNAICYGAKIML	VMKDSAVNAICYGAKIMLPGVLRYEDGIEV	K	D	S	A	K	I	3	0	1	1	1	0	0	1	0	1	0	1	0	0	0	1	0	0	1	1	0	0	12	0	1267.59	O60832;H7C2Q2	O60832	303	314	DKC1	H/ACA ribonucleoprotein complex subunit 4	yes	no	2	0.037819	53.775	5	0		1
DSAYQSITHYRPVSASR	SEEECKDRERPMYGRDSAYQSITHYRPVSA	AYQSITHYRPVSASRSSLDLSYYPTSSSTS	R	D	S	S	R	S	2	2	0	1	0	1	0	0	1	1	0	0	0	0	1	4	1	0	2	1	0	0	17	1	1936.94	P50402;Q5HY57	P50402	158	174	EMD	Emerin	yes	no	4	3.1543e-08	102.38	3	2	4	4	1
DSGAALGLGIALHSPCYAQVR	EWIHVDSRPFASLSRDSGAALGLGIALHSP	GLGIALHSPCYAQVRRAQLG__________	R	D	S	V	R	R	4	1	0	1	1	1	0	3	1	1	3	0	0	0	1	2	0	0	1	1	0	0	21	0	2155.08	K7ESE6;Q9BUM1	K7ESE6	218	238	G6PC3	Glucose-6-phosphatase 3	yes	no	3	2.2749e-11	68.567	5	0		1
DSLIFLVDASK	EENLEASGDYKYSGRDSLIFLVDASKAMFE	YSGRDSLIFLVDASKAMFESQSEDELTPFD	R	D	S	S	K	A	1	0	0	2	0	0	0	0	0	1	2	1	0	1	0	2	0	0	0	1	0	0	11	0	1206.65	P12956	P12956	36	46	XRCC6	X-ray repair cross-complementing protein 6	yes	yes	2	0.0097862	78.098	1	0	2		1
DSLLQDGEFSMDLR	VNGLTLGGQKCSVIRDSLLQDGEFSMDLRT	RDSLLQDGEFSMDLRTKSTGGAPTFNVTVT	R	D	S	L	R	T	0	1	0	3	0	1	1	1	0	0	3	0	1	1	0	2	0	0	0	0	0	0	14	1	1624.74	P07737;K7EJ44	P07737	76	89	PFN1	Profilin-1	yes	no	2	0.0014009	114.83	1	0	2
DSLSPGQERPYSTVR	GRLLPQVLNSWSIGRDSLSPGQERPYSTVR	DSLSPGQERPYSTVRTKVYAILELWVQVCG	R	D	S	V	R	T	0	2	0	1	0	1	1	1	0	0	1	0	0	0	2	3	1	0	1	1	0	0	15	2	1690.83	E7EV54;C9JFV4;Q8IZL8	E7EV54	267	281	PELP1	Proline-, glutamic acid- and leucine-rich protein 1	yes	no	3	0.00019455	74.769	2	1.73	3	1	1
DSPSVWAAVPGK	MADGTCQDAAIVGYKDSPSVWAAVPGKTFV	GYKDSPSVWAAVPGKTFVNITPAEVGVLVG	K	D	S	G	K	T	2	0	0	1	0	0	0	1	0	0	0	1	0	0	2	2	0	1	0	2	0	0	12	0	1212.61	P07737;I3L3D5;CON__P02584	P07737	27	38	PFN1	Profilin-1	yes	no	2	0.0010074	100.25	1	0	1
DSRPLSPILHIVKDE	TLSSERARSFITWLRDSRPLSPILHIVKDE	DSRPLSPILHIVKDESPAKAEFFQHLIEDR	R	D	S	D	E	S	0	1	0	2	0	0	1	0	1	2	2	1	0	0	2	2	0	0	0	1	0	0	15	2	1717.94	O95487	O95487	1219	1233	SEC24B	Protein transport protein Sec24B	yes	yes	4	0.013234	34.191	5	0		1
DSSGPVIFDPASFYGHSE	PALLHGDLWGGNVAEDSSGPVIFDPASFYG	GPVIFDPASFYGHSEYELAIAGMFGGFSSS	E	D	S	S	E	Y	1	0	0	2	0	0	1	2	1	1	0	0	0	2	2	4	0	0	1	1	0	0	18	0	1910.83	Q9HA64;I3L378	Q9HA64	226	243	FN3KRP	Ketosamine-3-kinase	yes	no	2;3	3.0554e-12	127.42	2.87	2	8	7	2
DSTLIMQLLR	DAIAELDTLSEESYKDSTLIMQLLRDNLTL	EESYKDSTLIMQLLRDNLTLWTSDMQGDGE	K	D	S	L	R	D	0	1	0	1	0	1	0	0	0	1	3	0	1	0	0	1	1	0	0	0	0	0	10	0	1188.65	P31946;P27348;P31947;P61981;P62258;K7EM20;P63104;B0AZS6;E7EX29;B7Z2E6;H0YB80;Q04917	P62258	216	225	YWHAB;YWHAQ;SFN;YWHAG;YWHAE;YWHAZ;YWHAH	14-3-3 protein beta/alpha;14-3-3 protein beta/alpha, N-terminally processed;14-3-3 protein theta;14-3-3 protein sigma;14-3-3 protein gamma;14-3-3 protein gamma, N-terminally processed;14-3-3 protein epsilon;14-3-3 protein zeta/delta;14-3-3 protein eta	no	no	2	0.0067032	103.83	1	0	2
DSVLLLNPALGDR	WNPSPAVCLVAAAVEDSVLLLNPALGDRLV	VEDSVLLLNPALGDRLVAGSTDQLLSAFVP	E	D	S	D	R	L	1	1	1	2	0	0	0	1	0	0	4	0	0	0	1	1	0	0	0	1	0	0	13	0	1381.76	Q14137	Q14137	477	489	BOP1	Ribosome biogenesis protein BOP1	yes	yes	2	0.00024456	86.624	1	0	2		1
DSVVAGFQWATK	LTDITKGVQYLNEIKDSVVAGFQWATKEGA	EIKDSVVAGFQWATKEGALCEENMRGVRFD	K	D	S	T	K	E	2	0	0	1	0	1	0	1	0	0	0	1	0	1	0	1	1	1	0	2	0	0	12	0	1307.65	P13639	P13639	677	688	EEF2	Elongation factor 2	yes	yes	2	0.0028825	82.417	1	0	1
DSWTLFKPPPVFPVDNSSAK	DRPKGKHASAVASKEDSWTLFKPPPVFPVD	FKPPPVFPVDNSSAKIVPKISYASKVKENL	E	D	S	A	K	I	1	0	1	2	0	0	0	0	0	0	1	2	0	2	4	3	1	1	0	2	0	0	20	1	2231.13	Q7Z417	Q7Z417	332	351	NUFIP2	Nuclear fragile X mental retardation-interacting protein 2	yes	yes	3	4.0366e-09	99.313	3	2	2	2	1
DTFIALR	GLPHFSSGIFRCWGRDTFIALRGILLITGR	GIFRCWGRDTFIALRGILLITGRYVEARNI	R	D	T	L	R	G	1	1	0	1	0	0	0	0	0	1	1	0	0	1	0	0	1	0	0	0	0	0	7	0	834.46	P35573	P35573	1102	1108	AGL	Glycogen debranching enzyme;4-alpha-glucanotransferase;Amylo-alpha-1,6-glucosidase	yes	yes	2	0.014361	112.27	5	0		4
DTGILDSIGR	STMDHARHGFLPRHRDTGILDSIGRFFGGD	LPRHRDTGILDSIGRFFGGDRGAPKRGSGK	R	D	T	G	R	F	0	1	0	2	0	0	0	2	0	2	1	0	0	0	0	1	1	0	0	0	0	0	10	0	1045.54	P02686;A8MZH3;J3QL64;E9PJ72;E9PMR5;J3QQK6;J3QKL5;H0YEA2;H0YF02;E9PKX9;E9PNZ1;F8WEU6;F5H7N4;J3KT34;H7BYR8	P02686	168	177	MBP	Myelin basic protein	no	no	2	1.1653e-27	137.84	1	0	1
DTGLGLSPTASLR	DTITEWKAGALCLSRDTGLGLSPTASLRVF	SRDTGLGLSPTASLRVFQPFFVELTMPYSV	R	D	T	L	R	V	1	1	0	1	0	0	0	2	0	0	3	0	0	0	1	2	2	0	0	0	0	0	13	0	1286.68	CON__ENSEMBL:ENSBTAP00000024146	CON__ENSEMBL:ENSBTAP00000024146	780	792			yes	yes	2	3.797e-37	164.33	2	1.73	3	1
DTIVSSTGALSLK	TGSEVTPFPGITIDEDTIVSSTGALSLKKV	DEDTIVSSTGALSLKKVPEKMVVIGAGVIG	E	D	T	L	K	K	1	0	0	1	0	0	0	1	0	1	2	1	0	0	0	3	2	0	0	1	0	0	13	0	1290.7	P09622;E9PEX6	P09622	198	210	DLD	Dihydrolipoyl dehydrogenase, mitochondrial;Dihydrolipoyl dehydrogenase	yes	no	2	7.6158e-14	141.88	3.67	1.89	1	2
DTLLTNKHVVDATHGDPHALK	APTGTFIASGVVVGKDTLLTNKHVVDATHG	KHVVDATHGDPHALKAFPSAINQDNYPNGG	K	D	T	L	K	A	2	0	1	3	0	0	0	1	3	0	3	2	0	0	1	0	3	0	0	2	0	0	21	1	2281.18	CON__P0C1U8	CON__P0C1U8	112	132			yes	yes	5	0.00059045	40.012	1	0	1
DTNGSQFFITTVK	KHYGPGWVSMANAGKDTNGSQFFITTVKTA	GKDTNGSQFFITTVKTAWLDGKHVVFGKVL	K	D	T	V	K	T	0	0	1	1	0	1	0	1	0	1	0	1	0	2	0	1	3	0	0	1	0	0	13	0	1456.72	P23284	P23284	146	158	PPIB	Peptidyl-prolyl cis-trans isomerase B	yes	yes	2	2.4846e-08	129.89	2.71	1.98	4	3	1
DTQSGSLLFIGR	PKLFYADHPFIFLVRDTQSGSLLFIGRLVR	LVRDTQSGSLLFIGRLVRPKGDKMRDEL__	R	D	T	G	R	L	0	1	0	1	0	1	0	2	0	1	2	0	0	1	0	2	1	0	0	0	0	0	12	0	1292.67	P50454;E9PKH2;H0YEP8	P50454	394	405	SERPINH1	Serpin H1	yes	no	2	1.6579e-17	150.08	2.71	1.98	4	3	1
DTSNHFHVFVGDLSPE	EVKVNWATTPSSQKKDTSNHFHVFVGDLSP	TSNHFHVFVGDLSPEITTEDIKSAFAPFGK	K	D	T	P	E	I	0	0	1	2	0	0	1	1	2	0	1	0	0	2	1	2	1	0	0	2	0	0	16	0	1799.81	Q01085;E7ETJ9;E7ETC0;A6NKZ9	Q01085	92	107	TIAL1	Nucleolysin TIAR	no	no	3	9.2511e-05	62.646	3	2	4	4	1
DTVQSVKPWLTE	QTFNDGTIVEKYLREDTVQSVKPWLTEIMN	LREDTVQSVKPWLTEIMNNYKVLIYNGQLD	E	D	T	T	E	I	0	0	0	1	0	1	1	0	0	0	1	1	0	0	1	1	2	1	0	2	0	0	12	1	1401.71	Q9H3G5;H7C0X5	Q9H3G5	362	373	CPVL	Probable serine carboxypeptidase CPVL	yes	no	2	0.0075333	82.261	1	0	1
DVAHWLGCSATSTFNFHPNVRPVPLE	PIRIVALSSSLSNAKDVAHWLGCSATSTFN	STFNFHPNVRPVPLELHIQGFNISHTQTRL	K	D	V	L	E	L	2	1	2	1	1	0	1	1	2	0	2	0	0	2	3	2	2	1	0	3	0	0	26	1	2950.42	O75643	O75643	1499	1524	SNRNP200	U5 small nuclear ribonucleoprotein 200 kDa helicase	yes	yes	4	0.0032346	24.068	1	0	1		1
DVAWAPSIGLPTSTIASCSQDGR	WKEEQKLEAHSDWVRDVAWAPSIGLPTSTI	GLPTSTIASCSQDGRVFIWTCDDASSNTWS	R	D	V	G	R	V	3	1	0	2	1	1	0	2	0	2	1	0	0	0	2	4	2	1	0	1	0	0	23	0	2388.14	P55735;A8MXL6	P55735	217	239	SEC13	Protein SEC13 homolog	yes	no	3	0.00015392	38.175	3.67	1.89	1	2
DVCTFLR	EFDDGTPATMSQIAKDVCTFLRWASEPEHD	ATMSQIAKDVCTFLRWASEPEHDHRKRMGL	K	D	V	L	R	W	0	1	0	1	1	0	0	0	0	0	1	0	0	1	0	0	1	0	0	1	0	0	7	0	909.438	P08574	P08574	269	275	CYC1	Cytochrome c1, heme protein, mitochondrial	yes	yes	2	0.0060415	128.75	1	0	3		1
DVDLEFLAK	VAILKANLRKSPVAKDVDLEFLAKMTNGFS	KSPVAKDVDLEFLAKMTNGFSGADLTEICQ	K	D	V	A	K	M	1	0	0	2	0	0	1	0	0	0	2	1	0	1	0	0	0	0	0	1	0	0	9	1	1048.54	P55072	P55072	669	677	VCP	Transitional endoplasmic reticulum ATPase	yes	yes	2	0.039148	98.523	1	0	1
DVFRDPALKR	RYSVDIPLDKTVVNKDVFRDPALKRKARRE	TVVNKDVFRDPALKRKARREAKVKFEERYK	K	D	V	K	R	K	1	2	0	2	0	0	0	0	0	0	1	1	0	1	1	0	0	0	0	1	0	0	10	2	1215.67	P61353;K7ELC7	P61353	99	108	RPL27	60S ribosomal protein L27	yes	no	3	0.038698	68.893	5	0		1
DVFVHQTAIK	VRNGYGFINRNDTKEDVFVHQTAIKKNNPR	NDTKEDVFVHQTAIKKNNPRKYLRSVGDGE	E	D	V	I	K	K	1	0	0	1	0	1	0	0	1	1	0	1	0	1	0	0	1	0	0	2	0	0	10	0	1156.62	P16989;A0A0D9SEI8;Q9Y2T7;P67809;H0Y449	P67809	83	92	YBX3;YBX2;YBX1	Y-box-binding protein 3;Y-box-binding protein 2;Nuclease-sensitive element-binding protein 1	no	no	3	0.01478	45.158	5	0		4
DVKPSNVLINALGQVK	KALEHLHSKLSVIHRDVKPSNVLINALGQV	VKPSNVLINALGQVKMCDFGISGYLVDSVA	R	D	V	V	K	M	1	0	2	1	0	1	0	1	0	1	2	2	0	0	1	1	0	0	0	3	0	0	16	1	1693.97	P52564	P52564	179	194	MAP2K6	Dual specificity mitogen-activated protein kinase kinase 6	yes	yes	3	0.0032876	55.186	5	0		1
DVLAAALADHLPE	GRRIVQVAQAMSLTEDVLAAALADHLPEDK	TEDVLAAALADHLPEDKWSAEKRRPLKSSL	E	D	V	P	E	D	4	0	0	2	0	0	1	0	1	0	3	0	0	0	1	0	0	0	0	1	0	0	13	0	1333.69	Q96S52	Q96S52	198	210	PIGS	GPI transamidase component PIG-S	yes	yes	2	0.010652	65.347	5	0		1
DVLGYTNFASIPQK	FYIWVGKGCDNNFIEDVLGYTNFASIPQKM	EDVLGYTNFASIPQKMTHLPELDTLSSERA	E	D	V	Q	K	M	1	0	1	1	0	1	0	1	0	1	1	1	0	1	1	1	1	0	1	1	0	0	14	0	1551.79	O95487	O95487	1182	1195	SEC24B	Protein transport protein Sec24B	yes	yes	2	0.00012955	84.658	2.33	1.89	2	1	1
DVLLPWYNAYR	ENLRFKEEGVRDVLKDVLLPWYNAYRFLIQ	DVLKDVLLPWYNAYRFLIQNVLRLQKEEEI	K	D	V	Y	R	F	1	1	1	1	0	0	0	0	0	0	2	0	0	0	1	0	0	1	2	1	0	0	11	0	1408.71	J3KR24;A0A0A0MSX9;P41252	J3KR24	541	551	IARS	Isoleucine--tRNA ligase, cytoplasmic	yes	no	2	0.016275	72.547	2.33	1.89	2	1	1
DVLSVAFSSDNR	LTTGTTTRRFVGHTKDVLSVAFSSDNRQIV	HTKDVLSVAFSSDNRQIVSGSRDKTIKLWN	K	D	V	N	R	Q	1	1	1	2	0	0	0	0	0	0	1	0	0	1	0	3	0	0	0	2	0	0	12	0	1308.63	P63244;D6R9L0;J3KPE3;D6R9Z1;H0YAF8;H0Y8W2;D6RHH4;D6RFX4;H0YAM7;D6RFZ9;E9PD14;D6RAU2	P63244	107	118	GNB2L1	Guanine nucleotide-binding protein subunit beta-2-like 1;Guanine nucleotide-binding protein subunit beta-2-like 1, N-terminally processed	yes	no	2;3	7.8373e-24	154.04	2.6	1.96	6	4	2
DVNAAIATIK	YMACCLLYRGDVVPKDVNAAIATIKTKRSI	DVVPKDVNAAIATIKTKRSIQFVDWCPTGF	K	D	V	I	K	T	3	0	1	1	0	0	0	0	0	2	0	1	0	0	0	0	1	0	0	1	0	0	10	0	1014.57	Q9BQE3;F5H5D3;A0A1W2PQM2;P68363;Q71U36;P0DPH8;P0DPH7;Q6PEY2	P68363	327	336	TUBA1C;TUBA1B;TUBA1A;TUBA3E	Tubulin alpha-1C chain;Tubulin alpha-1B chain;Tubulin alpha-1A chain;Tubulin alpha-3E chain	no	no	2	0.0027895	111.46	3	2	4	4	1
DVNQQEFVR	______________________________	PGVTVKDVNQQEFVRALAAFLKKSGKLKVP	K	D	V	V	R	A	0	1	1	1	0	2	1	0	0	0	0	0	0	1	0	0	0	0	0	2	0	0	9	1	1133.55	M0R2L9;M0QYF7;M0R140;P39019	M0R2L9	7	15	RPS19	40S ribosomal protein S19	yes	no	2	0.00014851	133.55	1	0	1
DVQIGDIVTVGE	KRHKNMSVHLSPCFRDVQIGDIVTVGECRP	CFRDVQIGDIVTVGECRPLSKTVRFNVLKV	R	D	V	G	E	C	0	0	0	2	0	1	1	2	0	2	0	0	0	0	0	0	1	0	0	3	0	0	12	0	1243.63	P62280;M0R1H5	P62280	119	130	RPS11	40S ribosomal protein S11	yes	no	2	0.023405	63.216	1	0	1
DVQIGDIVTVGECRPLSK	KRHKNMSVHLSPCFRDVQIGDIVTVGECRP	IGDIVTVGECRPLSKTVRFNVLKVTKAAGT	R	D	V	S	K	T	0	1	0	2	1	1	1	2	0	2	1	1	0	0	1	1	1	0	0	3	0	0	18	2	1985.03	P62280;M0R1H5	P62280	119	136	RPS11	40S ribosomal protein S11	yes	no	3	2.3788e-10	79.97	1	0	1
DVYVQLYLQHLTAR	LVANNVTLPAGEQRKDVYVQLYLQHLTARN	KDVYVQLYLQHLTARNRPPLPAGTNSKGPP	K	D	V	A	R	N	1	1	0	1	0	2	0	0	1	0	3	0	0	0	0	0	1	0	2	2	0	0	14	0	1717.92	G5E972;P42167;P42166	G5E972	35	48	TMPO	Lamina-associated polypeptide 2, isoforms beta/gamma;Thymopoietin;Thymopentin;Lamina-associated polypeptide 2, isoform alpha;Thymopoietin;Thymopentin	yes	no	3	0.0011619	57.328	2.33	1.89	2	1
DWILPSDYDHAEAEAR	RDKNRDGKMDKEETKDWILPSDYDHAEAEA	WILPSDYDHAEAEARHLVYESDQNKDGKLT	K	D	W	A	R	H	3	1	0	3	0	0	2	0	1	1	1	0	0	0	1	1	0	1	1	0	0	0	16	2	1886.84	H0Y875;O43852	H0Y875	88	103	CALU	Calumenin	yes	no	3	3.5421e-05	68.481	1	0	1
DWNTLIVGK	RPGPQTRSDLLLSGRDWNTLIVGKLSPWIR	LLLSGRDWNTLIVGKLSPWIRPDSKVEKIR	R	D	W	G	K	L	0	0	1	1	0	0	0	1	0	1	1	1	0	0	0	0	1	1	0	1	0	0	9	0	1044.56	O14744;G3V580;G3V2L6;G3V5L5	O14744	77	85	PRMT5	Protein arginine N-methyltransferase 5;Protein arginine N-methyltransferase 5, N-terminally processed	yes	no	2	0.0081186	105.57	1	0	3		1
DWSAAPTAQATE	QQFPTEDWSAQPATEDWSAAPTAQATEWVG	ATEDWSAAPTAQATEWVGATTDWS______	E	D	W	T	E	W	4	0	0	1	0	1	1	0	0	0	0	0	0	0	1	1	2	1	0	0	0	0	12	0	1246.55	A0A0C4DG17;P08865	A0A0C4DG17	280	291	RPSA	40S ribosomal protein SA	yes	no	2	0.028586	59.245	5	0		1
DWVVFYAR	VTCCGYLPQVNDWQEDWVVFYARQRIQPQM	QVNDWQEDWVVFYARQRIQPQMDMVEKESG	E	D	W	A	R	Q	1	1	0	1	0	0	0	0	0	0	0	0	0	1	0	0	0	1	1	2	0	0	8	0	1054.52	Q9HA64	Q9HA64	163	170	FN3KRP	Ketosamine-3-kinase	yes	yes	2	2.1497e-13	159.14	3	2	4	4	1
DYAFIHFDER	AFSQFGKLERVKKLKDYAFIHFDERDGAVK	VKKLKDYAFIHFDERDGAVKAMEEMNGKDL	K	D	Y	E	R	D	1	1	0	2	0	0	1	0	1	1	0	0	0	2	0	0	0	0	1	0	0	0	10	1	1311.59	O60506;B7Z645	O60506	372	381	SYNCRIP	Heterogeneous nuclear ribonucleoprotein Q	yes	no	3	0.03015	31.185	1	0	1
DYFEQYGK	FVGGIKEDTEEHHLRDYFEQYGKIEVIEIM	TEEHHLRDYFEQYGKIEVIEIMTDRGSGKK	R	D	Y	G	K	I	0	0	0	1	0	1	1	1	0	0	0	1	0	1	0	0	0	0	2	0	0	0	8	1	1048.45	F8W6I7;P09651;Q32P51;F8VZ49;F8VTQ5;A0A2R8Y4L2;F8VYN5	F8W6I7	123	130	HNRNPA1;HNRNPA1L2	Heterogeneous nuclear ribonucleoprotein A1;Heterogeneous nuclear ribonucleoprotein A1, N-terminally processed;Heterogeneous nuclear ribonucleoprotein A1-like 2	yes	no	2	0.019503	113.7	1	0	1
DYFGAHTYELLAK	YRHEMLPASLIQAQRDYFGAHTYELLAKPG	QRDYFGAHTYELLAKPGQFIHTNWTGHGGT	R	D	Y	A	K	P	2	0	0	1	0	0	1	1	1	0	2	1	0	1	0	0	1	0	2	0	0	0	13	1	1526.74	P52209	P52209	448	460	PGD	6-phosphogluconate dehydrogenase, decarboxylating	yes	yes	3	0.039631	46.069	1	0	1
DYGVLLEGSGLALR	MNIALLSDLTKQISRDYGVLLEGSGLALRG	RDYGVLLEGSGLALRGLFIIDPNGVIKHLS	R	D	Y	L	R	G	1	1	0	1	0	0	1	3	0	0	4	0	0	0	0	1	0	0	1	1	0	0	14	1	1461.78	P30048	P30048	171	184	PRDX3	Thioredoxin-dependent peroxide reductase, mitochondrial	yes	yes	2	6.9903e-21	150.94	1	0	1
DYIHINIGALE	TWPKEVRQLAEDFLKDYIHINIGALELSAN	DFLKDYIHINIGALELSANHNILQIVDVCH	K	D	Y	L	E	L	1	0	1	1	0	0	1	1	1	3	1	0	0	0	0	0	0	0	1	0	0	0	11	0	1256.64	J3KTA4;P17844;J3KRZ1;J3QSF1	J3KTA4	296	306	DDX5	Probable ATP-dependent RNA helicase DDX5	yes	no	2	0.0080919	80.239	4	1.73	1	3	1
DYIWNTLNSGR	LQKEVGKDVSDEKLRDYIWNTLNSGRVVPG	EKLRDYIWNTLNSGRVVPGYGHAVLRKTDP	R	D	Y	G	R	V	0	1	2	1	0	0	0	1	0	1	1	0	0	0	0	1	1	1	1	0	0	0	11	0	1337.64	A0A0C4DGI3;B4DJV2;O75390;H0YIC4	A0A0C4DGI3	264	274	CS	Citrate synthase;Citrate synthase, mitochondrial	yes	no	2	4.5715e-16	147.2	2.71	1.98	4	3	1
DYLSLILNR	RCCTKPESERMPCTEDYLSLILNRLCVLHE	RMPCTEDYLSLILNRLCVLHEKTPVSEKVT	E	D	Y	N	R	L	0	1	1	1	0	0	0	0	0	1	3	0	0	0	0	1	0	0	1	0	0	0	9	0	1105.61	CON__P02769	CON__P02769	474	482			yes	yes	2	0.012636	101.64	3	2	3	3	1
DYQEPTVHFAE	QQEATTAGGEEDAEEDYQEPTVHFAEDALL	DAEEDYQEPTVHFAEDALLPGDDREIEEGQ	E	D	Y	A	E	D	1	0	0	1	0	1	2	0	1	0	0	0	0	1	1	0	1	0	1	1	0	0	11	1	1334.58	A0A0G2JNZ2;A0A0G2JPP5;Q14160;A0A0G2JMS7	A0A0G2JNZ2	563	573	SCRIB	Protein scribble homolog	yes	no	2	2.7595e-05	107.57	5	0		1
DYVAPTANLDQK	AAERFAKERRLRIWRDYVAPTANLDQKDKQ	IWRDYVAPTANLDQKDKQFVAKVMQVLNAD	R	D	Y	Q	K	D	2	0	1	2	0	1	0	0	0	0	1	1	0	0	1	0	1	0	1	1	0	0	12	0	1333.65	Q7KZF4	Q7KZF4	328	339	SND1	Staphylococcal nuclease domain-containing protein 1	yes	yes	2	1.7249e-06	125.75	3.4	1.96	2	3
DYVDLFR	SGEVRTGKWKVPTYKDYVDLFRHLLSSDQM	KWKVPTYKDYVDLFRHLLSSDQMMDSILAD	K	D	Y	F	R	H	0	1	0	2	0	0	0	0	0	0	1	0	0	1	0	0	0	0	1	1	0	0	7	0	926.45	P78527	P78527	526	532	PRKDC	DNA-dependent protein kinase catalytic subunit	yes	yes	2	0.036811	89.903	3	2	1	1	1
DYYDDYYGYDYHDYR	GRGGYGYPPDYYGYEDYYDDYYGYDYHDYR	DYYDDYYGYDYHDYRGGYEDPYYGYDDGYA	E	D	Y	Y	R	G	0	1	0	5	0	0	0	1	1	0	0	0	0	0	0	0	0	0	7	0	0	0	15	0	2084.77	O43390;B4DT28;A0A286YEZ8	O43390	469	483	HNRNPR	Heterogeneous nuclear ribonucleoprotein R	yes	no	3	0.026386	24.191	5	0		1
DYYINIR	DRFNLPRRSTDFTSRDYYINIRKALVTGYF	RSTDFTSRDYYINIRKALVTGYFMQVAHLE	R	D	Y	I	R	K	0	1	1	1	0	0	0	0	0	2	0	0	0	0	0	0	0	0	2	0	0	0	7	0	955.476	O43143	O43143	684	690	DHX15	Pre-mRNA-splicing factor ATP-dependent RNA helicase DHX15	yes	yes	2	0.034358	102.98	2	1.73	3	1	1
DYYTPQKVDVPK	WGCGEYGRLGLDSEEDYYTPQKVDVPKALI	SEEDYYTPQKVDVPKALIIVAVQCGCDGTF	E	D	Y	P	K	A	0	0	0	2	0	1	0	0	0	0	0	2	0	0	2	0	1	0	2	2	0	0	12	1	1451.73	Q8TD19	Q8TD19	519	530	NEK9	Serine/threonine-protein kinase Nek9	yes	yes	3	0.02891	55.314	5	0		1
EAAENSLVAYK	YHRYLAEFATGNDRKEAAENSLVAYKAASD	NDRKEAAENSLVAYKAASDIAMTELPPTHP	K	E	A	Y	K	A	3	0	1	0	0	0	2	0	0	0	1	1	0	0	0	1	0	0	1	1	0	0	11	2	1193.59	P62258;K7EM20	P62258	143	153	YWHAE	14-3-3 protein epsilon	yes	no	2	2.8391e-15	149.94	1	0	1
EADDIVNWLK	RNGDTASPKEYTAGREADDIVNWLKKRTGP	YTAGREADDIVNWLKKRTGPAATTLPDGAA	R	E	A	L	K	K	1	0	1	2	0	0	1	0	0	1	1	1	0	0	0	0	0	1	0	1	0	0	10	1	1201.6	P07237;I3L3P5;I3L312	P07237	121	130	P4HB	Protein disulfide-isomerase	yes	no	2	0.026921	68.735	1	0	1
EAESCDCLQGFQLTHSLGGGTGSGMGTLLLSK	EGAELMESVMDVVRKEAESCDCLQGFQLTH	GGGTGSGMGTLLLSKIREEYPDRIINTFSI	K	E	A	S	K	I	1	0	0	1	2	2	2	7	1	0	6	1	1	1	0	4	3	0	0	0	0	0	32	2	3310.53	Q3ZCM7;A0A075B736;Q5SQY0	Q3ZCM7	123	154	TUBB8	Tubulin beta-8 chain	yes	no	4	0.033227	14.053	1	0	1
EALGGQALYPHVLVK	TKNGKWMGIAFRIQKEALGGQALYPHVLVK	EALGGQALYPHVLVKNCAVEFNFGQRAEPY	K	E	A	V	K	N	2	0	0	0	0	1	1	2	1	0	3	1	0	0	1	0	0	0	1	2	0	0	15	1	1593.89	Q9BUJ2;M0R3F1;A0A0A0MRA5;B7Z4B8;M0QYZ0	Q9BUJ2	361	375	HNRNPUL1	Heterogeneous nuclear ribonucleoprotein U-like protein 1	yes	no	3	0.0015895	52.101	4	1.73	1	3
EALLSSAVDHGSDEVK	QTIIAGWREATKAAREALLSSAVDHGSDEV	ALLSSAVDHGSDEVKFRQDLMNIAGTTLSS	R	E	A	V	K	F	2	0	0	2	0	0	2	1	1	0	2	1	0	0	0	3	0	0	0	2	0	0	16	2	1655.8	P78371;F8VQ14;F5GWF6	P78371	139	154	CCT2	T-complex protein 1 subunit beta	yes	no	3	9.306e-07	80.411	1	0	1
EANNFLWPFK	EDLIHEIYTVGKRFKEANNFLWPFKLSSPR	GKRFKEANNFLWPFKLSSPRGGMKKKTTHF	K	E	A	F	K	L	1	0	2	0	0	0	1	0	0	0	1	1	0	2	1	0	0	1	0	0	0	0	10	1	1264.62	A8MUD9;P18124	A8MUD9	163	172	RPL7	60S ribosomal protein L7	yes	no	2	0.024364	87.616	3.67	1.89	1	2
EAPVDVLTQIGR	AQSRRDFAPPGQQKREAPVDVLTQIGRSVR	QKREAPVDVLTQIGRSVRGTLDAWIGPETM	R	E	A	G	R	S	1	1	0	1	0	1	1	1	0	1	1	0	0	0	1	0	1	0	0	2	0	0	12	1	1296.7	Q9BVC6	Q9BVC6	48	59	TMEM109	Transmembrane protein 109	yes	yes	2	0.0076498	98.048	3	2	2	2	1
EATDAIGHLDR	IVMPDGSGIYDPCEKEATDAIGHLDRQQRE	PCEKEATDAIGHLDRQQREDITQSAQHALR	K	E	A	D	R	Q	2	1	0	2	0	0	1	1	1	1	1	0	0	0	0	0	1	0	0	0	0	0	11	1	1196.58	Q12906	Q12906	298	308	ILF3	Interleukin enhancer-binding factor 3	yes	yes	3	0.013062	42.809	1	0	1
EAVGDLLDAFK	SVPKRRRKIKELNKKEAVGDLLDAFKEANP	LNKKEAVGDLLDAFKEANPAVPEVENQPPA	K	E	A	F	K	E	2	0	0	2	0	0	1	1	0	0	2	1	0	1	0	0	0	0	0	1	0	0	11	1	1176.6	E7EX73;E9PGM1;E7EUU4;Q04637;C9J6B6;C9J2Z7;C9K073;C9JF13	E7EX73	361	371	EIF4G1	Eukaryotic translation initiation factor 4 gamma 1	yes	no	2	0.031989	61.65	1	0	1
EAYPGDVFYLHSR	AYRQMSLLLRRPPGREAYPGDVFYLHSRLL	GREAYPGDVFYLHSRLLERAAKMNDAFGGG	R	E	A	S	R	L	1	1	0	1	0	0	1	1	1	0	1	0	0	1	1	1	0	0	2	1	0	0	13	1	1552.73	P25705	P25705	335	347	ATP5A1	ATP synthase subunit alpha, mitochondrial	yes	yes	3	0.0039363	51.009	1	0	1
ECPIIGFR	AAETAKHQAKCNICKECPIIGFRYRSLKHF	AKCNICKECPIIGFRYRSLKHFNYDICQSC	K	E	C	F	R	Y	0	1	0	0	1	0	1	1	0	2	0	0	0	1	1	0	0	0	0	0	0	0	8	1	990.496	A0A087WV90;A0A5H1ZRP8;A0A087WTU7;A0A075B6G3;P11532;A0A5H1ZRP7;A0A5H1ZRR9;A0A5H1ZRQ1;A0A5H1ZRP9;A0A5H1ZRQ8;H0Y304;H0Y3E8	A0A087WV90	3313	3320	DMD	Dystrophin	yes	no	2	0.022256	101.21	5	0		1
EDITQSAQHALR	KEATDAIGHLDRQQREDITQSAQHALRLAA	QQREDITQSAQHALRLAAFGQLHKVLGMDP	R	E	D	L	R	L	2	1	0	1	0	2	1	0	1	1	1	0	0	0	0	1	1	0	0	0	0	0	12	1	1367.68	Q12906	Q12906	312	323	ILF3	Interleukin enhancer-binding factor 3	yes	yes	3	0.0055249	50.275	3.4	1.96	2	3
EDMTYAVR	DVYRDGTGVVEFVRKEDMTYAVRKLDNTKF	VVEFVRKEDMTYAVRKLDNTKFRSHEGETA	K	E	D	V	R	K	1	1	0	1	0	0	1	0	0	0	0	0	1	0	0	0	1	0	1	1	0	0	8	1	983.438	Q07955;J3KTL2;J3KSR8	Q07955	166	173	SRSF1	Serine/arginine-rich splicing factor 1	yes	no	2	0.040526	84.244	1	0	1
EDNTSVVWFWLHK	VPSISNKRIVGCICEEDNTSVVWFWLHKGE	CEEDNTSVVWFWLHKGEAQRCPRCGAHYKL	E	E	D	H	K	G	0	0	1	1	0	0	1	0	1	0	1	1	0	1	0	1	1	2	0	2	0	0	13	1	1659.8	P10606	P10606	95	107	COX5B	Cytochrome c oxidase subunit 5B, mitochondrial	yes	yes	3	0.020578	30.828	3	2	1	1	1
EDVFVHQTAIK	NVRNGYGFINRNDTKEDVFVHQTAIKKNNP	NDTKEDVFVHQTAIKKNNPRKYLRSVGDGE	K	E	D	I	K	K	1	0	0	1	0	1	1	0	1	1	0	1	0	1	0	0	1	0	0	2	0	0	11	1	1285.67	P16989;A0A0D9SEI8;Q9Y2T7;P67809;H0Y449	P67809	82	92	YBX3;YBX2;YBX1	Y-box-binding protein 3;Y-box-binding protein 2;Nuclease-sensitive element-binding protein 1	no	no	3	0.031195	28.903	1	0	1
EEPIPCTAHWHFGQ	GMVAAWSQRLQTIWKEEPIPCTAHWHFGQ_	KEEPIPCTAHWHFGQ_______________	K	E	E	G	Q	-	1	0	0	0	1	1	2	1	2	1	0	0	0	1	2	0	1	1	0	0	0	0	14	2	1707.75	Q5TD07;P16083	Q5TD07	180	193	NQO2	Ribosyldihydronicotinamide dehydrogenase [quinone]	yes	no	3	0.019654	53.869	5	0		2
EFHLNESGDPSSK	YFDENPYFENKVLSKEFHLNESGDPSSKST	SKEFHLNESGDPSSKSTEIKWKSGKDLTKR	K	E	F	S	K	S	0	0	1	1	0	0	2	1	1	0	1	1	0	1	1	3	0	0	0	0	0	0	13	2	1445.64	A0A0C4DFV9;A0A087X027;Q01105;P0DME0	A0A0C4DFV9	131	143	SET;SETSIP	Protein SET;Protein SETSIP	yes	no	3	0.0078631	70.438	1	0	1
EFLGDYR	LEEHDKNGDGFVSLEEFLGDYRWDPTANED	GDGFVSLEEFLGDYRWDPTANEDPEWILVE	E	E	F	Y	R	W	0	1	0	1	0	0	1	1	0	0	1	0	0	1	0	0	0	0	1	0	0	0	7	1	898.418	Q14257;A8MXP8	Q14257	210	216	RCN2	Reticulocalbin-2	yes	no	2	0.031025	94.407	5	0		1
EFPVPALHHPVFQQE	TAWLNAYFHQPEAIEEFPVPALHHPVFQQE	EFPVPALHHPVFQQESFTRQVLWKLLKVVK	E	E	F	Q	E	S	1	0	0	0	0	2	2	0	2	0	1	0	0	2	3	0	0	0	0	2	0	0	15	1	1773.88	NQQ;WT;B4DEE8;P16455	NQQ	78	92	MGMT	Methylated-DNA--protein-cysteine methyltransferase	no	no	2;3	7.6906e-66	178.53	2.87	2	8	7	2
EGIPALDNFLDK	PSQVVAETRKRKGLKEGIPALDNFLDKL__	GLKEGIPALDNFLDKL______________	K	E	G	D	K	L	1	0	1	2	0	0	1	1	0	1	2	1	0	1	1	0	0	0	0	0	0	0	12	1	1330.68	P13639	P13639	846	857	EEF2	Elongation factor 2	yes	yes	2	0.02409	59.426	1	0	1
EGLPVALDK	ERLTQDAVAKANQTKEGLPVALDKHILGFD	KANQTKEGLPVALDKHILGFDTGDAVLNEA	K	E	G	D	K	H	1	0	0	1	0	0	1	1	0	0	2	1	0	0	1	0	0	0	0	1	0	0	9	1	940.523	Q9Y224	Q9Y224	177	185	C14orf166	UPF0568 protein C14orf166	yes	yes	2	0.037138	68.846	5	0		1
EHALLAYTLGVK	VGEFEAGISKNGQTREHALLAYTLGVKQLI	QTREHALLAYTLGVKQLIVGVNKMDSTEPP	R	E	H	V	K	Q	2	0	0	0	0	0	1	1	1	0	3	1	0	0	0	0	1	0	1	1	0	0	12	1	1313.73	A0A2U3TZH3;Q05639;A0A2R8Y488;A0A2R8Y660;P68104;Q5VTE0;A0A087WV01	P68104	135	146	EEF1A2;EEF1A1;EEF1A1P5	Elongation factor 1-alpha 2;Elongation factor 1-alpha 1;Putative elongation factor 1-alpha-like 3;Elongation factor 1-alpha	no	no	3	6.7385e-06	120.96	1	0	1
EHPVLLTE	IWHHTFYNELRVAPEEHPVLLTEAPLNPKA	ELRVAPEEHPVLLTEAPLNPKANREKMTQI	E	E	H	T	E	A	0	0	0	0	0	0	2	0	1	0	2	0	0	0	1	0	1	0	0	1	0	0	8	1	936.492	P60709;A0A2R8Y793;G5E9R0;E7EVS6;A0A2R8YGF8;A0A1B0GVS3;R4GMT0;P61163;P42025;P63261;I3L3I0;I3L1U9;I3L4N8;K7EM38;I3L3R2;J3KT65	P63261	100	107	ACTB;ACTR1A;ACTR1B;ACTG1	Actin, cytoplasmic 1;Actin, cytoplasmic 1, N-terminally processed;Alpha-centractin;Beta-centractin;Actin, cytoplasmic 2;Actin, cytoplasmic 2, N-terminally processed	no	no	2	3.0133e-14	159.19	2.71	1.98	4	3	1
EILVGDVGQTVDDPYATFVK	CLSEDKKNIILEEGKEILVGDVGQTVDDPY	DVGQTVDDPYATFVKMLPDKDCRYALYDAT	K	E	I	V	K	M	1	0	0	3	0	1	1	2	0	1	1	1	0	1	1	0	2	0	1	4	0	0	20	1	2165.09	E9PLJ3;E9PQB7;G3V1A4;E9PP50;E9PK25;P23528;E9PS23	E9PLJ3	37	56	CFL1	Cofilin-1	yes	no	2;3	1.8365e-12	79.511	1	0	2
EIPSATQSPISK	TLGVQRPKLEKKDAKEIPSATQSPISKKRK	DAKEIPSATQSPISKKRKKKGFLPETKKRK	K	E	I	S	K	K	1	0	0	0	0	1	1	0	0	2	0	1	0	0	2	3	1	0	0	0	0	0	12	1	1256.66	Q9BQG0;I3L1L3	Q9BQG0	1156	1167	MYBBP1A	Myb-binding protein 1A	yes	no	2	0.014695	67.726	2.6	1.96	3	2	1
EITALAPSTMK	GGTTMYPGIADRMQKEITALAPSTMKIKII	RMQKEITALAPSTMKIKIIAPPERKYSVWI	K	E	I	M	K	I	2	0	0	0	0	0	1	0	0	1	1	1	1	0	1	1	2	0	0	0	0	0	11	1	1160.61	P60709;A0A2R8YFE2;P63261;P68133;P68032;A6NL76;P63267;P62736	P63261	316	326	ACTB;ACTG1;ACTA1;ACTC1;ACTG2;ACTA2	Actin, cytoplasmic 1;Actin, cytoplasmic 1, N-terminally processed;Actin, cytoplasmic 2;Actin, cytoplasmic 2, N-terminally processed;Actin, alpha skeletal muscle;Actin, alpha cardiac muscle 1;Actin, gamma-enteric smooth muscle;Actin, aortic smooth muscle	no	no	2	7.6312e-12	142.55	1	0	2
EIVHLQAGQCGNQIGAK	______________________________	VHLQAGQCGNQIGAKFWEVISDEHGIDPTG	R	E	I	A	K	F	2	0	1	0	1	3	1	3	1	2	1	1	0	0	0	0	0	0	0	1	0	0	17	1	1821.92	P68371;P04350;M0R2D3;M0QYM7;M0R0X0;M0QY85;M0QY37;M0QX14;M0R042;M0QZL7;M0R278;M0R2T4	P68371	3	19	TUBB4B;TUBB4A	Tubulin beta-4B chain;Tubulin beta-4A chain	yes	no	3	1.8294e-23	147.1	1	0	1
EIVLADVIDNDSWR	LVDMKIEFGVDVTTKEIVLADVIDNDSWRL	KEIVLADVIDNDSWRLWPSGDRSQQKDKQS	K	E	I	W	R	L	1	1	1	3	0	0	1	0	0	2	1	0	0	0	0	1	0	1	0	2	0	0	14	1	1643.82	P22234;D6RF62;E9PBS1	P22234	202	215	PAICS	Multifunctional protein ADE2;Phosphoribosylaminoimidazole-succinocarboxamide synthase;Phosphoribosylaminoimidazole carboxylase	yes	no	2;3	1.4588e-20	147.72	3	2	6	6	2
ELAGHTGYLSCCR	IYNLKTREGNVRVSRELAGHTGYLSCCRFL	SRELAGHTGYLSCCRFLDDNQIVTSSGDTT	R	E	L	C	R	F	1	1	0	0	2	0	1	2	1	0	2	0	0	0	0	1	1	0	1	0	0	0	13	1	1522.67	P62873;F6X3N5;F6UT28;B3KVK2	P62873	138	150	GNB1	Guanine nucleotide-binding protein G(I)/G(S)/G(T) subunit beta-1	yes	no	3	0.032002	24.72	1	0	1
ELAMPGEDLK	LTWDMACRIILPPEKELAMPGEDLKFNLIL	LPPEKELAMPGEDLKFNLILRQPMILEKGQ	K	E	L	L	K	F	1	0	0	1	0	0	2	1	0	0	2	1	1	0	1	0	0	0	0	0	0	0	10	2	1101.54	P49411	P49411	396	405	TUFM	Elongation factor Tu, mitochondrial	yes	yes	2	0.035471	62.464	1	0	1
ELAPYDENWFYTR	KVPEWVDTVKLAKHKELAPYDENWFYTRAE	HKELAPYDENWFYTRAELHCHQAGVHWCRL	K	E	L	T	R	A	1	1	1	1	0	0	2	0	0	0	1	0	0	1	1	0	1	1	2	0	0	0	13	2	1702.76	M0R2L9;M0QYF7;M0R140;P39019	M0R2L9	43	55	RPS19	40S ribosomal protein S19	yes	no	2	0.012938	90.685	1	0	1
ELAQQIQK	LDLKATQALVLAPTRELAQQIQKVVMALGD	LVLAPTRELAQQIQKVVMALGDYMGASCHA	R	E	L	Q	K	V	1	0	0	0	0	3	1	0	0	1	1	1	0	0	0	0	0	0	0	0	0	0	8	1	956.529	P60842;J3QR64;J3KTB5;J3KT12;J3QL43;J3QLN6;J3QKZ9;J3KS25;E7EQG2;Q14240;J3KSN7	P60842	111	118	EIF4A1;EIF4A2	Eukaryotic initiation factor 4A-I;Eukaryotic initiation factor 4A-II;Eukaryotic initiation factor 4A-II, N-terminally processed	yes	no	2	0.03193	89.673	1	0	1
ELAVQIQK	IQVRETQALILAPTRELAVQIQKGLLALGD	LILAPTRELAVQIQKGLLALGDYMNVQCHA	R	E	L	Q	K	G	1	0	0	0	0	2	1	0	0	1	1	1	0	0	0	0	0	0	0	1	0	0	8	1	927.539	P38919	P38919	117	124	EIF4A3	Eukaryotic initiation factor 4A-III;Eukaryotic initiation factor 4A-III, N-terminally processed	yes	yes	2	0.024658	99.384	1	0	1
ELEQVCNPIISGLYQGAGGPGPGGFGAQGPK	ANTLAEKDEFEHKRKELEQVCNPIISGLYQ	AGGPGPGGFGAQGPKGGSGSGPTIEEVD__	K	E	L	P	K	G	2	0	1	0	1	3	2	9	0	2	2	1	0	1	4	1	0	0	1	1	0	0	31	2	3054.49	A0A0G2JIW1;P0DMV9;P0DMV8;V9GZ37	A0A0G2JIW1	599	629	HSPA1B;HSPA1A	Heat shock 70 kDa protein 1B;Heat shock 70 kDa protein 1A	yes	no	3;4	3.5574e-14	50.857	1	0	2
ELGITALHIK	YAAMLAAQDVAQRCKELGITALHIKLRATG	AQRCKELGITALHIKLRATGGNRTKTPGPG	K	E	L	I	K	L	1	0	0	0	0	0	1	1	1	2	2	1	0	0	0	0	1	0	0	0	0	0	10	1	1093.65	P62263;A0A2R8Y811;E5RH77	P62263	87	96	RPS14	40S ribosomal protein S14	yes	no	3	0.04008	25.437	1	0	1
ELHINLIPNK	RYESLTDPSKLDSGKELHINLIPNKQDRTL	LDSGKELHINLIPNKQDRTLTIVDTGIGMT	K	E	L	N	K	Q	0	0	2	0	0	0	1	0	1	2	2	1	0	0	1	0	0	0	0	0	0	0	10	1	1189.68	P07900;Q14568;G3V2J8	P07900	75	84	HSP90AA1;HSP90AA2P	Heat shock protein HSP 90-alpha;Heat shock protein HSP 90-alpha A2	yes	no	3	0.0032581	71.349	1	0	1
ELIIGDR	IKAVDSLVPIGRGQRELIIGDRQTGKTSIA	VPIGRGQRELIIGDRQTGKTSIAIDTIINQ	R	E	L	D	R	Q	0	1	0	1	0	0	1	1	0	2	1	0	0	0	0	0	0	0	0	0	0	0	7	1	814.455	P25705;K7EK77;K7ENJ4	P25705	208	214	ATP5A1	ATP synthase subunit alpha, mitochondrial	yes	no	2	0.0071207	126.24	1	0	1
ELISNASDALDK	LIINTFYSNKEIFLRELISNASDALDKIRY	FLRELISNASDALDKIRYESLTDPSKLDSG	R	E	L	D	K	I	2	0	1	2	0	0	1	0	0	1	2	1	0	0	0	2	0	0	0	0	0	0	12	1	1274.64	P08238;F8W026;Q96GW1;A0A1W2PRR1;P14625	P08238	42	53	HSP90AB1;HSP90B1	Heat shock protein HSP 90-beta;Endoplasmin	no	no	2	9.394e-12	137.98	3	2	1	1
ELISNSSDALDK	LIINTFYSNKEIFLRELISNSSDALDKIRY	FLRELISNSSDALDKIRYESLTDPSKLDSG	R	E	L	D	K	I	1	0	1	2	0	0	1	0	0	1	2	1	0	0	0	3	0	0	0	0	0	0	12	1	1290.63	P07900;Q14568;G3V2J8	P07900	47	58	HSP90AA1;HSP90AA2P	Heat shock protein HSP 90-alpha;Heat shock protein HSP 90-alpha A2	yes	no	2	4.7053e-12	140.49	1	0	1
ELLGQGLLLR	AHNALLDIQSSGRAKELLGQGLLLRSLQER	SGRAKELLGQGLLLRSLQERNQEQEKVERR	K	E	L	L	R	S	0	1	0	0	0	1	1	2	0	0	5	0	0	0	0	0	0	0	0	0	0	0	10	1	1110.68	Q99613;B5ME19	Q99613	644	653	EIF3C;EIF3CL	Eukaryotic translation initiation factor 3 subunit C;Eukaryotic translation initiation factor 3 subunit C-like protein	yes	no	2	0.009885	87.323	1	0	1
ELLTSFGPLK	FIGGLPNYLNDDQVKELLTSFGPLKAFNLV	DDQVKELLTSFGPLKAFNLVKDSATGLSKG	K	E	L	L	K	A	0	0	0	0	0	0	1	1	0	0	3	1	0	1	1	1	1	0	0	0	0	0	10	1	1103.62	P26368;K7ENG2	P26368	277	286	U2AF2	Splicing factor U2AF 65 kDa subunit	yes	no	2	0.012999	79.906	1	0	1
ELPGQTLHWGPE	SIDRELSPEGPGKEKELPGQTLHWGPEATE	KEKELPGQTLHWGPEATEAAGRGLQPLKLD	K	E	L	P	E	A	0	0	0	0	0	1	2	2	1	0	2	0	0	0	2	0	1	1	0	0	0	0	12	1	1362.66	A0A0G2JNZ2;A0A0G2JPP5;Q14160;A0A0G2JMS7;H0YCG0	A0A0G2JNZ2	1241	1252	SCRIB	Protein scribble homolog	yes	no	2	0.027897	56.432	5	0		1
EPFFHGQDNYDQLVR	MWSLGCMLASMIFRREPFFHGQDNYDQLVR	EPFFHGQDNYDQLVRIAKVLGTEELYGYLK	R	E	P	V	R	I	0	1	1	2	0	2	1	1	1	0	1	0	0	2	1	0	0	0	1	1	0	0	15	1	1863.85	H3BSA1;P19784;H3BV19	H3BSA1	111	125	CSNK2A2	Casein kinase II subunit alpha	yes	no	3	2.4977e-06	96.464	5	0		4
EPIPVLPTVHYNMGGIPTNYK	ISETAMIFAGVDVTKEPIPVLPTVHYNMGG	PTVHYNMGGIPTNYKGQVLRHVNGQDQIVP	K	E	P	Y	K	G	0	0	2	0	0	0	1	2	1	2	1	1	1	0	4	0	2	0	2	2	0	0	21	1	2339.2	P31040;D6RFM5;A0A087X1I3	P31040	398	418	SDHA	Succinate dehydrogenase [ubiquinone] flavoprotein subunit, mitochondrial	yes	no	3	0.00068022	39.351	2.33	1.89	2	1	1
EPLSLINVR	ARPGPGVWDPNWDRREPLSLINVRKRNVES	PNWDRREPLSLINVRKRNVESGEEELASKL	R	E	P	V	R	K	0	1	1	0	0	0	1	0	0	1	2	0	0	0	1	1	0	0	0	1	0	0	9	1	1039.6	Q96HS1	Q96HS1	66	74	PGAM5	Serine/threonine-protein phosphatase PGAM5, mitochondrial	yes	yes	2	0.0037308	109.01	2.71	1.98	4	3	1
EPPLSLTIHLTSPVVRE	LQSVDDAAIVIKNTKEPPLSLTIHLTSPVV	PLSLTIHLTSPVVREEMEKVLAGETLSVND	K	E	P	R	E	E	0	1	0	0	0	0	2	0	1	1	3	0	0	0	3	2	2	0	0	2	0	0	17	2	1887.05	Q12906;K7EQR9;K7EKJ9;K7EPG3;K7EKY0	Q12906	162	178	ILF3	Interleukin enhancer-binding factor 3	yes	no	3	0.035804	35.329	5	0		1
EQFLDGDGWTSR	GLLGLAVAEPAVYFKEQFLDGDGWTSRWIE	YFKEQFLDGDGWTSRWIESKHKSDFGKFVL	K	E	Q	S	R	W	0	1	0	2	0	1	1	2	0	0	1	0	0	1	0	1	1	1	0	0	0	0	12	1	1409.62	P27797;K7EJB9	P27797	25	36	CALR	Calreticulin	yes	no	2	2.5977e-24	157.75	1	0	1
EQGVLSFWR	KQYKGIIDCVVRIPKEQGVLSFWRGNLANV	VVRIPKEQGVLSFWRGNLANVIRYFPTQAL	K	E	Q	W	R	G	0	1	0	0	0	1	1	1	0	0	1	0	0	1	0	1	0	1	0	1	0	0	9	1	1120.57	P05141;P12236	P05141	64	72	SLC25A5;SLC25A6	ADP/ATP translocase 2;ADP/ATP translocase 2, N-terminally processed;ADP/ATP translocase 3;ADP/ATP translocase 3, N-terminally processed	no	no	2	1.7792e-31	176.09	1	0	4		1
EQISDIDDAVR	RKGISLNPEQWSQLKEQISDIDDAVRKL__	SQLKEQISDIDDAVRKL_____________	K	E	Q	V	R	K	1	1	0	3	0	1	1	0	0	2	0	0	0	0	0	1	0	0	0	1	0	0	11	1	1259.6	P53999	P53999	115	125	SUB1	Activated RNA polymerase II transcriptional coactivator p15	yes	yes	2	0.0049596	91.867	1	0	1
EQIVQLLNSVQAK	ERQERAVVHMDERREEQIVQLLNSVQAKND	REEQIVQLLNSVQAKNDKESEAQISWFAPE	E	E	Q	A	K	N	1	0	1	0	0	3	1	0	0	1	2	1	0	0	0	1	0	0	0	2	0	0	13	1	1468.82	Q9H2U1;E7EWK3	Q9H2U1	93	105	DHX36	ATP-dependent RNA helicase DHX36	yes	no	2	2.0571e-08	130.01	4	1.73	1	3
EQQIVIQSSGGLSK	NGIVHVSAKDKGTGREQQIVIQSSGGLSKD	REQQIVIQSSGGLSKDDIENMVKNAEKYAE	R	E	Q	S	K	D	0	0	0	0	0	3	1	2	0	2	1	1	0	0	0	3	0	0	0	1	0	0	14	1	1472.78	P38646;H0Y8S0	P38646	542	555	HSPA9	Stress-70 protein, mitochondrial	yes	no	2	0.023398	48.741	1	0	1
ERILGADTSVDLE	HLQKTGTAEMSSILEERILGADTSVDLEET	LEERILGADTSVDLEETGRVLSIGDGIARV	E	E	R	L	E	E	1	1	0	2	0	0	2	1	0	1	2	0	0	0	0	1	1	0	0	1	0	0	13	2	1416.71	P25705;K7EK77;K7ERX7;K7EJP1;K7EQH4;K7ESA0	P25705	57	69	ATP5A1	ATP synthase subunit alpha, mitochondrial	yes	no	2	4.7905e-12	138.76	1	0	2		1
ESTLHLVLR	QLEDGRTLSDYNIQKESTLHLVLRLRGGAK	DYNIQKESTLHLVLRLRGGAKKRKKKSYTT	K	E	S	L	R	L	0	1	0	0	0	0	1	0	1	0	3	0	0	0	0	1	1	0	0	1	0	0	9	1	1066.61	P62979;A0A2R8Y422;P0CG48;B4DV12;Q96C32;Q5PY61;J3QKN0;F5GXK7;F5H747;F5H388;J3QS39;M0R2S1;F5H265;F5H2Z3;F5GYU3;F5H6Q2;M0R1M6;J3QTR3;P62987;P0CG47	P62979	64	72	RPS27A;UBC;UBB;UBA52	Ubiquitin-40S ribosomal protein S27a;Ubiquitin;40S ribosomal protein S27a;Polyubiquitin-C;Ubiquitin;Ubiquitin-60S ribosomal protein L40;Ubiquitin;60S ribosomal protein L40;Polyubiquitin-B;Ubiquitin	yes	no	3	0.0032742	85.676	1	0	1
ESYSIYVYK	KAQKKDGKKRKRGRKESYSIYVYKVLKQVH	RKRGRKESYSIYVYKVLKQVHPDTGISSKA	K	E	S	Y	K	V	0	0	0	0	0	0	1	0	0	1	0	1	0	0	0	2	0	0	3	1	0	0	9	1	1150.55	Q8N257;Q16778;P33778;P23527;P06899;Q6DRA6;Q6DN03	Q8N257	36	44	HIST3H2BB;HIST2H2BE;HIST1H2BB;HIST1H2BO;HIST1H2BJ;HIST2H2BD;HIST2H2BC	Histone H2B type 3-B;Histone H2B type 2-E;Histone H2B type 1-B;Histone H2B type 1-O;Histone H2B type 1-J;Putative histone H2B type 2-D;Putative histone H2B type 2-C	yes	no	2	0.014474	96.253	1	0	1
ESYSVYVYK	KAQKKDGKKRKRSRKESYSVYVYKVLKQVH	RKRSRKESYSVYVYKVLKQVHPDTGISSKA	K	E	S	Y	K	V	0	0	0	0	0	0	1	0	0	0	0	1	0	0	0	2	0	0	3	2	0	0	9	1	1136.54	U3KQK0;Q99880;Q99879;Q99877;Q93079;Q5QNW6;P62807;P58876;P57053;O60814	U3KQK0	36	44	HIST1H2BN;HIST1H2BL;HIST1H2BM;HIST1H2BH;HIST2H2BF;HIST1H2BC;HIST1H2BD;H2BFS;HIST1H2BK	Histone H2B;Histone H2B type 1-L;Histone H2B type 1-M;Histone H2B type 1-N;Histone H2B type 1-H;Histone H2B type 2-F;Histone H2B type 1-C/E/F/G/I;Histone H2B type 1-D;Histone H2B type F-S;Histone H2B type 1-K	yes	no	2	0.01628	93.195	1	0	1
ETHSALGPALQAAFK	KDLLNALPNMFTNTRETHSALGPALQAAFK	ETHSALGPALQAAFKLMSPTGGRVSVFQTQ	R	E	T	F	K	L	4	0	0	0	0	1	1	1	1	0	2	1	0	1	1	1	1	0	0	0	0	0	15	1	1539.8	O95487	O95487	785	799	SEC24B	Protein transport protein Sec24B	yes	yes	3	1.8944e-05	75.589	5	0		1
ETNLDSLPLVDTHSK	RISLPLPNFSSLNLRETNLDSLPLVDTHSK	ETNLDSLPLVDTHSKRTLLIKTVETRDGQV	R	E	T	S	K	R	0	0	1	2	0	0	1	0	1	0	3	1	0	0	1	2	2	0	0	1	0	0	15	1	1667.84	P08670	P08670	425	439	VIM	Vimentin	yes	yes	3	0.0033426	44.567	1	0	1
ETPVIVGSALCALE	LEIRELLTEFGYKGEETPVIVGSALCALEG	EETPVIVGSALCALEGRDPELGLKSVQKLL	E	E	T	L	E	G	2	0	0	0	1	0	2	1	0	1	2	0	0	0	1	1	1	0	0	2	0	0	14	1	1457.74	P49411	P49411	212	225	TUFM	Elongation factor Tu, mitochondrial	yes	yes	2	0.00048396	73.985	3	2	1	1
ETPVQRPSLYR	ISYTGPTERPPNEPEETPVQRPSLYRRILR	NEPEETPVQRPSLYRRILRRLASYWAQPQD	E	E	T	Y	R	R	0	2	0	0	0	1	1	0	0	0	1	0	0	0	2	1	1	0	1	1	0	0	11	2	1344.71	E9PC15;Q53H12;A0A3B3ITD0;A0A3B3ISZ0;A0A3B3ISY9;A0A0G2JLG5	E9PC15	239	249	AGK	Acylglycerol kinase, mitochondrial	yes	no	3	0.013849	94.616	1	0	2		1
EVDEQMLNVQNK	YLTVAAVFRGRMSMKEVDEQMLNVQNKNSS	SMKEVDEQMLNVQNKNSSYFVEWIPNNVKT	K	E	V	N	K	N	0	0	2	1	0	2	2	0	0	0	1	1	1	0	0	0	0	0	0	2	0	0	12	2	1445.68	Q5JP53;P07437;Q5ST81;P68371;Q13885;Q9BVA1	P68371	325	336	TUBB;TUBB4B;TUBB2A;TUBB2B	Tubulin beta chain;Tubulin beta-4B chain;Tubulin beta-2A chain;Tubulin beta-2B chain	no	no	2	3.6939e-102	182.65	1	0	3
EVFSMAGVVVR	FVANLDYKVGWKKLKEVFSMAGVVVRADIL	KKLKEVFSMAGVVVRADILEDKDGKSRGIG	K	E	V	V	R	A	1	1	0	0	0	0	1	1	0	0	0	0	1	1	0	1	0	0	0	4	0	0	11	1	1192.63	A0A087X0X3;P52272;M0QZM1;M0R019;M0R2T0;M0QYQ7;M0R0N3	A0A087X0X3	222	232	HNRNPM	Heterogeneous nuclear ribonucleoprotein M	yes	no	2	0.0085618	77.732	1	0	1
EVPGGSLSSLLR	LGSASQGGYLKIFMEEVPGGSLSSLLRSVW	FMEEVPGGSLSSLLRSVWGPLKDNESTISF	E	E	V	L	R	S	0	1	0	0	0	0	1	2	0	0	3	0	0	0	1	3	0	0	0	1	0	0	12	1	1213.67	O95382	O95382	724	735	MAP3K6	Mitogen-activated protein kinase kinase kinase 6	yes	yes	2	0.021954	61.353	4	1.73	1	3
EVYMSSIE	PQEDKKEEKKTKTIEEVYMSSIESLAEVTA	KKTKTIEEVYMSSIESLAEVTARCIEQLHK	E	E	V	I	E	S	0	0	0	0	0	0	2	0	0	1	0	0	1	0	0	2	0	0	1	1	0	0	8	1	956.416	Q8IWE2	Q8IWE2	442	449	FAM114A1	Protein NOXP20	yes	yes	2	0.026586	51.572	1	0	1
EVYQQQQYGSGGR	TVSGSKCEIKVAQPKEVYQQQQYGSGGRGN	PKEVYQQQQYGSGGRGNRNRGNRGSGGGQG	K	E	V	G	R	G	0	1	0	0	0	4	1	3	0	0	0	0	0	0	0	1	0	0	2	1	0	0	13	1	1498.68	D6R9P3;D6RD18;D6RBZ0;Q99729	D6R9P3	233	245	HNRNPAB	Heterogeneous nuclear ribonucleoprotein A/B	yes	no	2	0.0058053	70.1	1	0	1
EWLLAHE	GDLDVGGYEGGLAVKEWLLAHEGHRLGKPG	YEGGLAVKEWLLAHEGHRLGKPGLGPAGGS	K	E	W	H	E	G	1	0	0	0	0	0	2	0	1	0	2	0	0	0	0	0	0	1	0	0	0	0	7	1	896.439	NQQ;WT;B4DEE8;P16455	NQQ	166	172	MGMT	Methylated-DNA--protein-cysteine methyltransferase	no	no	2	0.028997	103.28	2.6	1.96	3	2	1
EYPDAQGFAADVR	HPMDLSTVKRKMDGREYPDAQGFAADVRLM	GREYPDAQGFAADVRLMFSNCYKYNPPDHE	R	E	Y	V	R	L	3	1	0	2	0	1	1	1	0	0	0	0	0	1	1	0	0	0	1	1	0	0	13	1	1437.65	Q15059	Q15059	369	381	BRD3	Bromodomain-containing protein 3	yes	yes	2;3	5.8372e-48	171.5	3.55	1.92	4	7	1
EYPDRIMNTFSVVPSPK	TGSGMGTLLISKIREEYPDRIMNTFSVVPS	PDRIMNTFSVVPSPKVSDTVVEPYNATLSV	E	E	Y	P	K	V	0	1	1	1	0	0	1	0	0	1	0	1	1	1	3	2	1	0	1	2	0	0	17	2	1978.98	Q5JP53;P07437;Q5ST81;G3V2A3;P68371;A0A0B4J269;Q13509	P68371	158	174	TUBB;TUBB3;TUBB4B	Tubulin beta chain;Tubulin beta-4B chain;Tubulin beta-3 chain	no	no	3	0.0051511	50.653	1	0	1
EYQDLLNVK	DEIQNMKEEMARHLREYQDLLNVKMALDIE	MARHLREYQDLLNVKMALDIEIATYRKLLE	R	E	Y	V	K	M	0	0	1	1	0	1	1	0	0	0	2	1	0	0	0	0	0	0	1	1	0	0	9	1	1120.58	P08670;B0YJC4;B0YJC5;P17661;Q16352;P12036;P07196;E7EMV2;E7ESP9;P07197	P08670	382	390	VIM;DES;INA;NEFH;NEFL;NEFM	Vimentin;Desmin;Alpha-internexin;Neurofilament heavy polypeptide;Neurofilament light polypeptide;Neurofilament medium polypeptide	no	no	2	0.0031433	113.5	1	0	1
FAAATGATPIAGR	RNTGQVCGTVRAVLKFAAATGATPIAGRFT	LKFAAATGATPIAGRFTPGTFTNQIQAAFR	K	F	A	G	R	F	5	1	0	0	0	0	0	2	0	1	0	0	0	1	1	0	2	0	0	0	0	0	13	0	1202.64	A0A0C4DG17;P08865;C9J9K3;F8WD59	A0A0C4DG17	95	107	RPSA	40S ribosomal protein SA	yes	no	2	6.16e-37	161.63	3	2	4	4	1
FAAFIDKVR	VKQEEKEQIKSLNSRFAAFIDKVRFLEQQN	KSLNSRFAAFIDKVRFLEQQNKLLETKLQF	R	F	A	V	R	F	2	1	0	1	0	0	0	0	0	1	0	1	0	2	0	0	0	0	0	1	0	0	9	1	1065.6	CON__O43790;O43790;U3KPR1;A0A087X106;CON__Q14533;Q14533;CON__Q6NT21;CON__P78385;P78385;CON__Q61726;P78386;CON__P78386	CON__O43790	117	125	KRT86;KRT81;KRT83;KRT85	Keratin, type II cuticular Hb6;Keratin, type II cuticular Hb1;Keratin, type II cuticular Hb3;Keratin, type II cuticular Hb5	no	no	3	0.021779	85.67	1	0	1		1
FAAHLIAGAPSE	ELHALRRHYHPIVQRFAAHLIAGAPSEGSG	VQRFAAHLIAGAPSEGSGALKPELSRRSAT	R	F	A	S	E	G	4	0	0	0	0	0	1	1	1	1	1	0	0	1	1	1	0	0	0	0	0	0	12	0	1182.6	Q8WTT2	Q8WTT2	707	718	NOC3L	Nucleolar complex protein 3 homolog	yes	yes	2	0.013719	75.109	5	0		1
FACHSASLTVR	ELDNMPLRGKQLRVRFACHSASLTVRNLPQ	LRVRFACHSASLTVRNLPQYVSNELLEEAF	R	F	A	V	R	N	2	1	0	0	1	0	0	0	1	0	1	0	0	1	0	2	1	0	0	1	0	0	11	0	1247.61	Q15233;C9IZL7;C9JYS8	Q15233	143	153	NONO	Non-POU domain-containing octamer-binding protein	yes	no	3	0.0081606	51.979	2	1.73	3	1	1
FADLSEAANR	AAKNLQEAEEWYKSKFADLSEAANRNNDAL	WYKSKFADLSEAANRNNDALRQAKQESTEY	K	F	A	N	R	N	3	1	1	1	0	0	1	0	0	0	1	0	0	1	0	1	0	0	0	0	0	0	10	1	1092.52	P08670;B0YJC4;B0YJC5	P08670	295	304	VIM	Vimentin	yes	no	2	1.2516e-88	206.09	1	0	1
FADLTDAAAR	ASSNMHEAEEWYRSKFADLTDAAARNAELL	WYRSKFADLTDAAARNAELLRQAKHEANDY	K	F	A	A	R	N	4	1	0	2	0	0	0	0	0	0	1	0	0	1	0	0	1	0	0	0	0	0	10	0	1049.51	A0A1X7SBR3;A0A1W2PR46;P14136;A0A1W2PRT3;A0A1X7SCE1;K7EKD1;K7EKH9	A0A1X7SBR3	261	270	GFAP	Glial fibrillary acidic protein	yes	no	2	0.0041278	107.57	1	0	1
FAGVDIR	LIKLLEPVLLLGKERFAGVDIRVRVKGGGH	VLLLGKERFAGVDIRVRVKGGGHVAQIYAI	R	F	A	I	R	V	1	1	0	1	0	0	0	1	0	1	0	0	0	1	0	0	0	0	0	1	0	0	7	0	776.418	M0R210;P62249;M0R3H0;M0QX76;M0R1M5;Q6IPX4	M0R210	46	52	RPS16	40S ribosomal protein S16	yes	no	2	1.2978e-17	164.78	2.71	1.98	4	3	1
FAGYDVLR	LRSTIIGESISRLFEFAGYDVLRLNHVGDW	SISRLFEFAGYDVLRLNHVGDWGTQFGMLI	E	F	A	L	R	L	1	1	0	1	0	0	0	1	0	0	1	0	0	1	0	0	0	0	1	1	0	0	8	0	939.481	P54136	P54136	227	234	RARS	Arginine--tRNA ligase, cytoplasmic	yes	yes	2	0.022698	102.72	1	0	2		1
FAHIDGDHLTLLNVYHAFK	RPTEAKKAADEAKMRFAHIDGDHLTLLNVY	DGDHLTLLNVYHAFKQNHESVQWCYDNFIN	R	F	A	F	K	Q	2	0	1	2	0	0	0	1	3	1	3	1	0	2	0	0	1	0	1	1	0	0	19	0	2210.13	O43143	O43143	617	635	DHX15	Pre-mRNA-splicing factor ATP-dependent RNA helicase DHX15	yes	yes	4;5	2.3139e-05	56.407	3	2	6	6	2
FAKPVYPGQTLQTE	FADNDVSRFKAIKARFAKPVYPGQTLQTEM	RFAKPVYPGQTLQTEMWKEGNRIHFQTKVQ	R	F	A	T	E	M	1	0	0	0	0	2	1	1	0	0	1	1	0	1	2	0	2	0	1	1	0	0	14	1	1577.81	A0A2R8YD50;P51659;E7EWE5;A0A2R8Y7L2;G5E9S2;E7ET17;E7EPL9	A0A2R8YD50	563	576	HSD17B4	Peroxisomal multifunctional enzyme type 2;(3R)-hydroxyacyl-CoA dehydrogenase;Enoyl-CoA hydratase 2	yes	no	2	0.00060459	93.843	5	0		1
FANYIDKVR	TRTNEKVELQELNDRFANYIDKVRFLEQQN	QELNDRFANYIDKVRFLEQQNKILLAELEQ	R	F	A	V	R	F	1	1	1	1	0	0	0	0	0	1	0	1	0	1	0	0	0	0	1	1	0	0	9	1	1124.6	P08670;B0YJC4;A0A1B0GTT5	P08670	114	122	VIM	Vimentin	yes	no	3	0.028347	74.165	1	0	1
FASFIDK	VRAEEREQIKTLNNKFASFIDKVRFLEQQN	QIKTLNNKFASFIDKVRFLEQQNKVLDTKW	K	F	A	D	K	V	1	0	0	1	0	0	0	0	0	1	0	1	0	2	0	1	0	0	0	0	0	0	7	0	826.423	P35908;CON__P35908v2;CON__P35908;CON__Q3TTY5;CON__Q6IFZ6;CON__Q6NXH9;CON__Q9R0H5;CON__Q5XKE5;CON__Q7RTS7;Q3SY84;F8W1S1;CON__Q32MB2;Q86Y46;Q14CN4;Q7RTS7;CON__P07744;CON__Q01546;CON__Q8VED5;CON__Q3SY84;CON__Q6IME9;CON__Q14CN4-1;CON__Q9DCV7;Q5XKE5;Q01546;P19013;CON__P19013;F8VS61;H0YHD9;CON__P02538;P02538;CON__Q3KNV1;CON__P08729;P08729;CON__P04259;P04259;CON__P05787;P05787;F8VUG2;F8W1U3;CON__Q9H552;…	CON__P48668	174	180	KRT2;KRT71;KRT74;KRT73;KRT72;KRT79;KRT76;KRT4;KRT77;KRT6A;KRT7;KRT6B;KRT8;KRT75;KRT5;KRT6C;KRT84	Keratin, type II cytoskeletal 2 epidermal;Keratin, type II cytoskeletal 71;Keratin, type II cytoskeletal 73;Keratin, type II cytoskeletal 72;Keratin, type II cytoskeletal 74;Keratin, type II cytoskeletal 79;Keratin, type II cytoskeletal 2 oral;Keratin, type II cytoskeletal 4;Keratin, type II cytoskeletal 6A;Keratin, type II cytoskeletal 7;Keratin, type II cytoskeletal 6B;Keratin, type II cytoskel…	no	no	2	0.024806	106.42	2.6	1.96	3	2	1
FASFIDKVR	VRAEEREQIKTLNNKFASFIDKVRFLEQQN	KTLNNKFASFIDKVRFLEQQNKVLDTKWTL	K	F	A	V	R	F	1	1	0	1	0	0	0	0	0	1	0	1	0	2	0	1	0	0	0	1	0	0	9	1	1081.59	P35908;CON__P35908v2;CON__P35908;CON__Q3TTY5;CON__Q6IFZ6;CON__Q6NXH9;CON__Q9R0H5;CON__Q5XKE5;CON__Q7RTS7;Q3SY84;F8W1S1;CON__Q32MB2;Q86Y46;Q14CN4;Q7RTS7;CON__P07744;CON__Q01546;CON__Q8VED5;CON__Q3SY84;CON__Q6IME9;CON__Q14CN4-1;CON__Q9DCV7;Q5XKE5;Q01546;CON__P02538;P02538;CON__Q3KNV1;CON__P08729;P08729;CON__P04259;P04259;CON__P05787;P05787;F8VUG2;F8W1U3;CON__O95678;O95678;CON__P13647;P13647;F8W0C6;…	CON__P48668	174	182	KRT2;KRT71;KRT74;KRT73;KRT72;KRT79;KRT76;KRT6A;KRT7;KRT6B;KRT8;KRT75;KRT5;KRT6C;KRT84	Keratin, type II cytoskeletal 2 epidermal;Keratin, type II cytoskeletal 71;Keratin, type II cytoskeletal 73;Keratin, type II cytoskeletal 72;Keratin, type II cytoskeletal 74;Keratin, type II cytoskeletal 79;Keratin, type II cytoskeletal 2 oral;Keratin, type II cytoskeletal 6A;Keratin, type II cytoskeletal 7;Keratin, type II cytoskeletal 6B;Keratin, type II cytoskeletal 8;Keratin, type II cytoskel…	no	no	3	2.3813e-22	164.96	4	1.73	1	3
FASGGCDNLIK	LIDHPSGQKPNYIKRFASGGCDNLIKLWKE	YIKRFASGGCDNLIKLWKEEEDGQWKEEQK	R	F	A	I	K	L	1	0	1	1	1	0	0	2	0	1	1	1	0	1	0	1	0	0	0	0	0	0	11	0	1180.55	P55735;A8MXL6	P55735	182	192	SEC13	Protein SEC13 homolog	yes	no	2	1.4433e-10	135.71	3	2	4	4	1
FATHAAALSVR	ELDDTPMRGRQLRVRFATHAAALSVRNLSP	LRVRFATHAAALSVRNLSPYVSNELLEEAF	R	F	A	V	R	N	4	1	0	0	0	0	0	0	1	0	1	0	0	1	0	1	1	0	0	1	0	0	11	0	1142.62	P23246	P23246	366	376	SFPQ	Splicing factor, proline- and glutamine-rich	yes	yes	3	0.0004807	101.79	2.71	1.98	4	3	1
FATYLNFCR	MSTPIEVLCKGYPSEFATYLNFCRSLRFDD	KGYPSEFATYLNFCRSLRFDDKPDYSYLRQ	E	F	A	C	R	S	1	1	1	0	1	0	0	0	0	0	1	0	0	2	0	0	1	0	1	0	0	0	9	0	1190.55	H7BYT1;P48730	H7BYT1	248	256	CSNK1D	Casein kinase I isoform delta	yes	no	2	5.5579e-53	186.43	3.4	1.96	2	3	1
FAVGIVIGR	SRIGGNEGIDVPIPRFAVGIVIGRNGEMIK	DVPIPRFAVGIVIGRNGEMIKKIQNDAGVR	R	F	A	G	R	N	1	1	0	0	0	0	0	2	0	2	0	0	0	1	0	0	0	0	0	2	0	0	9	0	930.565	E9PEB5;Q96AE4	E9PEB5	285	293	FUBP1	Far upstream element-binding protein 1	no	no	2	0.0019166	121.29	3.67	1.89	1	2
FCNRYPNIE	ALLQLTDSQIADVARFCNRYPNIELSYEVV	IADVARFCNRYPNIELSYEVVDKDSIRSGG	R	F	C	I	E	L	0	1	2	0	1	0	1	0	0	1	0	0	0	1	1	0	0	0	1	0	0	0	9	1	1211.54	O75643	O75643	2010	2018	SNRNP200	U5 small nuclear ribonucleoprotein 200 kDa helicase	yes	yes	2	0.0082493	116.37	1	0	2		1
FCTGLTQIETLFK	ISMQKGGNMKEVFTRFCTGLTQIETLFKSK	TRFCTGLTQIETLFKSKDYEFMWNPHLGYI	R	F	C	F	K	S	0	0	0	0	1	1	1	1	0	1	2	1	0	2	0	0	3	0	0	0	0	0	13	1	1556.79	P12277	P12277	253	265	CKB	Creatine kinase B-type	yes	yes	2	0.0093382	74.162	1	0	1
FDAVVVGAGGAGLR	VSDSISAQYPVVDHEFDAVVVGAGGAGLRA	EFDAVVVGAGGAGLRAAFGLSEAGFNTACV	E	F	D	L	R	A	3	1	0	1	0	0	0	4	0	0	1	0	0	1	0	0	0	0	0	3	0	0	14	0	1287.69	P31040;D6RFM5;A0A087X1I3;A0A494C1T6	P31040	62	75	SDHA	Succinate dehydrogenase [ubiquinone] flavoprotein subunit, mitochondrial	yes	no	2	1.6978e-65	180.67	3.5	1.94	3	5
FDDGTPATMSQIAK	QAIAMAPPIYTDVLEFDDGTPATMSQIAKD	EFDDGTPATMSQIAKDVCTFLRWASEPEHD	E	F	D	A	K	D	2	0	0	2	0	1	0	1	0	1	0	1	1	1	1	1	2	0	0	0	0	0	14	0	1480.69	P08574	P08574	255	268	CYC1	Cytochrome c1, heme protein, mitochondrial	yes	yes	2	5.8724e-05	89.548	1	0	2		1
FDDKPDYSYLR	PSEFATYLNFCRSLRFDDKPDYSYLRQLFR	RSLRFDDKPDYSYLRQLFRNLFHRQGFSYD	R	F	D	L	R	Q	0	1	0	3	0	0	0	0	0	0	1	1	0	1	1	1	0	0	2	0	0	0	11	1	1417.65	H7BYT1;P48730;P49674;H0Y645;B0QY35;B0QY34	H7BYT1	260	270	CSNK1D;CSNK1E	Casein kinase I isoform delta;Casein kinase I isoform epsilon	no	no	3	0.0048371	85.813	3.67	1.89	1	2
FDEISFVNFAR	ERGFIYVHKPPVHIRFDEISFVNFARGTTT	VHIRFDEISFVNFARGTTTTRSFDFEIETK	R	F	D	A	R	G	1	1	1	1	0	0	1	0	0	1	0	0	0	3	0	1	0	0	0	1	0	0	11	1	1343.65	Q08945	Q08945	371	381	SSRP1	FACT complex subunit SSRP1	yes	yes	2	0.012299	81.594	1	0	1
FDGALNVDLTE	RLISQIVSSITASLRFDGALNVDLTEFQTN	ASLRFDGALNVDLTEFQTNLVPYPRIHFPL	R	F	D	T	E	F	1	0	1	2	0	0	1	1	0	0	2	0	0	1	0	0	1	0	0	1	0	0	11	0	1192.56	Q9BQE3;F5H5D3;F8VVB9;F8VQQ4;C9JDS9;Q9H853;P68363;P68366;Q71U36;P0DPH8;P0DPH7;Q6PEY2;C9J2C0;Q9NY65	P68363	244	254	TUBA1C;TUBA1B;TUBA1A;TUBA4A;TUBA4B;TUBA3E;TUBA8	Tubulin alpha-1C chain;Putative tubulin-like protein alpha-4B;Tubulin alpha-1B chain;Tubulin alpha-4A chain;Tubulin alpha-1A chain;Tubulin alpha-3E chain;Tubulin alpha-8 chain	no	no	2	5.8667e-05	124.23	3	2	4	4	1
FDGIGAVSGGGATSR	GGAYVLDDSDGLGREFDGIGAVSGGGATSR	FDGIGAVSGGGATSRLLVNYPEPYRSQILD	E	F	D	S	R	L	2	1	0	1	0	0	0	5	0	1	0	0	0	1	0	2	1	0	0	1	0	0	15	0	1350.65	P54803;A0A087WX10;G3V4M2;G3V5E8	P54803	55	69	GALC	Galactocerebrosidase	yes	no	2	1.0287e-52	176.42	3	2	4	4	1
FDHIFYTGNTAVGK	INGGVEETTELLKQRFDHIFYTGNTAVGKI	RFDHIFYTGNTAVGKIVMEAAAKHLTPVTL	R	F	D	G	K	I	1	0	1	1	0	0	0	2	1	1	0	1	0	2	0	0	2	0	1	1	0	0	14	0	1568.76	P51648;A0A5F9ZHI5;A0A5F9ZHN9;A0A5F9ZI12;J3QRD1;A0A5F9ZGX4;A0A5F9ZHZ9;I3L1M4	P51648	178	191	ALDH3A2	Fatty aldehyde dehydrogenase	yes	no	3	0.0067695	40.477	1	0	2
FDHPLAALYSTSTME	HDLDHRGFSNSYLQKFDHPLAALYSTSTME	FDHPLAALYSTSTMEQHHFSQTVSILQLEG	K	F	D	M	E	Q	2	0	0	1	0	0	1	0	1	0	2	0	1	1	1	2	2	0	1	0	0	0	15	0	1681.77	A0A3F2YP58;A0A3B3IRU7;A0A3B3ISJ6;A0A5F9ZI67;Q9Y233;A0A1B1UZQ1;A0A5F9ZHF9	A0A3F2YP58	844	858	PDE10A	cAMP and cAMP-inhibited cGMP 3,5-cyclic phosphodiesterase 10A	yes	no	2	0.00023605	74.162	3.4	1.96	2	3
FDHVPLATPNGDVLIR	IPGAGEIIIADNIIKFDHVPLATPNGDVLI	DHVPLATPNGDVLIRDLNFEVRSGANVLIC	K	F	D	I	R	D	1	1	1	2	0	0	0	1	1	1	2	0	0	1	2	0	1	0	0	2	0	0	16	0	1762.94	A0A3B3ITW3;P28288	A0A3B3ITW3	442	457	ABCD3	ATP-binding cassette sub-family D member 3	yes	no	3	0.00029772	65.038	1	0	1		1
FDNDPILVQQLR	GNNPVDENGAKIPDEFDNDPILVQQLRRTY	PDEFDNDPILVQQLRRTYKYFKDYRQMIIE	E	F	D	L	R	R	0	1	1	2	0	2	0	0	0	1	2	0	0	1	1	0	0	0	0	1	0	0	12	0	1456.77	Q3ZCQ8;M0R047	Q3ZCQ8	102	113	TIMM50	Mitochondrial import inner membrane translocase subunit TIM50	yes	no	2;3	1.381e-97	205.18	2.5	1.94	5	3	2
FDNLYGCR	KVPAINVNDSVTKSKFDNLYGCRESLIDGI	DSVTKSKFDNLYGCRESLIDGIKRATDVMI	K	F	D	C	R	E	0	1	1	1	1	0	0	1	0	0	1	0	0	1	0	0	0	0	1	0	0	0	8	0	1043.45	P23526	P23526	189	196	AHCY	Adenosylhomocysteinase	yes	yes	2	0.039547	82.305	1	0	1
FDPYFNYR	TRLFAVLRFESVIHEFDPYFNYRTTRFLAE	FESVIHEFDPYFNYRTTRFLAEEGFYKFHN	E	F	D	Y	R	T	0	1	1	1	0	0	0	0	0	0	0	0	0	2	1	0	0	0	2	0	0	0	8	0	1120.5	P46977;A0A0C4DH80;E9PN73;E9PI32	P46977	48	55	STT3A	Dolichyl-diphosphooligosaccharide--protein glycosyltransferase subunit STT3A	yes	no	2	7.6255e-21	138.62	2.6	1.96	3	2	1
FDQFLKE	FSQMSDSNGLMIFSKFDQFLKEVLKLPTAV	NGLMIFSKFDQFLKEVLKLPTAVFEGPSFG	K	F	D	K	E	V	0	0	0	1	0	1	1	0	0	0	1	1	0	2	0	0	0	0	0	0	0	0	7	1	925.455	E9PEY4;E7EVB6;O60941;F8W9U0	E9PEY4	167	173	DTNB	Dystrobrevin;Dystrobrevin beta	yes	no	2	0.033613	97.093	5	0		2
FDRGYISPYFINTSK	GKTLNDELEIIEGMKFDRGYISPYFINTSK	FDRGYISPYFINTSKGQKCEFQDAYVLLSE	K	F	D	S	K	G	0	1	1	1	0	0	0	1	0	2	0	1	0	2	1	2	1	0	2	0	0	0	15	1	1806.89	P10809;E7ESH4	P10809	219	233	HSPD1	60 kDa heat shock protein, mitochondrial	yes	no	3	0.0017175	68.944	1	0	1
FDTFIQK	GKKVPTVSRPYSFIEFDTFIQKTKKLYIDS	SRPYSFIEFDTFIQKTKKLYIDSCARRNLG	E	F	D	Q	K	T	0	0	0	1	0	1	0	0	0	1	0	1	0	2	0	0	1	0	0	0	0	0	7	0	897.46	O75396	O75396	115	121	SEC22B	Vesicle-trafficking protein SEC22b	yes	yes	2	1.6845e-07	122.98	5	0		1
FDTIYQILLK	STRKIKEEEKRVNSKFDTIYQILLKKKSEI	RVNSKFDTIYQILLKKKSEIQTLKEEIEQS	K	F	D	L	K	K	0	0	0	1	0	1	0	0	0	2	2	1	0	1	0	0	1	0	1	0	0	0	10	0	1252.71	A0A3B3IUA7;Q14258	A0A3B3IUA7	274	283	TRIM25	E3 ubiquitin/ISG15 ligase TRIM25	yes	no	2	0.029218	95.099	1	0	1
FDTPGHTLSWGK	VIEYARLRGIRVLPEFDTPGHTLSWGKGQK	LPEFDTPGHTLSWGKGQKDLLTPCYSRQNK	E	F	D	G	K	G	0	0	0	1	0	0	0	2	1	0	1	1	0	1	1	1	2	1	0	0	0	0	12	0	1344.65	Q5URX0;P07686	Q5URX0	64	75	HEXB	Beta-hexosaminidase subunit beta;Beta-hexosaminidase subunit beta chain B;Beta-hexosaminidase subunit beta chain A	yes	no	3	1.4436e-08	128.67	2.71	1.98	4	3	1
FDVINLAAEK	PVVDEKGRVVDIYSKFDVINLAAEKTYNNL	DIYSKFDVINLAAEKTYNNLDVSVTKALQH	K	F	D	E	K	T	2	0	1	1	0	0	1	0	0	1	1	1	0	1	0	0	0	0	0	1	0	0	10	1	1118.6	P54619;F8VYY9;A0A494C1K7;A0A494C123;E9PGP6;A0A494C068;H0YHF8;Q9UGJ0	P54619	244	253	PRKAG1;PRKAG2	5-AMP-activated protein kinase subunit gamma-1;5-AMP-activated protein kinase subunit gamma-2	yes	no	2	0.01063	84.213	4	1.73	1	3
FDVSGYPTLK	LAKVDATAETDLAKRFDVSGYPTLKIFRKG	DLAKRFDVSGYPTLKIFRKGRPYDYNGPRE	R	F	D	L	K	I	0	0	0	1	0	0	0	1	0	0	1	1	0	1	1	1	1	0	1	1	0	0	10	0	1125.57	A0A499FI48;P13667	A0A499FI48	247	256	PDIA4	Protein disulfide-isomerase A4	yes	no	2	0.023454	72.643	1	0	1
FDWCAVGCIQQLR	LVLGSGVYRIGSSVEFDWCAVGCIQQLRKM	VEFDWCAVGCIQQLRKMGYKTIMVNYNPET	E	F	D	L	R	K	1	1	0	1	2	2	0	1	0	1	1	0	0	1	0	0	0	1	0	1	0	0	13	0	1651.76	P27708;F8VPD4	P27708	951	963	CAD	CAD protein;Glutamine-dependent carbamoyl-phosphate synthase;Aspartate carbamoyltransferase;Dihydroorotase	yes	no	2;3	3.2942e-106	205.14	2.71	1.98	8	6	2
FDWCAVGCIQQLRK	LVLGSGVYRIGSSVEFDWCAVGCIQQLRKM	EFDWCAVGCIQQLRKMGYKTIMVNYNPETV	E	F	D	R	K	M	1	1	0	1	2	2	0	1	0	1	1	1	0	1	0	0	0	1	0	1	0	0	14	1	1779.85	P27708;F8VPD4	P27708	951	964	CAD	CAD protein;Glutamine-dependent carbamoyl-phosphate synthase;Aspartate carbamoyltransferase;Dihydroorotase	yes	no	3	1.4509e-05	85.554	3.4	1.96	2	3	1
FDYSGSQAIK	LILGSGGLSIGQAGEFDYSGSQAIKALKEE	GQAGEFDYSGSQAIKALKEENIQTLLINPN	E	F	D	I	K	A	1	0	0	1	0	1	0	1	0	1	0	1	0	1	0	2	0	0	1	0	0	0	10	0	1114.53	P27708;F8VPD4	P27708	412	421	CAD	CAD protein;Glutamine-dependent carbamoyl-phosphate synthase;Aspartate carbamoyltransferase;Dihydroorotase	yes	no	2	0.00056469	120.99	4.2	1.6	1	4
FEAPLFNAR	VEEADVVLLVGTNPRFEAPLFNARIRKSWL	VGTNPRFEAPLFNARIRKSWLHNDLKVALI	R	F	E	A	R	I	2	1	1	0	0	0	1	0	0	0	1	0	0	2	1	0	0	0	0	0	0	0	9	1	1063.55	B4DJ81;P28331	B4DJ81	293	301	NDUFS1	NADH-ubiquinone oxidoreductase 75 kDa subunit, mitochondrial	yes	no	2	0.009747	98.997	1	0	2
FEDENFILK	TRHNGTGGKSIYGEKFEDENFILKHTGPGI	SIYGEKFEDENFILKHTGPGILSMANAGPN	K	F	E	L	K	H	0	0	1	1	0	0	2	0	0	1	1	1	0	2	0	0	0	0	0	0	0	0	9	2	1153.57	P62937;F8WE65;C9J5S7	P62937	83	91	PPIA	Peptidyl-prolyl cis-trans isomerase A;Peptidyl-prolyl cis-trans isomerase A, N-terminally processed;Peptidyl-prolyl cis-trans isomerase	yes	no	2	6.8586e-14	152.47	1	0	1
FEDVVNQSSPK	PAPKSTQENNTKQLRFEDVVNQSSPKNCTV	KQLRFEDVVNQSSPKNCTVYCGGIASGLTD	R	F	E	P	K	N	0	0	1	1	0	1	1	0	0	0	0	1	0	1	1	2	0	0	0	2	0	0	11	1	1248.6	Q01085	Q01085	193	203	TIAL1	Nucleolysin TIAR	yes	yes	2	0.0047926	112.75	5	0		1
FEELCSDLFR	LFEGIDFYTSITRARFEELCSDLFRSTLEP	ITRARFEELCSDLFRSTLEPVEKALRDAKL	R	F	E	F	R	S	0	1	0	1	1	0	2	0	0	0	2	0	0	2	0	1	0	0	0	0	0	0	10	2	1314.59	A0A0G2JIW1;P0DMV9;P0DMV8;V9GZ37;P17066;P48741	A0A0G2JIW1	303	312	HSPA1B;HSPA1A;HSPA6;HSPA7	Heat shock 70 kDa protein 1B;Heat shock 70 kDa protein 1A;Heat shock 70 kDa protein 6;Putative heat shock 70 kDa protein 7	no	no	2	4.4737e-25	161.37	1	0	1
FEELNADLFR	LYEGIDFYTSITRARFEELNADLFRGTLDP	ITRARFEELNADLFRGTLDPVEKALRDAKL	R	F	E	F	R	G	1	1	1	1	0	0	2	0	0	0	2	0	0	2	0	0	0	0	0	0	0	0	10	2	1252.61	P11142;E9PKE3;E9PNE6;A8K7Q2;E9PN89;P54652	P11142	302	311	HSPA8;HSPA2	Heat shock cognate 71 kDa protein;Heat shock-related 70 kDa protein 2	no	no	2	7.2409e-45	178.94	1	0	1
FEELNMDLFR	FYEGEDFSETLTRAKFEELNMDLFRSTMKP	LTRAKFEELNMDLFRSTMKPVQKVLEDSDL	K	F	E	F	R	S	0	1	1	1	0	0	2	0	0	0	2	0	1	2	0	0	0	0	0	0	0	0	10	2	1312.61	P11021	P11021	327	336	HSPA5	78 kDa glucose-regulated protein	yes	yes	2	0.00026184	130.96	1	0	2
FENAFLSHVVSQHQALLGTIR	VRGYLDKLEPSKITKFENAFLSHVVSQHQA	SHVVSQHQALLGTIRADGKISEQSDAKLKE	K	F	E	I	R	A	2	1	1	0	0	2	1	1	2	1	3	0	0	2	0	2	1	0	0	2	0	0	21	1	2366.25	P25705	P25705	507	527	ATP5A1	ATP synthase subunit alpha, mitochondrial	yes	yes	4	8.7651e-11	104.63	1	0	1
FFESFGDLSTPDAVMGNPK	EALGRLLVVYPWTQRFFESFGDLSTPDAVM	FGDLSTPDAVMGNPKVKAHGKKVLGAFSDG	R	F	F	P	K	V	1	0	1	2	0	0	1	2	0	0	1	1	1	3	2	2	1	0	0	1	0	0	19	1	2057.94	P68871;A0A2R8Y7R2;F8W6P5	P68871	42	60	HBB	Hemoglobin subunit beta;LVV-hemorphin-7;Spinorphin	yes	no	3	9.182e-05	56.959	1	0	1
FFIGQFSDDR	TRAYGVCFVDTSLGKFFIGQFSDDRHCSRF	TSLGKFFIGQFSDDRHCSRFRTLVAHYPPV	K	F	F	D	R	H	0	1	0	2	0	1	0	1	0	1	0	0	0	3	0	1	0	0	0	0	0	0	10	0	1230.57	A0A494C0M1;P52701;A0A087WWJ1	A0A494C0M1	469	478	MSH6	DNA mismatch repair protein Msh6	yes	no	2	0.0073631	99.802	3.67	1.89	1	2
FFIINKE	KENGMPMDIVNTSGRFFIINKENYTELNIV	DIVNTSGRFFIINKENYTELNIVNLQITED	R	F	F	K	E	N	0	0	1	0	0	0	1	0	0	2	0	1	0	2	0	0	0	0	0	0	0	0	7	1	909.496	Q9Y639;Q9UFM8;H3BU51	Q9Y639	289	295	NPTN;DKFZp566H1924	Neuroplastin	yes	no	2	0.010606	114.19	1	0	2		1
FFLSSGLIDKVDNFK	VESFMATAPFVQIGRFFLSSGLIDKVDNFK	FFLSSGLIDKVDNFKSLSLSKLEDPHVDII	R	F	F	F	K	S	0	0	1	2	0	0	0	1	0	1	2	2	0	3	0	2	0	0	0	1	0	0	15	1	1728.91	Q9BTV4	Q9BTV4	190	204	TMEM43	Transmembrane protein 43	yes	yes	3	2.7988e-05	106.42	2.6	1.96	3	2	1
FFMSPNDFVTR	RTIFLKYASIEKNGEFFMSPNDFVTRYLNI	KNGEFFMSPNDFVTRYLNIFGESQPNPKTV	E	F	F	T	R	Y	0	1	1	1	0	0	0	0	0	0	0	0	1	3	1	1	1	0	0	1	0	0	11	0	1359.63	Q9UJS0;R4GN64	Q9UJS0	33	43	SLC25A13	Calcium-binding mitochondrial carrier protein Aralar2	yes	no	2	0.003203	108.98	1	0	3		1
FFQHLIE	PILHIVKDESPAKAEFFQHLIEDRTEAAFS	DESPAKAEFFQHLIEDRTEAAFSYYEFLLH	E	F	F	I	E	D	0	0	0	0	0	1	1	0	1	1	1	0	0	2	0	0	0	0	0	0	0	0	7	0	932.476	O95487	O95487	1240	1246	SEC24B	Protein transport protein Sec24B	yes	yes	2	0.035218	97.473	3.67	1.89	1	2
FFQVDVNK	KIIWEDIFPKLKLWEFFQVDVNKAVEQFRR	PKLKLWEFFQVDVNKAVEQFRRLLTQENRR	E	F	F	N	K	A	0	0	1	1	0	1	0	0	0	0	0	1	0	2	0	0	0	0	0	2	0	0	8	0	995.508	P35573	P35573	301	308	AGL	Glycogen debranching enzyme;4-alpha-glucanotransferase;Amylo-alpha-1,6-glucosidase	yes	yes	2	0.0081733	111.29	4	1.73	1	3
FFTGPVQPGSPHNIGTSR	ENRPCENGSTHSAGEFFTGPVQPGSPHNIG	GPVQPGSPHNIGTSRGVQNASRTQNLFEKL	E	F	F	S	R	G	0	1	1	0	0	1	0	3	1	1	0	0	0	2	3	2	2	0	0	1	0	0	18	0	1897.94	Q8IZD4;F5GZK9	Q8IZD4	327	344	DCP1B	mRNA-decapping enzyme 1B	yes	no	3	2.6144e-11	109.04	1	0	4		1
FFVMTSLR	LTATVLKQGSNQAIRFFVMTSLRNWYRGDN	GSNQAIRFFVMTSLRNWYRGDNPNKPMNPL	R	F	F	L	R	N	0	1	0	0	0	0	0	0	0	0	1	0	1	2	0	1	1	0	0	1	0	0	8	0	999.521	P53007;B4DP62	P53007	199	206	SLC25A1	Tricarboxylate transport protein, mitochondrial	yes	no	2	1.6477e-12	152.63	1	0	4		1
FGAPPHAGGGIGLER	GIDLEKIKAYIDSFRFGAPPHAGGGIGLER	FGAPPHAGGGIGLERVTMLFLGLHNVRQTS	R	F	G	E	R	V	2	1	0	0	0	0	1	5	1	1	1	0	0	1	2	0	0	0	0	0	0	0	15	1	1434.74	P14868;H7BZ35	P14868	461	475	DARS	Aspartate--tRNA ligase, cytoplasmic	yes	no	3	0.0070972	39.685	2.6	1.96	3	2	1
FGAVWTGDNTAEWDHLK	RPFVLARAFFAGSQRFGAVWTGDNTAEWDH	AVWTGDNTAEWDHLKISIPMCLSLGLVGLS	R	F	G	L	K	I	2	0	1	2	0	0	1	2	1	0	1	1	0	1	0	0	2	2	0	1	0	0	17	1	1945.9	Q14697;F5H6X6;E9PKU7	Q14697	611	627	GANAB	Neutral alpha-glucosidase AB	yes	no	3	0.00057273	58.671	1	0	1
FGDDYRPGLR	RDPIERLVSYYYFLRFGDDYRPGLRRRKQG	YYFLRFGDDYRPGLRRRKQGDKKTFDECVA	R	F	G	L	R	R	0	2	0	2	0	0	0	2	0	0	1	0	0	1	1	0	0	0	1	0	0	0	10	1	1194.58	Q7LGA3	Q7LGA3	179	188	HS2ST1	Heparan sulfate 2-O-sulfotransferase 1	yes	yes	3	0.0092183	89.08	3	2	1	1
FGDPVVQSDMK	PQNTVFDAKRLIGRKFGDPVVQSDMKHWPF	IGRKFGDPVVQSDMKHWPFQVINDGDKPKV	K	F	G	M	K	H	0	0	0	2	0	1	0	1	0	0	0	1	1	1	1	1	0	0	0	2	0	0	11	0	1221.57	A0A0G2JIW1;P0DMV9;P0DMV8	A0A0G2JIW1	79	89	HSPA1B;HSPA1A	Heat shock 70 kDa protein 1B;Heat shock 70 kDa protein 1A	yes	no	2	5.0364e-32	167.12	2.54	1.95	8	5	2
FGEVVDCTLK	SWDTTKKDLKDYFSKFGEVVDCTLKLDPIT	DYFSKFGEVVDCTLKLDPITGRSRGFGFVL	K	F	G	L	K	L	0	0	0	1	1	0	1	1	0	0	1	1	0	1	0	0	1	0	0	2	0	0	10	1	1166.56	H0YA96;H0Y8G5;Q14103;D6RF44;D6RAF8;D6RBQ9;D6RD83	H0YA96	24	33	HNRNPD	Heterogeneous nuclear ribonucleoprotein D0	yes	no	2	0.0037025	115.71	1	0	1
FGFGFGGTGK	GWSTMQASLDLGTDKFGFGFGGTGKKSHNK	LGTDKFGFGFGGTGKKSHNKQFDNYGEEFT	K	F	G	G	K	K	0	0	0	0	0	0	0	5	0	0	0	1	0	3	0	0	1	0	0	0	0	0	10	0	973.466	A0A087X2G1;F1T0B3;Q92499	A0A087X2G1	82	91	DDX1	ATP-dependent RNA helicase DDX1	yes	no	2	0.014702	80.676	3	2	4	4	1
FGFGFGGTGKK	GWSTMQASLDLGTDKFGFGFGGTGKKSHNK	GTDKFGFGFGGTGKKSHNKQFDNYGEEFTM	K	F	G	K	K	S	0	0	0	0	0	0	0	5	0	0	0	2	0	3	0	0	1	0	0	0	0	0	11	1	1101.56	A0A087X2G1;F1T0B3;Q92499	A0A087X2G1	82	92	DDX1	ATP-dependent RNA helicase DDX1	yes	no	3	0.012075	44.299	5	0		2
FGFGFSFSPGGGIR	RGNPRFHSPQHPPEEFGFGFSFSPGGGIRF	EFGFGFSFSPGGGIRFHDNFGFDDLVRDFN	E	F	G	I	R	F	0	1	0	0	0	0	0	5	0	1	0	0	0	4	1	2	0	0	0	0	0	0	14	0	1431.69	O00165;Q5VYD6	O00165	61	74	HAX1	HCLS1-associated protein X-1	yes	no	2	0.02411	50.284	5	0		1
FGFVDAQKE	KWQQLQAKRYAEKRKFGFVDAQKEDMPPEH	YAEKRKFGFVDAQKEDMPPEHVRKIIRDHG	K	F	G	K	E	D	1	0	0	1	0	1	1	1	0	0	0	1	0	2	0	0	0	0	0	1	0	0	9	1	1039.5	Q6P2Q9;I3L0J9	Q6P2Q9	51	59	PRPF8	Pre-mRNA-processing-splicing factor 8	yes	no	2	0.0192	89.542	1	0	2		1
FGGFGSVTGK	DAQFDASHCDSDKGEFGGFGSVTGKIECEI	SDKGEFGGFGSVTGKIECEIKINHEGEVNR	E	F	G	G	K	I	0	0	0	0	0	0	0	4	0	0	0	1	0	2	0	1	1	0	0	1	0	0	10	0	955.476	Q5JP01;Q16576	Q5JP01	24	33	RBBP7	Histone-binding protein RBBP7	yes	no	2	0.0080251	98.033	1	0	2
FGLNIDR	______________________________	PFLDIQKRFGLNIDRWLTIQSGEQPYKMAG	R	F	G	D	R	W	0	1	1	1	0	0	0	1	0	1	1	0	0	1	0	0	0	0	0	0	0	0	7	0	833.44	O43920	O43920	10	16	NDUFS5	NADH dehydrogenase [ubiquinone] iron-sulfur protein 5	yes	yes	2	0.019381	108.24	1	0	2		1
FGLYLPLFKPSVSTSK	GYKLAVATFAGIENKFGLYLPLFKPSVSTS	GLYLPLFKPSVSTSKAIGGGP_________	K	F	G	S	K	A	0	0	0	0	0	0	0	1	0	0	3	2	0	2	2	3	1	0	1	1	0	0	16	1	1782.99	Q9UJS0	Q9UJS0	654	669	SLC25A13	Calcium-binding mitochondrial carrier protein Aralar2	yes	yes	3	2.2728e-05	68.944	1	0	2
FGNAFHLCR	KPVKTLTTKERKKSRFGNAFHLCREVLRLT	ERKKSRFGNAFHLCREVLRLTKLVVDSHVQ	R	F	G	C	R	E	1	1	1	0	1	0	0	1	1	0	1	0	0	2	0	0	0	0	0	0	0	0	9	0	1120.52	Q6P2Q9;I3L0J9	Q6P2Q9	540	548	PRPF8	Pre-mRNA-processing-splicing factor 8	yes	no	3	0.031935	32.633	1	0	1		1
FGNICVVR	TASLLDYDTVAGADKFGNICVVRLPPNTND	TVAGADKFGNICVVRLPPNTNDEVDEDPTG	K	F	G	V	R	L	0	1	1	0	1	0	0	1	0	1	0	0	0	1	0	0	0	0	0	2	0	0	8	0	963.496	Q15393	Q15393	1050	1057	SF3B3	Splicing factor 3B subunit 3	yes	yes	2	0.040041	88.35	1	0	1
FGNLIAGDPR	CHENMVKVGGYILGEFGNLIAGDPRSSPPV	YILGEFGNLIAGDPRSSPPVQFSLLHSKFH	E	F	G	P	R	S	1	1	1	1	0	0	0	2	0	1	1	0	0	1	1	0	0	0	0	0	0	0	10	0	1058.55	O95782;A0A0G2JQM1;O94973;A0A0G2JS82	O95782	507	516	AP2A1;AP2A2	AP-2 complex subunit alpha-1;AP-2 complex subunit alpha-2	no	no	2	0.00025638	123.86	5	0		3
FGNVYLAR	ALEDFEIGRPLGKGKFGNVYLAREKQSKFI	RPLGKGKFGNVYLAREKQSKFILALKVLFK	K	F	G	A	R	E	1	1	1	0	0	0	0	1	0	0	1	0	0	1	0	0	0	0	1	1	0	0	8	0	938.497	Q5QPD4;A3KFJ0;O14965;B4DXA6;A3KFJ1;A0A0A0MSY3;Q5Y191;Q9UQB9;J3KT86;Q96GD4;J3KRJ2;J3QR41;J3KTD6;J3QLN8	Q5QPD4	144	151	AURKA;AURKC;AURKB	Aurora kinase A;Aurora kinase C;Aurora kinase B	no	no	2	2.1497e-13	159.14	3	2	4	4	1
FGPGGQLIK	PTSPEKFSVPHVCARFGPGGQLIKVIPNLP	PHVCARFGPGGQLIKVIPNLPSEGQPALVE	R	F	G	I	K	V	0	0	0	0	0	1	0	3	0	1	1	1	0	1	1	0	0	0	0	0	0	0	9	0	915.518	F1T0I1;O15027;A0A3F2YNX0;A0A3F2YNZ0;X6RGP5	F1T0I1	1454	1462	SEC16A	Protein transport protein Sec16A	yes	no	2	0.035223	73.616	1	0	2		1
FGPISYVVVMPK	IDGVVEADLVEALQEFGPISYVVVMPKKRQ	LQEFGPISYVVVMPKKRQALVEFEDVLGAC	E	F	G	P	K	K	0	0	0	0	0	0	0	1	0	1	0	1	1	1	2	1	0	0	1	3	0	0	12	0	1335.73	P14866;M0QXS5;A0A3B3ITJ4;M0R1W6;M0QYL7	P14866	125	136	HNRNPL	Heterogeneous nuclear ribonucleoprotein L	yes	no	2	0.0021884	89.047	3.29	1.98	3	4	1
FGQGGAGPVGGQGPR	TMSGSMMGSDMRTERFGQGGAGPVGGQGPR	FGQGGAGPVGGQGPRGMGPGTPAGYGRGRE	R	F	G	P	R	G	1	1	0	0	0	2	0	7	0	0	0	0	0	1	2	0	0	0	0	1	0	0	15	0	1340.66	P23246	P23246	667	681	SFPQ	Splicing factor, proline- and glutamine-rich	yes	yes	2	2.3232e-05	90.108	3.67	1.89	1	2
FGQYNKEDPTSFR	VLRWLDRQLIRLCQKFGQYNKEDPTSFRLS	QKFGQYNKEDPTSFRLSDSFSLYPQFMFHL	K	F	G	F	R	L	0	1	1	1	0	1	1	1	0	0	0	1	0	2	1	1	1	0	1	0	0	0	13	2	1587.73	A0A2R8YFH5;Q15437;Q5QPE1	A0A2R8YFH5	541	553	SEC23B	Protein transport protein Sec23B	yes	no	3	3.7119e-09	133.88	2.6	1.96	3	2
FGSGMNMGR	GMEGPFGGGMENMGRFGSGMNMGRINEILS	MENMGRFGSGMNMGRINEILSNALKRGEII	R	F	G	G	R	I	0	1	1	0	0	0	0	3	0	0	0	0	2	1	0	1	0	0	0	0	0	0	9	0	955.4	A0A087X0X3;P52272;M0QZM1;M0R019;M0QYL3	A0A087X0X3	363	371	HNRNPM	Heterogeneous nuclear ribonucleoprotein M	yes	no	2	0.012636	101.64	1	0	1
FGTLNGFQILHDR	DPRSPKGWLVDLLNKFGTLNGFQILHDRFI	NKFGTLNGFQILHDRFINGSALNVQIIAAL	K	F	G	D	R	F	0	1	1	1	0	1	0	2	1	1	2	0	0	2	0	0	1	0	0	0	0	0	13	0	1516.78	Q93008;O00507	Q93008	228	240	USP9X;USP9Y	Probable ubiquitin carboxyl-terminal hydrolase FAF-X;Probable ubiquitin carboxyl-terminal hydrolase FAF-Y	yes	no	3	0.00034741	77.078	3	2	3	3	1
FGVDVTTKE	SWLPQNCTLVDMKIEFGVDVTTKEIVLADV	VDMKIEFGVDVTTKEIVLADVIDNDSWRLW	E	F	G	K	E	I	0	0	0	1	0	0	1	1	0	0	0	1	0	1	0	0	2	0	0	2	0	0	9	1	994.497	P22234;D6RF62;E9PBS1	P22234	194	202	PAICS	Multifunctional protein ADE2;Phosphoribosylaminoimidazole-succinocarboxamide synthase;Phosphoribosylaminoimidazole carboxylase	yes	no	2	0.00042542	126.41	3.22	1.99	4	5	1
FHDIISDAE	PAKQEDEWDKPRIIRFHDIISDAEIEIVKD	KPRIIRFHDIISDAEIEIVKDLAKPRLRRA	R	F	H	A	E	I	1	0	0	2	0	0	1	0	1	2	0	0	0	1	0	1	0	0	0	0	0	0	9	0	1045.47	P13674	P13674	340	348	P4HA1	Prolyl 4-hydroxylase subunit alpha-1	yes	yes	2	0.00013686	132.29	3	2	4	4	1
FHDLLSQLDDQYSR	DWEHAANDVSFATIRFHDLLSQLDDQYSRF	RFHDLLSQLDDQYSRFSLENNFLLQHNIRK	R	F	H	S	R	F	0	1	0	3	0	2	0	0	1	0	3	0	0	1	0	2	0	0	1	0	0	0	14	0	1735.82	J3KPM9;P42224;E7ENM1;E7EPD2;D2KFR9	J3KPM9	59	72	STAT1	Signal transducer and activator of transcription;Signal transducer and activator of transcription 1-alpha/beta	yes	no	3	0.0027345	51.643	1	0	2		1
FHDNFGFDDLVR	EFGFGFSFSPGGGIRFHDNFGFDDLVRDFN	GIRFHDNFGFDDLVRDFNSIFSDMGAWTLP	R	F	H	V	R	D	0	1	1	3	0	0	0	1	1	0	1	0	0	3	0	0	0	0	0	1	0	0	12	0	1480.67	O00165	O00165	75	86	HAX1	HCLS1-associated protein X-1	yes	yes	3	0.0025084	63.091	3.4	1.96	2	3	1
FHDPDSAVVAQHLTNTVFVDR	DDSPLPVSSRVCFVKFHDPDSAVVAQHLTN	AVVAQHLTNTVFVDRALIVVPYAEGVIPDE	K	F	H	D	R	A	2	1	1	3	0	1	0	0	2	0	1	0	0	2	1	1	2	0	0	4	0	0	21	0	2367.16	Q5T760;Q05519;B4DWT1	Q5T760	83	103	SRSF11	Serine/arginine-rich splicing factor 11	yes	no	4	0.035681	21.242	5	0		1
FHFEPNDYFTNSVLTK	VKFSDPGQPMSFVLEFHFEPNDYFTNSVLT	HFEPNDYFTNSVLTKTYKMKSEPDKADPFS	E	F	H	T	K	T	0	0	2	1	0	0	1	0	1	0	1	1	0	3	1	1	2	0	1	1	0	0	16	1	1957.92	C9JZI7;Q99733;E9PP22;H0YCI4	C9JZI7	220	235	NAP1L4	Nucleosome assembly protein 1-like 4	yes	no	3	5.7817e-15	136.39	5	0		4
FHFEPNE	VKFSDAGQPMSFVLEFHFEPNEYFTNEVLT	QPMSFVLEFHFEPNEYFTNEVLTKTYRMRS	E	F	H	N	E	Y	0	0	1	0	0	0	2	0	1	0	0	0	0	2	1	0	0	0	0	0	0	0	7	1	918.387	P55209;F8VY35;H0YIV4;F5H4R6;F8W0J6;F8VUX1;F8VV59;F8W543;B7Z9C2;F8W118;H0YHC3;H0YH88;B7Z4K9	P55209	216	222	NAP1L1	Nucleosome assembly protein 1-like 1	yes	no	2	0.023729	117.7	5	0		1
FHGLGDCIIK	TRLAADVGKGAAQREFHGLGDCIIKIFKSD	AAQREFHGLGDCIIKIFKSDGLRGLYQGFN	E	F	H	I	K	I	0	0	0	1	1	0	0	2	1	2	1	1	0	1	0	0	0	0	0	0	0	0	10	0	1158.59	P12235;V9GYG0	P12235	154	163	SLC25A4	ADP/ATP translocase 1	yes	no	3	0.0018956	80.688	2.33	1.89	2	1
FHLCSVATR	PRSSPPVQFSLLHSKFHLCSVATRALLLST	SLLHSKFHLCSVATRALLLSTYIKFINLFP	K	F	H	T	R	A	1	1	0	0	1	0	0	0	1	0	1	0	0	1	0	1	1	0	0	1	0	0	9	0	1089.54	O95782	O95782	530	538	AP2A1	AP-2 complex subunit alpha-1	yes	yes	3	0.035047	30.564	5	0		2
FHLTPLSYE	AMSSRSWLSYSYQSRFHLTPLSYETLEFAS	YSYQSRFHLTPLSYETLEFASGFASEQCPE	R	F	H	Y	E	T	0	0	0	0	0	0	1	0	1	0	2	0	0	1	1	1	1	0	1	0	0	0	9	0	1105.54	Q15393	Q15393	729	737	SF3B3	Splicing factor 3B subunit 3	yes	yes	2	0.028212	83.801	1	0	2
FHMVDGNVSGE	FTHAPATLEADRGGKFHMVDGNVSGEFTDL	RGGKFHMVDGNVSGEFTDLVPEKHIVMKWR	K	F	H	G	E	F	0	0	1	1	0	0	1	2	1	0	0	0	1	1	0	1	0	0	0	2	0	0	11	0	1190.5	H0YJ63;G3V438;H0YJG7;O95433	H0YJ63	52	62	AHSA1	Activator of 90 kDa heat shock protein ATPase homolog 1	yes	no	2	4.0663e-07	131.06	1	0	2		1
FHNWFDDR	NYRTTRFLAEEGFYKFHNWFDDRAWYPLGR	AEEGFYKFHNWFDDRAWYPLGRIIGGTIYP	K	F	H	D	R	A	0	1	1	2	0	0	0	0	1	0	0	0	0	2	0	0	0	1	0	0	0	0	8	0	1135.48	P46977;A0A0C4DH80;E9PN73;E9PI32	P46977	68	75	STT3A	Dolichyl-diphosphooligosaccharide--protein glycosyltransferase subunit STT3A	yes	no	3	0.011053	53.833	3	2	3	3	1
FHPNGSTLASAGFDR	IMLLSGHEGEVYCCKFHPNGSTLASAGFDR	FHPNGSTLASAGFDRLILLWNVYGDCDNYA	K	F	H	D	R	L	2	1	1	1	0	0	0	2	1	0	1	0	0	2	1	2	1	0	0	0	0	0	15	0	1575.74	Q96DI7	Q96DI7	74	88	SNRNP40	U5 small nuclear ribonucleoprotein 40 kDa protein	yes	yes	3	0.011141	31.677	1	0	2		1
FHPNSCNTFVYSSSK	PANMEELTEVITAAEFHPNSCNTFVYSSSK	FHPNSCNTFVYSSSKGTIRLCDMRASALCD	E	F	H	S	K	G	0	0	2	0	1	0	0	0	1	0	0	1	0	2	1	4	1	0	1	1	0	0	15	0	1773.78	P63151;A0A590UJY3;A0A590UJJ1;E5RFR9	P63151	234	248	PPP2R2A	Serine/threonine-protein phosphatase 2A 55 kDa regulatory subunit B alpha isoform	yes	no	3	0.0012268	54.237	3	2	2	2
FHTVPFQLLAR	SHEALFQKKTLQALEFHTVPFQLLARYKGL	QALEFHTVPFQLLARYKGLNLTEDTYKPRI	E	F	H	A	R	Y	1	1	0	0	0	1	0	0	1	0	2	0	0	2	1	0	1	0	0	1	0	0	11	0	1327.74	Q08380	Q08380	383	393	LGALS3BP	Galectin-3-binding protein	yes	yes	3	1.118e-23	152.97	3.29	1.98	3	4
FHYAFALNR	EKLPTFDLASHHHVKFHYAFALNRRNLPGD	SHHHVKFHYAFALNRRNLPGDRAKALDIMI	K	F	H	N	R	R	2	1	1	0	0	0	0	0	1	0	1	0	0	2	0	0	0	0	1	0	0	0	9	0	1137.57	Q99683;Q6ZN16;A0A140T8W5	Q99683	353	361	MAP3K5;MAP3K15	Mitogen-activated protein kinase kinase kinase 5;Mitogen-activated protein kinase kinase kinase 15	no	no	3	0.0028598	89.752	3	2	3	3	1
FICTTSAIQNR	AKAISEQTGKELLYKFICTTSAIQNRFKYA	LLYKFICTTSAIQNRFKYARVTPDTDWARL	K	F	I	N	R	F	1	1	1	0	1	1	0	0	0	2	0	0	0	1	0	1	2	0	0	0	0	0	11	0	1309.64	P53396;K7ESG8	P53396	18	28	ACLY	ATP-citrate synthase	yes	no	2	4.1101e-05	112.84	2.71	1.98	4	3	1
FIEIAAR	KLNTLLQRAPQCLGKFIEIAARKKRNFILD	RAPQCLGKFIEIAARKKRNFILDQTNVSAA	K	F	I	A	R	K	2	1	0	0	0	0	1	0	0	2	0	0	0	1	0	0	0	0	0	0	0	0	7	1	818.465	Q00839;A0A1X7SBS1;A0A1W2PP35;A0A1W2PPS1;Q5RI18;A0A1W2PPH7;A0A1W2PPL4;A0A1W2PP34;A0A1W2PQL0;A0A1W2PQ74;A0A1W2PRZ7;A0A1W2PQD4;A0A1W2PPE9	Q00839	566	572	HNRNPU	Heterogeneous nuclear ribonucleoprotein U	yes	no	2	0.020207	126.68	1	0	1
FILAPAKQE	KKLFCRYHDGNRNPKFILAPAKQEDEWDKP	GNRNPKFILAPAKQEDEWDKPRIIRFHDII	K	F	I	Q	E	D	2	0	0	0	0	1	1	0	0	1	1	1	0	1	1	0	0	0	0	0	0	0	9	1	1015.57	P13674	P13674	321	329	P4HA1	Prolyl 4-hydroxylase subunit alpha-1	yes	yes	2	5.5678e-06	136.75	3	2	2	2	1
FILAPAKQEDE	KKLFCRYHDGNRNPKFILAPAKQEDEWDKP	RNPKFILAPAKQEDEWDKPRIIRFHDIISD	K	F	I	D	E	W	2	0	0	1	0	1	2	0	0	1	1	1	0	1	1	0	0	0	0	0	0	0	11	2	1259.64	P13674	P13674	321	331	P4HA1	Prolyl 4-hydroxylase subunit alpha-1	yes	yes	2	0.033293	74.376	5	0		1
FILATGSADK	HTAEVNCLSFNPYSEFILATGSADKVCDSF	NPYSEFILATGSADKVCDSFLVSVCQEMKS	E	F	I	D	K	V	2	0	0	1	0	0	0	1	0	1	1	1	0	1	0	1	1	0	0	0	0	0	10	0	1021.54	Q5JP01;Q16576;E9PC52;Q5JP02;H0YF10;Q09028;H0YEU5;H0YCT5;H0YDK2	Q5JP01	206	215	RBBP7;RBBP4	Histone-binding protein RBBP7;Histone-binding protein RBBP4	yes	no	2	1.8537e-07	108.98	3.67	1.89	1	2
FILIQNR	______________________________	______________________________	R	F	I	N	R	A	0	1	1	0	0	1	0	0	0	2	1	0	0	1	0	0	0	0	0	0	0	0	7	0	902.534	M0R0N4;X6R390;M0QYZ2;P53680	M0R0N4	6	12	AP2S1	AP-2 complex subunit sigma	yes	no	2	0.00085693	130.84	5	0		3
FILPTGANK	YLNVDPRYLVQDTDEFILPTGANKTRGRFE	VQDTDEFILPTGANKTRGRFELAFFTIGGC	E	F	I	N	K	T	1	0	1	0	0	0	0	1	0	1	1	1	0	1	1	0	1	0	0	0	0	0	9	0	959.544	Q5SRD1;O14925;B4DDK6	Q5SRD1	60	68	TIMM23B;TIMM23	Putative mitochondrial import inner membrane translocase subunit Tim23B;Mitochondrial import inner membrane translocase subunit Tim23	yes	no	2	0.007211	106.36	2.33	1.89	2	1
FINGPNNAHIQQVGDR	IFALAKTNRLAELEEFINGPNNAHIQQVGD	INGPNNAHIQQVGDRCYDEKMYDAAKLLYN	E	F	I	D	R	C	1	1	3	1	0	2	0	2	1	2	0	0	0	1	1	0	0	0	0	1	0	0	16	0	1778.88	A0A087WVQ6;Q00610;J3KS13	A0A087WVQ6	1193	1208	CLTC	Clathrin heavy chain;Clathrin heavy chain 1	yes	no	3	4.7326e-13	129.38	2.5	1.94	5	3	1
FIQLLSDQSDQSVLIQK	LVAAMQHFLPVLKDRFIQLLSDQSDQSVLI	QLLSDQSDQSVLIQKQIFKIFYALVQYTLP	R	F	I	Q	K	Q	0	0	0	2	0	4	0	0	0	2	3	1	0	1	0	3	0	0	0	1	0	0	17	0	1961.05	O95373	O95373	185	201	IPO7	Importin-7	yes	yes	3	0.014656	25.319	5	0		2
FIQTFGKE	LGDPKAPGLGAFRRKFIQTFGKEFDKHFGK	LGAFRRKFIQTFGKEFDKHFGKGGSKLLRM	K	F	I	K	E	F	0	0	0	0	0	1	1	1	0	1	0	1	0	2	0	0	1	0	0	0	0	0	8	1	968.497	P78527	P78527	3632	3639	PRKDC	DNA-dependent protein kinase catalytic subunit	yes	yes	2	0.038993	85.212	1	0	1
FISNTFLDKQHE	THLSEMSRSGNQVSEFISNTFLDKQHEVEI	VSEFISNTFLDKQHEVEIPSPTQKEKEKKK	E	F	I	H	E	V	0	0	1	1	0	1	1	0	1	1	1	1	0	2	0	1	1	0	0	0	0	0	12	1	1477.72	A0A087WSZ7;A0A1B0GW84;Q08499;D6RHE0	A0A087WSZ7	201	212	PDE4D	cAMP-specific 3,5-cyclic phosphodiesterase 4D	yes	no	3	0.00016115	116.71	3	2	3	3	1
FKDPNCVGTVLASRPHTLDGR	KDKTTNQSRGFGFVKFKDPNCVGTVLASRP	VGTVLASRPHTLDGRNQKGPRSDNSKSNKI	K	F	K	G	R	N	1	2	1	2	1	0	0	2	1	0	2	1	0	1	2	1	2	0	0	2	0	0	21	2	2339.18	K7EQ02;K7EQ55;K7EK33;Q96EP5	K7EQ02	58	78	DAZAP1	DAZ-associated protein 1	yes	no	4;5	1.885e-15	87.326	4.33	1.49	1	5
FKVDSDDQWGE	GVVLKEDALPGQKTEFKVDSDDQWGEYSCV	QKTEFKVDSDDQWGEYSCVFLPEPMGTANI	E	F	K	G	E	Y	0	0	0	3	0	1	1	1	0	0	0	1	0	1	0	1	0	1	0	1	0	0	11	1	1324.56	P35613;I3L192;A0A087X2B5	P35613	190	200	BSG	Basigin	yes	no	2	6.6946e-08	134.23	1	0	3		1
FLASVSTVLTSK	LPAEFTPAVHASLDKFLASVSTVLTSKYR_	LDKFLASVSTVLTSKYR_____________	K	F	L	S	K	Y	1	0	0	0	0	0	0	0	0	0	2	1	0	1	0	3	2	0	0	2	0	0	12	0	1251.71	G3V1N2;P69905	G3V1N2	97	108	HBA2;HBA1	Hemoglobin subunit alpha	yes	no	2	0.0012487	104.52	1	0	1
FLATVDYCK	VDAYDRPELSLGSYEFLATVDYCKNNKFPS	SLGSYEFLATVDYCKNNKFPSPPAFIFMID	E	F	L	C	K	N	1	0	0	1	1	0	0	0	0	0	1	1	0	1	0	0	1	0	1	1	0	0	9	0	1115.53	G5EA31;P53992	G5EA31	486	494	SEC24C	Protein transport protein Sec24C	yes	no	2	0.022317	81.548	5	0		1
FLAVGLVDNTVR	CMSLANVPPGEQRSRFLAVGLVDNTVRIIS	RSRFLAVGLVDNTVRIISLDPSDCLQPLSM	R	F	L	V	R	I	1	1	1	1	0	0	0	1	0	0	2	0	0	1	0	0	1	0	0	3	0	0	12	0	1302.73	Q15393	Q15393	604	615	SF3B3	Splicing factor 3B subunit 3	yes	yes	2	0.0023071	86.624	1	0	1
FLAWQHDLE	DLFHSEEIKAPEKEEFLAWQHDLEVNDKAP	APEKEEFLAWQHDLEVNDKAPAQARPTVFR	E	F	L	L	E	V	1	0	0	1	0	1	1	0	1	0	2	0	0	1	0	0	0	1	0	0	0	0	9	0	1157.55	Q9Y478	Q9Y478	60	68	PRKAB1	5-AMP-activated protein kinase subunit beta-1	yes	yes	2	0.011634	102.51	3	2	2	2	1
FLDDLGNAK	SLKHATRIIDEVVNKFLDDLGNAKSHLMSL	DEVVNKFLDDLGNAKSHLMSLYSACSSEVP	K	F	L	A	K	S	1	0	1	2	0	0	0	1	0	0	2	1	0	1	0	0	0	0	0	0	0	0	9	0	991.497	O95816	O95816	124	132	BAG2	BAG family molecular chaperone regulator 2	yes	yes	2	4.8848e-44	161.12	3.29	1.98	3	4	1
FLDGIYVSEK	LIQQATTVKNKDIRKFLDGIYVSEKGTVQQ	KDIRKFLDGIYVSEKGTVQQADE_______	K	F	L	E	K	G	0	0	0	1	0	0	1	1	0	1	1	1	0	1	0	1	0	0	1	1	0	0	10	1	1169.6	A0A2R8Y5Y7;P32969;D6RAN4;H0Y9V9;H0Y9R4	A0A2R8Y5Y7	203	212	RPL9	60S ribosomal protein L9	yes	no	2	0.012947	79.986	1	0	1
FLDKLDVVR	LVAAKCYYYHARVYEFLDKLDVVRSFLHAR	HARVYEFLDKLDVVRSFLHARLRTATLRHD	E	F	L	V	R	S	0	1	0	2	0	0	0	0	0	0	2	1	0	1	0	0	0	0	0	2	0	0	9	1	1103.63	O43242;H0YGV8	O43242	220	228	PSMD3	26S proteasome non-ATPase regulatory subunit 3	yes	no	3	0.027617	74.92	1	0	1
FLEDPSVLTK	______________________________	______________________________	E	F	L	T	K	D	0	0	0	1	0	0	1	0	0	0	2	1	0	1	1	1	1	0	0	1	0	0	10	1	1147.61	G5E972;P42167;P42166	G5E972	4	13	TMPO	Lamina-associated polypeptide 2, isoforms beta/gamma;Thymopoietin;Thymopentin;Lamina-associated polypeptide 2, isoform alpha;Thymopoietin;Thymopentin	yes	no	2	0.024484	93.649	5	0		1
FLGHVGGVGIDME	GSVWQRLGADVTAVEFLGHVGGVGIDMEIS	VEFLGHVGGVGIDMEISKNFQRILQKQGFK	E	F	L	M	E	I	0	0	0	1	0	0	1	4	1	1	1	0	1	1	0	0	0	0	0	2	0	0	13	0	1329.64	P09622;E9PEX6	P09622	244	256	DLD	Dihydrolipoyl dehydrogenase, mitochondrial;Dihydrolipoyl dehydrogenase	yes	no	2	0.0023172	79.713	1	0	4		2
FLGSGGFIGYAPNLSK	RRLETKYPVVSDGKRFLGSGGFIGYAPNLS	LGSGGFIGYAPNLSKLVAEWEGQDSDSDQL	R	F	L	S	K	L	1	0	1	0	0	0	0	4	0	1	2	1	0	2	1	2	0	0	1	0	0	0	16	0	1626.84	Q02809;Q5JXB7;Q5JXB8	Q02809	151	166	PLOD1	Procollagen-lysine,2-oxoglutarate 5-dioxygenase 1	yes	no	2	2.9342e-05	68.536	2	1.73	3	1	1
FLIPNASQAESK	ELRDICNDVLSLLEKFLIPNASQAESKVFY	LEKFLIPNASQAESKVFYLKMKGDYYRYLA	K	F	L	S	K	V	2	0	1	0	0	1	1	0	0	1	1	1	0	1	1	2	0	0	0	0	0	0	12	1	1303.68	P63104;B0AZS6;E7EX29;E7ESK7	P63104	104	115	YWHAZ	14-3-3 protein zeta/delta	yes	no	2	0.00074013	116.12	1	0	1
FLIQNVLR	DVLKDVLLPWYNAYRFLIQNVLRLQKEEEI	PWYNAYRFLIQNVLRLQKEEEIEFLYNENT	R	F	L	L	R	L	0	1	1	0	0	1	0	0	0	1	2	0	0	1	0	0	0	0	0	1	0	0	8	0	1001.6	J3KR24;A0A0A0MSX9;P41252	J3KR24	552	559	IARS	Isoleucine--tRNA ligase, cytoplasmic	yes	no	2	0.0047472	122.15	3.67	1.89	1	2
FLLANHPLDCPICDQGGE	______________________________	ANHPLDCPICDQGGECDLQDQSMMFGNDRS	E	F	L	G	E	C	1	0	1	2	2	1	1	2	1	1	3	0	0	1	2	0	0	0	0	0	0	0	18	0	2054.92	B4DJ81;P28331	B4DJ81	3	20	NDUFS1	NADH-ubiquinone oxidoreductase 75 kDa subunit, mitochondrial	yes	no	3	0.0092224	26.808	1	0	1
FLLHVQQQICK	HLIEDRTEAAFSYYEFLLHVQQQICK____	SYYEFLLHVQQQICK_______________	E	F	L	C	K	-	0	0	0	0	1	3	0	0	1	1	2	1	0	1	0	0	0	0	0	1	0	0	11	0	1412.76	O95487	O95487	1258	1268	SEC24B	Protein transport protein Sec24B	yes	yes	3	0.0015123	75.652	5	0		4
FLQDYFDGNLK	VMQEEFSRDGKALERFLQDYFDGNLKRYLK	ALERFLQDYFDGNLKRYLKSEPIPESNDGP	R	F	L	L	K	R	0	0	1	2	0	1	0	1	0	0	2	1	0	2	0	0	0	0	1	0	0	0	11	0	1358.65	P30101	P30101	352	362	PDIA3	Protein disulfide-isomerase A3	yes	yes	2	0.03252	64.04	1	0	1
FLSQPFQVAE	EEDKLTVSRARKIQRFLSQPFQVAEVFTGH	RKIQRFLSQPFQVAEVFTGHMGKLVPLKET	R	F	L	A	E	V	1	0	0	0	0	2	1	0	0	0	1	0	0	2	1	1	0	0	0	1	0	0	10	0	1164.58	P06576	P06576	463	472	ATP5B	ATP synthase subunit beta, mitochondrial	yes	yes	2	0.010577	91.069	1	0	2
FLSQPFQVAEVFTGHMGK	EEDKLTVSRARKIQRFLSQPFQVAEVFTGH	QPFQVAEVFTGHMGKLVPLKETIKGFQQIL	R	F	L	G	K	L	1	0	0	0	0	2	1	2	1	0	1	1	1	3	1	1	1	0	0	2	0	0	18	1	2022	P06576	P06576	463	480	ATP5B	ATP synthase subunit beta, mitochondrial	yes	yes	3	2.2003e-07	66.335	1	0	2
FLSSAAAVSK	GAAMNVAYTDGDLERFLSSAAAVSKEHPVV	GDLERFLSSAAAVSKEHPVVISKFIQEAKE	R	F	L	S	K	E	3	0	0	0	0	0	0	0	0	0	1	1	0	1	0	3	0	0	0	1	0	0	10	0	979.534	P27708;F8VPD4	P27708	1110	1119	CAD	CAD protein;Glutamine-dependent carbamoyl-phosphate synthase;Aspartate carbamoyltransferase;Dihydroorotase	yes	no	2	0.0096657	93.649	3	2	2	2
FLSSAAAVSKE	GAAMNVAYTDGDLERFLSSAAAVSKEHPVV	DLERFLSSAAAVSKEHPVVISKFIQEAKEI	R	F	L	K	E	H	3	0	0	0	0	0	1	0	0	0	1	1	0	1	0	3	0	0	0	1	0	0	11	1	1108.58	P27708;F8VPD4	P27708	1110	1120	CAD	CAD protein;Glutamine-dependent carbamoyl-phosphate synthase;Aspartate carbamoyltransferase;Dihydroorotase	yes	no	2	0.0096306	76.143	3	2	3	3	1
FLVGFTNK	LFVKGEDFPANNIVKFLVGFTNKGTEDFIV	PANNIVKFLVGFTNKGTEDFIVESLDASFR	K	F	L	N	K	G	0	0	1	0	0	0	0	1	0	0	1	1	0	2	0	0	1	0	0	1	0	0	8	0	924.507	C9J3L8;C9J5W0;A0A3B3IRT8;E9PAL7;C9IZQ1;P43307	C9J3L8	103	110	SSR1	Translocon-associated protein subunit alpha	yes	no	2	9.8325e-08	143.85	2.33	1.89	4	2	1
FLVQNIHTLAE	LYMWLSNSPHGPSAKFLVQNIHTLAELKMT	PSAKFLVQNIHTLAELKMTGNCLKGSRPLL	K	F	L	A	E	L	1	0	1	0	0	1	1	0	1	1	2	0	0	1	0	0	1	0	0	1	0	0	11	0	1283.69	Q8TDN6	Q8TDN6	141	151	BRIX1	Ribosome biogenesis protein BRX1 homolog	yes	yes	2	0.011938	75.378	3.67	1.89	1	2
FLYIWPNAR	GAGNYGMCGRAYSPRFLYIWPNARISVMGG	RAYSPRFLYIWPNARISVMGGEQAANVLAT	R	F	L	A	R	I	1	1	1	0	0	0	0	0	0	1	1	0	0	1	1	0	0	1	1	0	0	0	9	0	1178.62	Q9HCC0;D6RD67	Q9HCC0	461	469	MCCC2	Methylcrotonoyl-CoA carboxylase beta chain, mitochondrial	yes	no	2	0.0057123	107.66	1	0	2		1
FLYQIGLLDEK	DGYSDPESIIGGYAEFLYQIGLLDEKQKKY	GYAEFLYQIGLLDEKQKKYFQKQCHECIEH	E	F	L	E	K	Q	0	0	0	1	0	1	1	1	0	1	3	1	0	1	0	0	0	0	1	0	0	0	11	1	1337.72	Q9H3G5;H7C218;C9JLV0	Q9H3G5	252	262	CPVL	Probable serine carboxypeptidase CPVL	yes	no	2	0.027634	64.04	5	0		1
FLYQLHE	ERIMGKMEADPELSKFLYQLHETEKEDLIR	EADPELSKFLYQLHETEKEDLIREERSRRE	K	F	L	H	E	T	0	0	0	0	0	1	1	0	1	0	2	0	0	1	0	0	0	0	1	0	0	0	7	0	948.471	O75643;A0A494C1A5	O75643	359	365	SNRNP200	U5 small nuclear ribonucleoprotein 200 kDa helicase	yes	no	2	1.5143e-13	134.12	1	0	1
FMLVLASNQPE	TLNAFLYRTGQHSNKFMLVLASNQPEQFDW	HSNKFMLVLASNQPEQFDWAINDRINEMVH	K	F	M	P	E	Q	1	0	1	0	0	1	1	0	0	0	2	0	1	1	1	1	0	0	0	1	0	0	11	0	1247.62	Q9NVI7;Q5SV16	Q9NVI7	495	505	ATAD3A	ATPase family AAA domain-containing protein 3A	yes	no	2	0.0071431	89.298	1	0	4		2
FMNSHLQKPYE	QILLYSATFPLSVQKFMNSHLQKPYEINLM	SVQKFMNSHLQKPYEINLMEELTLKGVTQY	K	F	M	Y	E	I	0	0	1	0	0	1	1	0	1	0	1	1	1	1	1	1	0	0	1	0	0	0	11	1	1392.65	P26196	P26196	287	297	DDX6	Probable ATP-dependent RNA helicase DDX6	yes	yes	3	0.026012	64.55	3	2	1	1
FMQASEDLLK	IKRFEQKGFRLVGLKFMQASEDLLKEHYVD	LVGLKFMQASEDLLKEHYVDLKDRPFFAGL	K	F	M	L	K	E	1	0	0	1	0	1	1	0	0	0	2	1	1	1	0	1	0	0	0	0	0	0	10	1	1180.58	Q32Q12;E7ERL0;J3KPD9;E5RHP0;P15531	P15531	40	49	NME1-NME2;NME1;NME2	Nucleoside diphosphate kinase;Nucleoside diphosphate kinase A	no	no	2	0.022728	103.55	1	0	2
FMSVQRPGPYDRPGTAR	SSQEEVRSYSDPPLKFMSVQRPGPYDRPGT	SVQRPGPYDRPGTARRYIGIVKQAGLERMR	K	F	M	A	R	R	1	3	0	1	0	1	0	2	0	0	0	0	1	1	3	1	1	0	1	1	0	0	17	2	1933.96	P52597	P52597	201	217	HNRNPF	Heterogeneous nuclear ribonucleoprotein F;Heterogeneous nuclear ribonucleoprotein F, N-terminally processed	yes	yes	4	3.0299e-08	112.34	2.67	1.97	7	5	2
FNASQLITQR	LPSIVNEVLKSVVAKFNASQLITQRAQVSL	SVVAKFNASQLITQRAQVSLLIRRELTERA	K	F	N	Q	R	A	1	1	1	0	0	2	0	0	0	1	1	0	0	1	0	1	1	0	0	0	0	0	10	0	1176.63	F5GWA7;F5GY37;J3KPX7;Q99623;F5H3X6	F5GWA7	184	193	PHB2	Prohibitin-2	yes	no	2	0	318.46	2.71	1.98	4	3	1
FNCGTWMDK	AGVDEETGFVYGGNRFNCGTWMDKMGESDR	VYGGNRFNCGTWMDKMGESDRARNRGIPAT	R	F	N	D	K	M	0	0	1	1	1	0	0	1	0	0	0	1	1	1	0	0	1	1	0	0	0	0	9	0	1157.46	P35573	P35573	1254	1262	AGL	Glycogen debranching enzyme;4-alpha-glucanotransferase;Amylo-alpha-1,6-glucosidase	yes	yes	2	0.01892	97.635	5	0		2
FNECGHVLYADIK	RNLPFDFTWKMLKDKFNECGHVLYADIKME	DKFNECGHVLYADIKMENGKSKGCGVVKFE	K	F	N	I	K	M	1	0	1	1	1	0	1	1	1	1	1	1	0	1	0	0	0	0	1	1	0	0	13	1	1564.73	A0A087X0X3;P52272	A0A087X0X3	673	685	HNRNPM	Heterogeneous nuclear ribonucleoprotein M	yes	no	3	0.00062451	93.478	1	0	1
FNFIVPTGK	GQGNWNMGPPGGLQEFNFIVPTGKTGLIIG	PGGLQEFNFIVPTGKTGLIIGKGGETIKSI	E	F	N	G	K	T	0	0	1	0	0	0	0	1	0	1	0	1	0	2	1	0	1	0	0	1	0	0	9	0	1021.56	E9PEB5;Q96AE4	E9PEB5	379	387	FUBP1	Far upstream element-binding protein 1	yes	no	2	0.023113	88.819	4	1.73	1	3
FNFLNPNDPYHAYYR	EFEARIRQNEINNPKFNFLNPNDPYHAYYR	FNFLNPNDPYHAYYRHKVSEFKEGKAQEPS	K	F	N	Y	R	H	1	1	3	1	0	0	0	0	1	0	1	0	0	2	2	0	0	0	3	0	0	0	15	0	1929.88	Q15459	Q15459	81	95	SF3A1	Splicing factor 3A subunit 1	yes	yes	3	0.0083116	35.35	1	0	1
FNILLATDSYK	______________________________	AEAEFNILLATDSYKVTHYKQYPPNTSKVY	E	F	N	Y	K	V	1	0	1	1	0	0	0	0	0	1	2	1	0	1	0	1	1	0	1	0	0	0	11	0	1283.68	P43490;A0A0C4DFS8;C9JF35;C9JG65	P43490	9	19	NAMPT	Nicotinamide phosphoribosyltransferase	yes	no	2	0.013304	74.162	5	0		1
FNPFVTSDR	______________________________	______________________________	K	F	N	D	R	S	0	1	1	1	0	0	0	0	0	0	0	0	0	2	1	1	1	0	0	1	0	0	9	0	1081.52	J3QRI7;J3QQQ9;J3QQV1;E5RIT6;J3QRC4;Q9UNX3;P61254;E5RHH1;J3KSS0	J3QRI7	3	11	RPL26;RPL26L1	60S ribosomal protein L26-like 1;60S ribosomal protein L26	yes	no	2	9.6447e-108	194.29	4	1.73	1	3
FNPTKPLLSVNK	AEQVKKSTLNPNAKEFNPTKPLLSVNKSTS	AKEFNPTKPLLSVNKSTSTPTSPGPRTHST	E	F	N	N	K	S	0	0	2	0	0	0	0	0	0	0	2	2	0	1	2	1	1	0	0	1	0	0	12	1	1356.78	Q8WWM7;H3BUF6	Q8WWM7	666	677	ATXN2L	Ataxin-2-like protein	yes	no	3	0.014559	67.519	3.4	1.96	2	3
FNTGPLSVLTQSVK	SEMTPEELQKREEEEFNTGPLSVLTQSVKN	EFNTGPLSVLTQSVKNNTQVLINCRNNKKL	E	F	N	V	K	N	0	0	1	0	0	1	0	1	0	0	2	1	0	1	1	2	2	0	0	2	0	0	14	0	1489.81	P62316;K7ERG4	P62316	24	37	SNRPD2	Small nuclear ribonucleoprotein Sm D2	yes	no	2	0.031919	47.288	5	0		1
FNVWDTAGQEK	EVHPLVFHTNRGPIKFNVWDTAGQEKFGGL	GPIKFNVWDTAGQEKFGGLRDGYYIQEMGI	K	F	N	E	K	F	1	0	1	1	0	1	1	1	0	0	0	1	0	1	0	0	1	1	0	1	0	0	11	1	1293.6	B5MDF5;J3KQE5;P62826;F5H018;H0YFC6	B5MDF5	61	71	RAN	GTP-binding nuclear protein Ran	yes	no	2	3.7016e-16	147.4	1	0	1
FPGQLNADLR	HLVSATMSGVTTCLRFPGQLNADLRKLAVN	TTCLRFPGQLNADLRKLAVNMVPFPRLHFF	R	F	P	L	R	K	1	1	1	1	0	1	0	1	0	0	2	0	0	1	1	0	0	0	0	0	0	0	10	0	1129.59	Q5JP53;P07437;Q5ST81;G3V2A3;P68371;P04350;A6NNZ2;M0R2D3;Q13885;Q9BVA1;Q3ZCM7;A0A075B736;Q5SQY0;Q9BUF5;K7ESM5;A0A0B4J269;Q13509	P68371	242	251	TUBB;TUBB3;TUBB4B;TUBB4A;TUBB2A;TUBB2B;TUBB8;TUBB6	Tubulin beta chain;Tubulin beta-4B chain;Tubulin beta-4A chain;Tubulin beta-8 chain-like protein LOC260334;Tubulin beta-2A chain;Tubulin beta-2B chain;Tubulin beta-8 chain;Tubulin beta-6 chain;Tubulin beta-3 chain	no	no	2	1.1111e-147	229.61	3.4	1.96	4	6	1
FPGQLNADLRK	HLVSATMSGVTTCLRFPGQLNADLRKLAVN	TCLRFPGQLNADLRKLAVNMVPFPRLHFFM	R	F	P	R	K	L	1	1	1	1	0	1	0	1	0	0	2	1	0	1	1	0	0	0	0	0	0	0	11	1	1257.68	Q5JP53;P07437;Q5ST81;G3V2A3;P68371;P04350;A6NNZ2;M0R2D3;Q13885;Q9BVA1;Q3ZCM7;A0A075B736;Q5SQY0;Q9BUF5;K7ESM5;A0A0B4J269;Q13509	P68371	242	252	TUBB;TUBB3;TUBB4B;TUBB4A;TUBB2A;TUBB2B;TUBB8;TUBB6	Tubulin beta chain;Tubulin beta-4B chain;Tubulin beta-4A chain;Tubulin beta-8 chain-like protein LOC260334;Tubulin beta-2A chain;Tubulin beta-2B chain;Tubulin beta-8 chain;Tubulin beta-6 chain;Tubulin beta-3 chain	no	no	3	1.5841e-05	102.46	2	1.73	6	2	3
FPLDPQLAK	NDDGDLTELGSMMAEFPLDPQLAKMVIASC	GSMMAEFPLDPQLAKMVIASCDYNCSNEVL	E	F	P	A	K	M	1	0	0	1	0	1	0	0	0	0	2	1	0	1	2	0	0	0	0	0	0	0	9	0	1027.57	O43143	O43143	565	573	DHX15	Pre-mRNA-splicing factor ATP-dependent RNA helicase DHX15	yes	yes	2	0.030488	80.219	3.67	1.89	1	2
FPSLLTHNE	QIPRILGPGLNKAGKFPSLLTHNENMVAKV	LNKAGKFPSLLTHNENMVAKVDEVKSTIKF	K	F	P	N	E	N	0	0	1	0	0	0	1	0	1	0	2	0	0	1	1	1	1	0	0	0	0	0	9	0	1056.52	P62906	P62906	134	142	RPL10A	60S ribosomal protein L10a	yes	yes	2	0.021262	90.64	1	0	1
FPVLAQSSGTGKPLE	EQQLHASNRPALAAKFPVLAQSSGTGKPLE	FPVLAQSSGTGKPLESWINKTPNTEQQTPL	K	F	P	L	E	S	1	0	0	0	0	1	1	2	0	0	2	1	0	1	2	2	1	0	0	1	0	0	15	1	1529.81	Q8IZD4;F5GZK9	Q8IZD4	477	491	DCP1B	mRNA-decapping enzyme 1B	yes	no	2	5.4628e-12	111.94	1	0	2		1
FPVLILEPTK	DFLVEATKTDVTVVRFPVLILEPTKIYQPS	VTVVRFPVLILEPTKIYQPSYLSINNEVEE	R	F	P	T	K	I	0	0	0	0	0	0	1	0	0	1	2	1	0	1	2	0	1	0	0	1	0	0	10	1	1155.69	Q99683	Q99683	559	568	MAP3K5	Mitogen-activated protein kinase kinase kinase 5	yes	yes	2	0.041124	86.67	5	0		1
FPVLVIEPTK	DIIFEATNEVTNGLRFPVLVIEPTKVYQPS	TNGLRFPVLVIEPTKVYQPSYVSINNEAEE	R	F	P	T	K	V	0	0	0	0	0	0	1	0	0	1	1	1	0	1	2	0	1	0	0	2	0	0	10	1	1141.67	Q6ZN16	Q6ZN16	529	538	MAP3K15	Mitogen-activated protein kinase kinase kinase 15	yes	yes	2	0.0090229	108.98	5	0		3
FPVPALHHPVFQQE	AWLNAYFHQPEAIEEFPVPALHHPVFQQES	EFPVPALHHPVFQQESFTRQVLWKLLKVVK	E	F	P	Q	E	S	1	0	0	0	0	2	1	0	2	0	1	0	0	2	3	0	0	0	0	2	0	0	14	0	1644.84	NQQ;WT;B4DEE8;P16455	NQQ	79	92	MGMT	Methylated-DNA--protein-cysteine methyltransferase	no	no	2;3	7.229e-82	193.21	2.16	1.82	22	9	8
FQDGDLTLYQSNTILR	EGSLKASCLYGQLPKFQDGDLTLYQSNTIL	QDGDLTLYQSNTILRHLGRTLGLYGKDQQE	K	F	Q	L	R	H	0	1	1	2	0	2	0	1	0	1	3	0	0	1	0	1	2	0	1	0	0	0	16	0	1882.94	P09211;A8MX94;A0A087X2E9	P09211	56	71	GSTP1	Glutathione S-transferase P	yes	no	2	0.018686	43.084	1	0	1
FQILANSWR	QLHRQCVVCKQADEEFQILANSWRYSSAFT	KQADEEFQILANSWRYSSAFTNRIFFAMVD	E	F	Q	W	R	Y	1	1	1	0	0	1	0	0	0	1	1	0	0	1	0	1	0	1	0	0	0	0	9	0	1133.6	A0A087WU53;Q9H0U3	A0A087WU53	129	137	MAGT1	Magnesium transporter protein 1	yes	no	2	0.00035976	128.69	3	2	3	3	1
FQLFQKPANFE	QMDVLQRKLREVSTKFQLFQKPANFEQRML	VSTKFQLFQKPANFEQRMLDCKRVLDGVKA	K	F	Q	F	E	Q	1	0	1	0	0	2	1	0	0	0	1	1	0	3	1	0	0	0	0	0	0	0	11	1	1367.69	P46939	P46939	1431	1441	UTRN	Utrophin	yes	yes	2	0.0094196	101.9	5	0		3
FQLHTNVNDGTE	RVTQSNFAVGYKTDEFQLHTNVNDGTEFGG	TDEFQLHTNVNDGTEFGGSIYQKVNKKLET	E	F	Q	T	E	F	0	0	2	1	0	1	1	1	1	0	1	0	0	1	0	0	2	0	0	1	0	0	12	0	1373.62	P21796	P21796	178	189	VDAC1	Voltage-dependent anion-selective channel protein 1	yes	yes	2	1.7244e-42	172.59	3	2	4	4	1
FQQVPTDALANK	PPVDPNQEVPPGPPRFQQVPTDALANKLFG	PPRFQQVPTDALANKLFGAPEPSTIARSLP	R	F	Q	N	K	L	2	0	1	1	0	2	0	0	0	0	1	1	0	1	1	0	1	0	0	1	0	0	12	0	1330.69	H0YC33;E5RH50;A0A0B4J210;Q6PKG0	H0YC33	56	67	LARP1	La-related protein 1	yes	no	2	4.723e-08	132.01	5	0		3
FQSAAIGALQE	RLVREIAQDFKTDLRFQSAAIGALQEASEA	TDLRFQSAAIGALQEASEAYLVGLFEDTNL	R	F	Q	Q	E	A	3	0	0	0	0	2	1	1	0	1	1	0	0	1	0	1	0	0	0	0	0	0	11	0	1133.57	K7EK07;P84243;P0DPK2;A0A2R8Y7G9;P0DPK5	K7EK07	85	95	H3F3B;H3F3A	Histone H3;Histone H3.3	yes	no	2	1.3695e-08	116.52	3	2	4	4	1
FQSIVIGCALE	SACSSEVPHGPVDQKFQSIVIGCALEDQKK	VDQKFQSIVIGCALEDQKKIKRRLETLLRN	K	F	Q	L	E	D	1	0	0	0	1	1	1	1	0	2	1	0	0	1	0	1	0	0	0	1	0	0	11	0	1235.62	O95816	O95816	155	165	BAG2	BAG family molecular chaperone regulator 2	yes	yes	2	0.011938	99.802	3.67	1.89	1	2
FQSLGVAFYR	RLVTMQIWDTAGQERFQSLGVAFYRGADCC	AGQERFQSLGVAFYRGADCCVLVFDVTAPN	R	F	Q	Y	R	G	1	1	0	0	0	1	0	1	0	0	1	0	0	2	0	1	0	0	1	1	0	0	10	0	1186.61	C9IZZ0;C9J592;C9J8S3;P51149	C9IZZ0	70	79	RAB7A	Ras-related protein Rab-7a	yes	no	2	0.010118	92.439	1	0	1
FQSSAVMALQE	RLVREIAQEFKTDLRFQSSAVMALQEAREA	TDLRFQSSAVMALQEAREAYLVGLFEDTNL	R	F	Q	Q	E	A	2	0	0	0	0	2	1	0	0	0	1	0	1	1	0	2	0	0	0	1	0	0	11	0	1209.57	Q5TEC6;A0A590UJL8;Q71DI3;Q16695;P68431	Q5TEC6	85	95	HIST2H3PS2;HIST2H3A;HIST3H3;HIST1H3A	Histone H3;Histone H3.2;Histone H3.1t;Histone H3.1	yes	no	2	0.00018066	121.5	2.87	2	8	7	2
FQSSHHPTDITSLDQYVER	IEDHSNRTRLAKLLRFQSSHHPTDITSLDQ	HHPTDITSLDQYVERMKEKQDKIYFMAGSS	R	F	Q	E	R	M	0	1	0	2	0	2	1	0	2	1	1	0	0	1	1	3	2	0	1	1	0	0	19	1	2259.06	P14625	P14625	512	530	HSP90B1	Endoplasmin	yes	yes	4	1.0931e-07	93.753	1	0	1
FQTNLVPYPR	ASLRFDGALNVDLTEFQTNLVPYPRIHFPL	VDLTEFQTNLVPYPRIHFPLATYAPVISAE	E	F	Q	P	R	I	0	1	1	0	0	1	0	0	0	0	1	0	0	1	2	0	1	0	1	1	0	0	10	0	1233.65	Q9BQE3;F5H5D3;A0A1W2PQM2;F8VVB9;C9JDS9;A6NHL2;P68363;P68366;Q71U36;P0DPH8;P0DPH7;Q6PEY2;C9J2C0;Q9NY65;V9GZ17	P68363	255	264	TUBA1C;TUBA1B;TUBA4A;TUBAL3;TUBA1A;TUBA3E;TUBA8	Tubulin alpha-1C chain;Tubulin alpha chain-like 3;Tubulin alpha-1B chain;Tubulin alpha-4A chain;Tubulin alpha-1A chain;Tubulin alpha-3E chain;Tubulin alpha-8 chain	no	no	2;3	4.3001e-223	261.79	2.82	1.99	6	5	1
FQYLQPGPPR	GIDLSGCTKWWRFAEFQYLQPGPPRRLQTV	WRFAEFQYLQPGPPRRLQTVVVYLPDVWTI	E	F	Q	P	R	R	0	1	0	0	0	2	0	1	0	0	1	0	0	1	3	0	0	0	1	0	0	0	10	0	1201.62	Q8N163;G3V119;H0YB24;E5RHJ4	Q8N163	408	417	CCAR2	Cell cycle and apoptosis regulator protein 2	yes	no	2	9.337e-13	143.85	1	0	4		1
FRGLGDCLVK	TRLAADVGKAGAEREFRGLGDCLVKIYKSD	GAEREFRGLGDCLVKIYKSDGIKGLYQGFN	E	F	R	V	K	I	0	1	0	1	1	0	0	2	0	0	2	1	0	1	0	0	0	0	0	1	0	0	10	1	1163.61	P05141;P12236	P05141	154	163	SLC25A5;SLC25A6	ADP/ATP translocase 2;ADP/ATP translocase 2, N-terminally processed;ADP/ATP translocase 3;ADP/ATP translocase 3, N-terminally processed	no	no	3	0.0043696	104.82	2	1.73	3	1	1
FRPVPLGQTFLGIK	LHVNPYIGLFFFDGRFRPVPLGQTFLGIKC	RFRPVPLGQTFLGIKCANKMQQLNNMDEVC	R	F	R	I	K	C	0	1	0	0	0	1	0	2	0	1	2	1	0	2	2	0	1	0	0	1	0	0	14	1	1571.92	Q8N3C0	Q8N3C0	676	689	ASCC3	Activating signal cointegrator 1 complex subunit 3	yes	yes	3	0.0003336	75.589	1	0	1
FSDSYASVIK	LLETCSIALVGKYTKFSDSYASVIKALEHS	GKYTKFSDSYASVIKALEHSALAINHKLEI	K	F	S	I	K	A	1	0	0	1	0	0	0	0	0	1	0	1	0	1	0	3	0	0	1	1	0	0	10	0	1115.55	A0A3B3IRI2;P17812;A0A3B3IRQ8;A0A3B3ITF6;A0A3B3ITB8;B4E1E0;A0A3B3ISY3	A0A3B3IRI2	310	319	CTPS1	CTP synthase 1;CTP synthase	yes	no	2	0.0058141	103.55	2	1.73	3	1	1
FSFTLPYPVK	VSVIQSIPIFNETGRFSFTLPYPVKIKVRF	NETGRFSFTLPYPVKIKVRFSFFLQIYLIM	R	F	S	V	K	I	0	0	0	0	0	0	0	0	0	0	1	1	0	2	2	1	1	0	1	1	0	0	10	0	1197.64	Q9P035;H3BS72;H3BPZ1;H3BRL8	Q9P035	310	319	HACD3	Very-long-chain (3R)-3-hydroxyacyl-CoA dehydratase 3	yes	no	2	0.0097689	90.657	2.33	1.89	4	2	1
FSFWNEPVPR	RSDMLLSRKNQLLLEFSFWNEPVPRSGPNI	QLLLEFSFWNEPVPRSGPNIYELRSYQLRP	E	F	S	P	R	S	0	1	1	0	0	0	1	0	0	0	0	0	0	2	2	1	0	1	0	1	0	0	10	1	1277.62	H7C333;O75323;C9J7B1;C9K068	H7C333	80	89	GBAS	Protein NipSnap homolog 2	yes	no	2	0.0014141	121.05	3.67	1.89	1	2
FSGDLDDQTCRE	AEMKSLEEKIGCLLKFSGDLDDQTCREDLH	LLKFSGDLDDQTCREDLHILFSNHGEIKWI	K	F	S	R	E	D	0	1	0	3	1	1	1	1	0	0	1	0	0	1	0	1	1	0	0	0	0	0	12	1	1441.58	P05455	P05455	236	247	SSB	Lupus La protein	yes	yes	2	6.9792e-05	118.4	5	0		1
FSGHVSWVGK	IDMCKKSLSPEQDIKFSGHVSWVGKTSMEV	EQDIKFSGHVSWVGKTSMEVKMQMFQLHGD	K	F	S	G	K	T	0	0	0	0	0	0	0	2	1	0	0	1	0	1	0	2	0	1	0	2	0	0	10	0	1102.56	Q9Y305;H7C5Q2;C9J7L8	Q9Y305	167	176	ACOT9	Acyl-coenzyme A thioesterase 9, mitochondrial	yes	no	3	0.0060931	52.705	3	2	3	3	1
FSGWYDADLSPAGHEEAK	VLIRHGESAWNLENRFSGWYDADLSPAGHE	WYDADLSPAGHEEAKRGGQALRDAGYEFDI	R	F	S	A	K	R	3	0	0	2	0	0	2	2	1	0	1	1	0	1	1	2	0	1	1	0	0	0	18	2	1978.87	P18669	P18669	22	39	PGAM1	Phosphoglycerate mutase 1	yes	yes	3	0.0011984	52.185	1	0	1
FSHIAFLTIK	KYGDSGEQIAGFVKEFSHIAFLTIKGAGHM	GFVKEFSHIAFLTIKGAGHMVPTDKPLAAF	E	F	S	I	K	G	1	0	0	0	0	0	0	0	1	2	1	1	0	2	0	1	1	0	0	0	0	0	10	0	1175.67	X6R5C5;X6R8A1;P10619	X6R5C5	445	454	CTSA	Carboxypeptidase;Lysosomal protective protein;Lysosomal protective protein 32 kDa chain;Lysosomal protective protein 20 kDa chain	yes	no	3	0.028694	32.859	1	0	2		1
FSIYPAPQVSTAVVE	MERLSVDYGKKSKLEFSIYPAPQVSTAVVE	FSIYPAPQVSTAVVEPYNSILTTHTTLEHS	E	F	S	V	E	P	2	0	0	0	0	1	1	0	0	1	0	0	0	1	2	2	1	0	1	3	0	0	15	0	1606.82	Q9BQE3;F5H5D3;F8VQQ4;C9JDS9;C9JQ00;P68363;P68366;Q71U36	P68363	169	183	TUBA1C;TUBA1A;TUBA4A;TUBA1B	Tubulin alpha-1C chain;Tubulin alpha-1B chain;Tubulin alpha-4A chain;Tubulin alpha-1A chain	no	no	2;3	8.7579e-05	80.706	3	2	4	4	1
FSLAGGIWHGR	QAPGFPGGADDRIREFSLAGGIWHGRAEGL	RIREFSLAGGIWHGRAEGLQVGQDARVLGG	E	F	S	G	R	A	1	1	0	0	0	0	0	3	1	1	1	0	0	1	0	1	0	1	0	0	0	0	11	0	1199.62	Q8WWM7;H3BRB0;A0A0C4DGL7	Q8WWM7	1049	1059	ATXN2L	Ataxin-2-like protein	yes	no	3	0.0087588	50.452	5	0		2
FSPAGPILSIR	GDLHPDVTEAMLYEKFSPAGPILSIRVCRD	LYEKFSPAGPILSIRVCRDMITRRSLGYAY	K	F	S	I	R	V	1	1	0	0	0	0	0	1	0	2	1	0	0	1	2	2	0	0	0	0	0	0	11	0	1156.66	P11940;A0A087WTT1;E7ERJ7;Q9H361;E5RJB9;Q4VXU2;E5RH24;H0YBN4;E5RHG7;E5RGC4;E5RFD8	P11940	31	41	PABPC1;PABPC3;PABPC1L	Polyadenylate-binding protein 1;Polyadenylate-binding protein;Polyadenylate-binding protein 3;Polyadenylate-binding protein 1-like	no	no	2	0.0058275	88.496	3	2	4	4	1
FSPFGSITSAK	KNLDDTIDDEKLRKEFSPFGSITSAKVMLE	LRKEFSPFGSITSAKVMLEDGRSKGFGFVC	E	F	S	A	K	V	1	0	0	0	0	0	0	1	0	1	0	1	0	2	1	3	1	0	0	0	0	0	11	0	1140.58	B1ANR0;Q13310;H0Y5F5;H0YEU6	B1ANR0	314	324	PABPC4	Polyadenylate-binding protein;Polyadenylate-binding protein 4	yes	no	2	0.0043493	98.048	4	1.73	1	3
FSPFGTITSAK	KNLDDGIDDERLRKEFSPFGTITSAKVMME	LRKEFSPFGTITSAKVMMEGGRSKGFGFVC	E	F	S	A	K	V	1	0	0	0	0	0	0	1	0	1	0	1	0	2	1	2	2	0	0	0	0	0	11	0	1154.6	P11940;A0A087WTT1;E7ERJ7;E7EQV3;H0YAR2;H0YAP2;H0YB86	P11940	314	324	PABPC1	Polyadenylate-binding protein 1;Polyadenylate-binding protein	yes	no	2	0.0012784	114.51	4.2	1.6	1	4
FSPNSSNPIIVSCGWDK	TVQDESHSEWVSCVRFSPNSSNPIIVSCGW	PNSSNPIIVSCGWDKLVKVWNLANCKLKTN	R	F	S	D	K	L	0	0	2	1	1	0	0	1	0	2	0	1	0	1	2	4	0	1	0	1	0	0	17	0	1906.89	P63244;D6R9L0;J3KPE3;D6R9Z1;H0YAF8;H0Y8W2;D6RHH4;D6RFX4;D6RAC2;H0YAM7;D6REE5;D6RBD0;H0Y8R5	P63244	156	172	GNB2L1	Guanine nucleotide-binding protein subunit beta-2-like 1;Guanine nucleotide-binding protein subunit beta-2-like 1, N-terminally processed	yes	no	2;3	0.0071825	47.189	4	1.73	1	3
FSSAVGLVTIVE	SVLFETLMDLVGPQRFSSAVGLVTIVECCP	PQRFSSAVGLVTIVECCPVLLGPPLLGRLN	R	F	S	V	E	C	1	0	0	0	0	0	1	1	0	1	1	0	0	1	0	2	1	0	0	3	0	0	12	0	1220.67	Q5T8R5;P53985;F8W0N3;O60669	Q5T8R5	387	398	SLC16A1;SLC16A7	Monocarboxylate transporter 1;Monocarboxylate transporter 2	yes	no	2	0.012271	71.223	1	0	1		1
FSSCGGGGGSFGAGGGFGSR	TTSSSTRRSGGGGGRFSSCGGGGGSFGAGG	GGGGSFGAGGGFGSRSLVNLGGSKSISISV	R	F	S	S	R	S	1	1	0	0	1	0	0	10	0	0	0	0	0	3	0	4	0	0	0	0	0	0	20	0	1764.73	P04264;CON__P04264	P04264	46	65	KRT1	Keratin, type II cytoskeletal 1	yes	no	2	5.6042e-35	158.81	5	0		2
FSSLQDMPK	DSEVRSVASNQSEMEFSSLQDMPKELDPSA	NQSEMEFSSLQDMPKELDPSAVLPLDCLLA	E	F	S	P	K	E	0	0	0	1	0	1	0	0	0	0	1	1	1	1	1	2	0	0	0	0	0	0	9	0	1051.5	Q8N163;G3V119;H0YB24;A0A087X2B6	Q8N163	685	693	CCAR2	Cell cycle and apoptosis regulator protein 2	yes	no	2	0.033677	74.486	1	0	1
FSTSSLLLR	FRPKDPYCHPVCANRFSTSSLLLRIRKRTR	PVCANRFSTSSLLLRIRKRTRRQKGVLGTE	R	F	S	L	R	I	0	1	0	0	0	0	0	0	0	0	3	0	0	1	0	3	1	0	0	0	0	0	9	0	1022.58	Q5T7U1;Q9Y5Q8;Q5T7U4	Q5T7U1	79	87	GTF3C5	General transcription factor 3C polypeptide 5	yes	no	2	0.020456	84.498	1	0	3		1
FSTVGGWVSTR	KESGYCTGHEPDSLEFSTVGGWVSTRASGM	DSLEFSTVGGWVSTRASGMKKNIYGNIEDL	E	F	S	T	R	A	0	1	0	0	0	0	0	2	0	0	0	0	0	1	0	2	2	1	0	2	0	0	11	0	1195.6	A0A1B0GWA2;A0A2R8YEL0;O00116	A0A1B0GWA2	221	231	AGPS	Alkyldihydroxyacetonephosphate synthase, peroxisomal	yes	no	2	0.010766	76.943	3	2	1	1
FSTYLNFCR	MSTPIEVLCKGYPSEFSTYLNFCRSLRFDD	KGYPSEFSTYLNFCRSLRFDDKPDYSYLRQ	E	F	S	C	R	S	0	1	1	0	1	0	0	0	0	0	1	0	0	2	0	1	1	0	1	0	0	0	9	0	1206.55	P49674;H0Y645;B0QY35;B0QY34	P49674	248	256	CSNK1E	Casein kinase I isoform epsilon	yes	no	2	1.1901e-30	170.73	3	2	4	4	1
FSVCVLGDQQHCDE	RFSGTVRLKSTPRPKFSVCVLGDQQHCDEA	KFSVCVLGDQQHCDEAKAVDIPHMDIEALK	K	F	S	D	E	A	0	0	0	2	2	2	1	1	1	0	1	0	0	1	0	1	0	0	0	2	0	0	14	0	1692.69	P62906	P62906	63	76	RPL10A	60S ribosomal protein L10a	yes	yes	2;3	1.2069e-116	205.53	3.18	1.99	5	6	1
FSVDRPIIDR	RRFEKPLEEKGEGGEFSVDRPIIDRPIRGR	GEGGEFSVDRPIIDRPIRGRGGLGRGRGGR	E	F	S	D	R	P	0	2	0	2	0	0	0	0	0	2	0	0	0	1	1	1	0	0	0	1	0	0	10	1	1216.66	Q8NC51	Q8NC51	151	160	SERBP1	Plasminogen activator inhibitor 1 RNA-binding protein	yes	yes	3	0.00087228	117.02	3	2	3	3	1
FSVPHVCAR	PAMEQVSSRPTSPEKFSVPHVCARFGPGGQ	PTSPEKFSVPHVCARFGPGGQLIKVIPNLP	K	F	S	A	R	F	1	1	0	0	1	0	0	0	1	0	0	0	0	1	1	1	0	0	0	2	0	0	9	0	1071.53	F1T0I1;O15027;A0A3F2YNX0;A0A3F2YNZ0;X6RGP5	F1T0I1	1445	1453	SEC16A	Protein transport protein Sec16A	yes	no	3	0.030877	33.378	3.67	1.89	1	2	1
FSVSPVVR	TITTFEHAHNMRVMKFSVSPVVRVAVEAKN	HNMRVMKFSVSPVVRVAVEAKNPADLPKLV	K	F	S	V	R	V	0	1	0	0	0	0	0	0	0	0	0	0	0	1	1	2	0	0	0	3	0	0	8	0	889.502	P13639	P13639	499	506	EEF2	Elongation factor 2	yes	yes	2	2.2338e-05	128.57	3	2	3	3	1
FSWGAEGQRPGFGYGGR	PPPSQGKGRGLSLSRFSWGAEGQRPGFGYG	WGAEGQRPGFGYGGRASDYKSAHKGFKGVD	R	F	S	G	R	A	1	2	0	0	0	1	1	6	0	0	0	0	0	2	1	1	0	1	1	0	0	0	17	2	1827.84	P02686;A8MZH3;J3QL64;E9PJ72;C9J6H1	P02686	248	264	MBP	Myelin basic protein	yes	no	3	6.0391e-42	161.84	1	0	1
FSWNVWPSSR	YLEFIQQNEERDGVRFSWNVWPSSRLEATR	RDGVRFSWNVWPSSRLEATRMVVPLACLLT	R	F	S	S	R	L	0	1	1	0	0	0	0	0	0	0	0	0	0	1	1	3	0	2	0	1	0	0	10	0	1264.6	A0A2R8YFH5;Q15437;Q5QPE2;A0A2R8YF30;G3V5K1;A0A2R8Y633;A0A2R8Y7S7;F5H365;Q15436;G3V4V1;G3V1W4;G3V3G5;G3V2R6;G3V5X8;G3V4Q2	A0A2R8YFH5	19	28	SEC23B;SEC23A	Protein transport protein Sec23B;Protein transport protein Sec23A	no	no	2	0.00029466	123.5	3.4	1.96	2	3	1
FTAFLHPEE	______________________________	IATKEEFTAFLHPEEYDYMKDIVVQETMED	E	F	T	E	E	Y	1	0	0	0	0	0	2	0	1	0	1	0	0	2	1	0	1	0	0	0	0	0	9	1	1089.51	H0Y875;O43852;E9PP27;Q15293	H0Y875	8	16	CALU;RCN1	Calumenin;Reticulocalbin-1	yes	no	2	0.027497	76.774	5	0		1
FTAIIGPNGSGK	FKSYKGRQIIGPFQRFTAIIGPNGSGKSNL	FQRFTAIIGPNGSGKSNLMDAISFVLGEKT	R	F	T	G	K	S	1	0	1	0	0	0	0	3	0	2	0	1	0	1	1	1	1	0	0	0	0	0	12	0	1160.62	Q14683	Q14683	27	38	SMC1A	Structural maintenance of chromosomes protein 1A	yes	yes	2	6.3659e-05	120.09	1	0	4		1
FTASAGIQVVGDDLTVTNPK	IEDPFDQDDWGAWQKFTASAGIQVVGDDLT	GIQVVGDDLTVTNPKRIAKAVNEKSCNCLL	K	F	T	P	K	R	2	0	1	2	0	1	0	2	0	1	1	1	0	1	1	1	3	0	0	3	0	0	20	0	2032.05	P06733;A0A2R8Y6G6	P06733	307	326	ENO1	Alpha-enolase	yes	no	3	8.5375e-10	88.264	1	0	1
FTFTSHTPGE	EDKVILARQYGSEGRFTFTSHTPGEHQICL	GSEGRFTFTSHTPGEHQICLHSNSTKFSLF	R	F	T	G	E	H	0	0	0	0	0	0	1	1	1	0	0	0	0	2	1	1	3	0	0	0	0	0	10	0	1122.5	Q9BVK6	Q9BVK6	108	117	TMED9	Transmembrane emp24 domain-containing protein 9	yes	yes	2	0.0078417	98.523	3	2	3	3	1
FTGSFDDDPDPHRDPYGEE	DRPEKRDNNWRYDPRFTGSFDDDPDPHRDP	FDDDPDPHRDPYGEEVDRRSVHSEHSARSL	R	F	T	E	E	V	0	1	0	5	0	0	2	2	1	0	0	0	0	2	3	1	1	0	1	0	0	0	19	2	2194.87	F1T0I1;O15027;A0A3F2YNX0;A0A3F2YNZ0;X6RGP5	F1T0I1	1324	1342	SEC16A	Protein transport protein Sec16A	yes	no	3	1.244e-08	118.72	3	2	4	4	1
FTIAATDDNHIFAWGNGGNGR	PLGGKQVIRVSCGDEFTIAATDDNHIFAWG	DDNHIFAWGNGGNGRLAMTPTERPHGSDIC	E	F	T	G	R	L	3	1	3	2	0	0	0	4	1	2	0	0	0	2	0	0	2	1	0	0	0	0	21	0	2233.03	Q8TD19	Q8TD19	661	681	NEK9	Serine/threonine-protein kinase Nek9	yes	yes	3	4.4941e-05	48.848	5	0		2
FTISDHPQPIDPLLK	SGSSYARSSVVTAVKFTISDHPQPIDPLLK	FTISDHPQPIDPLLKNCIGDFLKTLEDPDL	K	F	T	L	K	N	0	0	0	2	0	1	0	0	1	2	2	1	0	1	3	1	1	0	0	0	0	0	15	0	1719.92	Q86VP6;A0A0C4DGH5	Q86VP6	991	1005	CAND1	Cullin-associated NEDD8-dissociated protein 1	yes	no	3	6.221e-05	71.08	2.71	1.98	4	3	1
FTITGSTYAPIGE	FILDRVEGDTCSLNEFTITGSTYAPIGEVH	NEFTITGSTYAPIGEVHKDDKPVNCHQYDG	E	F	T	G	E	V	1	0	0	0	0	0	1	2	0	2	0	0	0	1	1	1	3	0	1	0	0	0	13	0	1355.66	P16615;H7C5W9	P16615	382	394	ATP2A2	Sarcoplasmic/endoplasmic reticulum calcium ATPase 2	yes	no	2	0.02054	56.434	1	0	2		1
FTKLPNGLVIASLE	TAAPAGAPPQPQDLEFTKLPNGLVIASLEN	EFTKLPNGLVIASLENYSPVSRIGLFIKAG	E	F	T	L	E	N	1	0	1	0	0	0	1	1	0	1	3	1	0	1	1	1	1	0	0	1	0	0	14	1	1500.86	H3BRG4;P22695;H3BSJ9;H3BUE4;H3BUI9	H3BRG4	40	53	UQCRC2	Cytochrome b-c1 complex subunit 2, mitochondrial	yes	no	2	0.0017309	73.499	1	0	2		1
FTLWWSPTINR	TNAQRSGLNQIPNRRFTLWWSPTINRANVY	PNRRFTLWWSPTINRANVYVGFQVQLDLTG	R	F	T	N	R	A	0	1	1	0	0	0	0	0	0	1	1	0	0	1	1	1	2	2	0	0	0	0	11	0	1419.73	Q6P2Q9;I3L3Z8	Q6P2Q9	1534	1544	PRPF8	Pre-mRNA-processing-splicing factor 8	yes	no	2	0.029808	65.305	1	0	2		1
FTNVYIK	SRKEREAELGARAKEFTNVYIKNFGEDMDD	ELGARAKEFTNVYIKNFGEDMDDERLKDLF	E	F	T	I	K	N	0	0	1	0	0	0	0	0	0	1	0	1	0	1	0	0	1	0	1	1	0	0	7	0	883.48	P11940;A0A087WTT1;E7ERJ7;E7EQV3;H0YAR2;H0YBN4;B1ANR0;Q13310;H0Y5F5;H0YCC8;P0CB38	P11940	190	196	PABPC1;PABPC4;PABPC4L	Polyadenylate-binding protein 1;Polyadenylate-binding protein;Polyadenylate-binding protein 4;Polyadenylate-binding protein 4-like	no	no	2	0.036811	97.596	3.67	1.89	1	2	1
FTPGTFTNQIQAAFR	LKFAAATGATPIAGRFTPGTFTNQIQAAFR	FTPGTFTNQIQAAFREPRLLVVTDPRADHQ	R	F	T	F	R	E	2	1	1	0	0	2	0	1	0	1	0	0	0	3	1	0	3	0	0	0	0	0	15	0	1697.85	A0A0C4DG17;P08865;C9J9K3	A0A0C4DG17	108	122	RPSA	40S ribosomal protein SA	yes	no	2;3	3.5612e-05	115.18	2.67	1.97	7	5	2
FTPGTFTNQIQAAFREPR	LKFAAATGATPIAGRFTPGTFTNQIQAAFR	GTFTNQIQAAFREPRLLVVTDPRADHQPLT	R	F	T	P	R	L	2	2	1	0	0	2	1	1	0	1	0	0	0	3	2	0	3	0	0	0	0	0	18	2	2080.05	A0A0C4DG17;P08865;C9J9K3	A0A0C4DG17	108	125	RPSA	40S ribosomal protein SA	yes	no	3	4.1824e-10	123.02	3	2	3	3	1
FTSVFDCQK	VDGVEVPGCGKIFVEFTSVFDCQKAMQGLT	GKIFVEFTSVFDCQKAMQGLTGRKFANRVV	E	F	T	Q	K	A	0	0	0	1	1	1	0	0	0	0	0	1	0	2	0	1	1	0	0	1	0	0	9	0	1130.51	P26368;K7ENG2	P26368	436	444	U2AF2	Splicing factor U2AF 65 kDa subunit	yes	no	2	0.00036464	128.61	4	1.73	1	3
FTVQSTTGHCVHMR	YCLSGMYDHRYGDSEFTVQSTTGHCVHMRG	EFTVQSTTGHCVHMRGLPYKATENDIYNFF	E	F	T	M	R	G	0	1	0	0	1	1	0	1	2	0	0	0	1	1	0	1	3	0	0	2	0	0	14	0	1659.76	P52597	P52597	281	294	HNRNPF	Heterogeneous nuclear ribonucleoprotein F;Heterogeneous nuclear ribonucleoprotein F, N-terminally processed	yes	yes	3;4	0.00018615	69.602	3	2	2	2
FTWPNHDLPSDK	QTYEKFLHRYKMISEFTWPNHDLPSDKEAV	ISEFTWPNHDLPSDKEAVKKLIERCGFQDD	E	F	T	D	K	E	0	0	1	2	0	0	0	0	1	0	1	1	0	1	2	1	1	1	0	0	0	0	12	0	1455.68	O94832;K7EIG7;J3QRN6	O94832	645	656	MYO1D	Unconventional myosin-Id	yes	no	3	0.0055191	51.135	1	0	1
FTWPNHDLPSDKE	QTYEKFLHRYKMISEFTWPNHDLPSDKEAV	SEFTWPNHDLPSDKEAVKKLIERCGFQDDV	E	F	T	K	E	A	0	0	1	2	0	0	1	0	1	0	1	1	0	1	2	1	1	1	0	0	0	0	13	1	1584.72	O94832;K7EIG7;J3QRN6	O94832	645	657	MYO1D	Unconventional myosin-Id	yes	no	3	0.004746	48.369	1	0	3		1
FVDGLMIHSGDPVNYYVDTAVR	VVSGKLRGQRAKSMKFVDGLMIHSGDPVNY	HSGDPVNYYVDTAVRHVLLRQGVLGIKVKI	K	F	V	V	R	H	1	1	1	3	0	0	0	2	1	1	1	0	1	1	1	1	1	0	2	4	0	0	22	0	2467.18	P23396;E9PL09;H0YEU2;E9PSF4	P23396	152	173	RPS3	40S ribosomal protein S3	yes	no	3	0.00010053	47.392	1	0	1
FVDGVSTVAR	KEGMFNNANVLFKTKFVDGVSTVARFTQCQ	LFKTKFVDGVSTVARFTQCQNGKISKEAKS	K	F	V	A	R	F	1	1	0	1	0	0	0	1	0	0	0	0	0	1	0	1	1	0	0	3	0	0	10	0	1049.55	O95347	O95347	1161	1170	SMC2	Structural maintenance of chromosomes protein 2	yes	yes	2	0.039277	65.305	1	0	1
FVDHVFDEQVIDSLTVK	EYLYNLGDQYALKMRFVDHVFDEQVIDSLT	DHVFDEQVIDSLTVKIILPEGAKNIEIDSP	R	F	V	V	K	I	0	0	0	3	0	1	1	0	1	1	1	1	0	2	0	1	1	0	0	4	0	0	17	1	1990	P04843;B7Z4L4	P04843	355	371	RPN1	Dolichyl-diphosphooligosaccharide--protein glycosyltransferase subunit 1	yes	no	3	0.02167	36.593	1	0	1
FVDVSSVPLAIGLTGQR	SDRNSRRSKGIAYVEFVDVSSVPLAIGLTG	DVSSVPLAIGLTGQRVLGVPIIVQASQAEK	E	F	V	Q	R	V	1	1	0	1	0	1	0	2	0	1	2	0	0	1	1	2	1	0	0	3	0	0	17	0	1757.97	Q14498;A0A0U1RQH7;G3XAC6;H0Y4X3;Q5QP23	Q14498	201	217	RBM39	RNA-binding protein 39	yes	no	3	0.00010321	57.499	4	1.73	1	3
FVFCFPHGDLTE	QESRGSSQHILSSLRFVFCFPHGDLTEFGF	SLRFVFCFPHGDLTEFGFLMPELCLVLKVR	R	F	V	T	E	F	0	0	0	1	1	0	1	1	1	0	1	0	0	3	1	0	1	0	0	1	0	0	12	0	1467.65	Q9Y2I1	Q9Y2I1	759	770	NISCH	Nischarin	yes	yes	2	0.0067506	72.547	1	0	1
FVFSLVDAMNGK	GAGSATLSMAYAGARFVFSLVDAMNGKEGV	GARFVFSLVDAMNGKEGVVECSFVKSQETE	R	F	V	G	K	E	1	0	1	1	0	0	0	1	0	0	1	1	1	2	0	1	0	0	0	2	0	0	12	0	1326.66	P40926;G3XAL0	P40926	258	269	MDH2	Malate dehydrogenase, mitochondrial;Malate dehydrogenase	yes	no	2	0.013393	71.349	1	0	2
FVINYDYPNSSEDYIHR	ATDVASRGLDVEDVKFVINYDYPNSSEDYI	INYDYPNSSEDYIHRIGRTARSTKTGTAYT	K	F	V	H	R	I	0	1	2	2	0	0	1	0	1	2	0	0	0	1	1	2	0	0	3	1	0	0	17	1	2130.96	J3KTA4;P17844	J3KTA4	412	428	DDX5	Probable ATP-dependent RNA helicase DDX5	yes	no	3	4.1001e-07	77.562	1	0	1
FVINYDYPNSSEDYVHR	ATDVASRGLDVEDVKFVINYDYPNSSEDYV	INYDYPNSSEDYVHRIGRTARSTNKGTAYT	K	F	V	H	R	I	0	1	2	2	0	0	1	0	1	1	0	0	0	1	1	2	0	0	3	2	0	0	17	1	2116.95	A0A1X7SBZ2;A0A5H1ZRQ2;A0A1W2PQ51;Q92841	A0A1X7SBZ2	489	505	DDX17	Probable ATP-dependent RNA helicase DDX17	yes	no	3	9.6057e-06	68.919	1	0	1
FVMQEEFSR	GEIPVVAIRTAKGEKFVMQEEFSRDGKALE	TAKGEKFVMQEEFSRDGKALERFLQDYFDG	K	F	V	S	R	D	0	1	0	0	0	1	2	0	0	0	0	0	1	2	0	1	0	0	0	1	0	0	9	2	1171.53	P30101	P30101	336	344	PDIA3	Protein disulfide-isomerase A3	yes	yes	2	0.033751	52.716	1	0	1
FVNDYDKDNDGRLDPQE	TANEDPEWILVEKDRFVNDYDKDNDGRLDP	NDYDKDNDGRLDPQELLPWVVPNNQGIAQE	R	F	V	Q	E	L	0	1	2	5	0	1	1	1	0	0	1	1	0	1	1	0	0	0	1	1	0	0	17	2	2038.89	Q14257;A8MXP8	Q14257	235	251	RCN2	Reticulocalbin-2	yes	no	3	2.8446e-15	137.61	5	0		4
FVNLGDQQSFGIK	DTQDMENMSDDDGWEFVNLGDQQSFGIKTA	WEFVNLGDQQSFGIKTAGLEEKSTACQMLV	E	F	V	I	K	T	0	0	1	1	0	2	0	2	0	1	1	1	0	2	0	1	0	0	0	1	0	0	13	0	1451.74	H0Y8C6;O00410	H0Y8C6	661	673	IPO5	Importin-5	yes	no	2	6.2743e-20	147.95	5	0		4
FVNSINKPLATLE	VLATEMTKHFEHVNKFVNSINKPLATLEEN	NKFVNSINKPLATLEENGETDKNQEVINTM	K	F	V	L	E	E	1	0	2	0	0	0	1	0	0	1	2	1	0	1	1	1	1	0	0	1	0	0	13	1	1444.79	O60658	O60658	680	692	PDE8A	High affinity cAMP-specific and IBMX-insensitive 3,5-cyclic phosphodiesterase 8A	yes	yes	2	9.6181e-37	164.33	2.71	1.98	4	3	1
FVNSINKPLATLEE	VLATEMTKHFEHVNKFVNSINKPLATLEEN	KFVNSINKPLATLEENGETDKNQEVINTML	K	F	V	E	E	N	1	0	2	0	0	0	2	0	0	1	2	1	0	1	1	1	1	0	0	1	0	0	14	2	1573.84	O60658	O60658	680	693	PDE8A	High affinity cAMP-specific and IBMX-insensitive 3,5-cyclic phosphodiesterase 8A	yes	yes	2	4.2102e-38	162.68	5	0		3
FVNVVPTFGK	KKTGRAKRRMQYNRRFVNVVPTFGKKKGPN	QYNRRFVNVVPTFGKKKGPNANS_______	R	F	V	G	K	K	0	0	1	0	0	0	0	1	0	0	0	1	0	2	1	0	1	0	0	3	0	0	10	0	1106.61	E9PR30;P62861	E9PR30	81	90	FAU	40S ribosomal protein S30	yes	no	2	3.7705e-05	126.07	3	2	4	4	1
FVNVVPTFGKK	KKTGRAKRRMQYNRRFVNVVPTFGKKKGPN	YNRRFVNVVPTFGKKKGPNANS________	R	F	V	K	K	K	0	0	1	0	0	0	0	1	0	0	0	2	0	2	1	0	1	0	0	3	0	0	11	1	1234.71	E9PR30;P62861	E9PR30	81	91	FAU	40S ribosomal protein S30	yes	no	3	0.0012528	77.744	3	2	3	3	1
FVPLLPGNR	PQTECRHKSIELFYKFVPLLPGNRSPNLWL	IELFYKFVPLLPGNRSPNLWLKDVLKEEGV	K	F	V	N	R	S	0	1	1	0	0	0	0	1	0	0	2	0	0	1	2	0	0	0	0	1	0	0	9	0	1011.59	P78527	P78527	1194	1202	PRKDC	DNA-dependent protein kinase catalytic subunit	yes	yes	2	0.019882	83.614	2.33	1.89	2	1	1
FVQFHPTGIYGAGCLITE	TAMITRAGLPCQDLEFVQFHPTGIYGAGCL	FHPTGIYGAGCLITEGCRGEGGILINSQGE	E	F	V	T	E	G	1	0	0	0	1	1	1	3	1	2	1	0	0	2	1	0	2	0	1	1	0	0	18	0	2008.97	P31040;D6RFM5;A0A087X1I3;A0A494C1T6	P31040	292	309	SDHA	Succinate dehydrogenase [ubiquinone] flavoprotein subunit, mitochondrial	yes	no	2;3	1.9184e-11	99.531	3	2	8	8	2
FVSFLGR	QPPIDNIIRAGLIPKFVSFLGRTDCSPIQF	IRAGLIPKFVSFLGRTDCSPIQFESAWALT	K	F	V	G	R	T	0	1	0	0	0	0	0	1	0	0	1	0	0	2	0	1	0	0	0	1	0	0	7	0	824.454	P52292;J3QLL0;J3KS65	P52292	124	130	KPNA2	Importin subunit alpha-1	yes	no	2	0.037206	89.703	5	0		1
FVTPSEPVAHSR	RAIGDGEDEMLFTRRFVTPSEPVAHSRRGR	TRRFVTPSEPVAHSRRGRLHLPRGRRSRRA	R	F	V	S	R	R	1	1	0	0	0	0	1	0	1	0	0	0	0	1	2	2	1	0	0	2	0	0	12	1	1325.67	O14654	O14654	399	410	IRS4	Insulin receptor substrate 4	yes	yes	3	0.0019868	84.718	4	1.73	1	3
FVVDGDTPLIE	VYKILAAILHLGNLKFVVDGDTPLIENGKV	GNLKFVVDGDTPLIENGKVVSIIAELLSTK	K	F	V	I	E	N	0	0	0	2	0	0	1	1	0	1	1	0	0	1	1	0	1	0	0	2	0	0	11	0	1203.6	O94832;K7EIG7;J3QRN6;J3KRL0	O94832	282	292	MYO1D	Unconventional myosin-Id	yes	no	2	0.00014942	121.62	1	0	4		1
FVVVGPEAPLAAGIVGNLR	DHTALAQFCKEKKIEFVVVGPEAPLAAGIV	GPEAPLAAGIVGNLRSAGVQCFGPTAEAAQ	E	F	V	L	R	S	3	1	1	0	0	0	1	3	0	1	2	0	0	1	2	0	0	0	0	4	0	0	19	1	1878.07	P22102;C9JZG2;C9JKQ7;C9JBJ1;C9JTV6;F8WD69	P22102	69	87	GART	Trifunctional purine biosynthetic protein adenosine-3;Phosphoribosylamine--glycine ligase;Phosphoribosylformylglycinamidine cyclo-ligase;Phosphoribosylglycinamide formyltransferase	yes	no	3	9.7314e-08	67.605	2.6	1.96	3	2	1
FWDNLIGGVDMVTDDDRR	AGMSGKLPESENLQEFWDNLIGGVDMVTDD	NLIGGVDMVTDDDRRWKAGLYGLPRRSGKL	E	F	W	R	R	W	0	2	1	5	0	0	0	2	0	1	1	0	1	1	0	0	1	1	0	2	0	0	18	1	2122.97	P49327;A0A0U1RQF0;A0A0U1RRG3	P49327	22	39	FASN	Fatty acid synthase;[Acyl-carrier-protein] S-acetyltransferase;[Acyl-carrier-protein] S-malonyltransferase;3-oxoacyl-[acyl-carrier-protein] synthase;3-oxoacyl-[acyl-carrier-protein] reductase;3-hydroxyacyl-[acyl-carrier-protein] dehydratase;Enoyl-[acyl-carrier-protein] reductase;Oleoyl-[acyl-carrier-protein] hydrolase	yes	no	3	5.7731e-05	55.33	1	0	2		1
FWEVISDEHGIDPTGTYHGDSDLQLDR	______________________________	PTGTYHGDSDLQLDRISVYYNEATGGKYVP	M	F	W	D	R	I	0	1	0	5	0	1	2	3	2	2	2	0	0	1	1	2	2	1	1	1	0	0	27	2	3101.4	Q5JP53;P07437	Q5JP53	2	28	TUBB	Tubulin beta chain	yes	no	4	4.149e-24	84.404	1	0	2
FWYFVSQLK	______________________________	VVAKSRFWYFVSQLKKMKKSSGEIVYCGQV	R	F	W	L	K	K	0	0	0	0	0	1	0	0	0	0	1	1	0	2	0	1	0	1	1	1	0	0	9	0	1216.63	M0R3D6;M0R1A7;M0R117;Q02543	M0R3D6	15	23	RPL18A	60S ribosomal protein L18a	yes	no	2	0.0392	71.379	3	2	1	1
FYALSASFEPFSNK	DEEKDKGLQTSQDARFYALSASFEPFSNKG	RFYALSASFEPFSNKGQTLVVQFTVKHEQN	R	F	Y	N	K	G	2	0	1	0	0	0	1	0	0	0	1	1	0	3	1	3	0	0	1	0	0	0	14	1	1606.77	P27797	P27797	74	87	CALR	Calreticulin	yes	yes	2	0.0019928	104.52	1	0	1
FYDDAIVSQK	PRDIDAFWLQRQLSRFYDDAIVSQKKADEV	RQLSRFYDDAIVSQKKADEVLEILKTASDD	R	F	Y	Q	K	K	1	0	0	2	0	1	0	0	0	1	0	1	0	1	0	1	0	0	1	1	0	0	10	0	1184.57	O75643;A0A494C1A5	O75643	275	284	SNRNP200	U5 small nuclear ribonucleoprotein 200 kDa helicase	yes	no	2	0.00065807	120.12	1	0	3
FYEQFSK	ELFTELAEDKENYKKFYEQFSKNIKLGIHE	EDKENYKKFYEQFSKNIKLGIHEDSQNRKK	K	F	Y	S	K	N	0	0	0	0	0	1	1	0	0	0	0	1	0	2	0	1	0	0	1	0	0	0	7	1	947.439	P07900	P07900	437	443	HSP90AA1	Heat shock protein HSP 90-alpha	yes	yes	2	0.023681	117.93	1	0	1
FYGPAGPYGIFAGR	LAVNGKVFDVTKGSKFYGPAGPYGIFAGRD	KFYGPAGPYGIFAGRDASRGLATFCLDKDA	K	F	Y	G	R	D	2	1	0	0	0	0	0	4	0	1	0	0	0	2	2	0	0	0	2	0	0	0	14	0	1471.72	O15173	O15173	136	149	PGRMC2	Membrane-associated progesterone receptor component 2	yes	yes	2	0.0004129	75.294	1	0	3		1
FYGPEGPYGVFAGR	MAINGKVFDVTKGRKFYGPEGPYGVFAGRD	KFYGPEGPYGVFAGRDASRGLATFCLDKEA	K	F	Y	G	R	D	1	1	0	0	0	0	1	4	0	0	0	0	0	2	2	0	0	0	2	1	0	0	14	1	1515.71	O00264	O00264	106	119	PGRMC1	Membrane-associated progesterone receptor component 1	yes	yes	2	0.00076155	107.24	1	0	3		1
FYNLVLLPR	TRIFASNLKERMAQRFYNLVLLPRVRDDVA	ERMAQRFYNLVLLPRVRDDVAEYKRLNFHL	R	F	Y	P	R	V	0	1	1	0	0	0	0	0	0	0	3	0	0	1	1	0	0	0	1	1	0	0	9	0	1133.66	Q13895;H7BY94	Q13895	249	257	BYSL	Bystin	yes	no	2	1.2975e-07	142.64	1	0	4		1
FYQVPVPLPDRR	CEPMIGLVPILKGGRFYQVPVPLPDRRRRF	GGRFYQVPVPLPDRRRRFLAMKWMITECRD	R	F	Y	R	R	R	0	2	0	1	0	1	0	0	0	0	1	0	0	1	3	0	0	0	1	2	0	0	12	1	1485.81	J3KSI8;J3QQS1;J3QLS3;Q9Y2R9	J3KSI8	81	92	MRPS7	28S ribosomal protein S7, mitochondrial	yes	no	3	0.00030022	84.479	5	0		1
FYSLLDPSYAK	ALLMLTGKISPWTGRFYSLLDPSYAKNNIP	WTGRFYSLLDPSYAKNNIPIIASVSEHQPT	R	F	Y	A	K	N	1	0	0	1	0	0	0	0	0	0	2	1	0	1	1	2	0	0	2	0	0	0	11	0	1302.65	P46977	P46977	330	340	STT3A	Dolichyl-diphosphooligosaccharide--protein glycosyltransferase subunit STT3A	yes	yes	2	0.034888	65.157	5	0		1
FYTLIPHDFGMK	SQGSSDSQILDLSNRFYTLIPHDFGMKKPP	SNRFYTLIPHDFGMKKPPLLNNADSVQAKV	R	F	Y	M	K	K	0	0	0	1	0	0	0	1	1	1	1	1	1	2	1	0	1	0	1	0	0	0	12	0	1467.72	P09874	P09874	736	747	PARP1	Poly [ADP-ribose] polymerase 1	yes	yes	3	0.0081456	45.915	1	0	1
FYVHNDIFR	MQTFVLAPEGSVANKFYVHNDIFRYQDEVF	GSVANKFYVHNDIFRYQDEVFGGFVTEPQE	K	F	Y	F	R	Y	0	1	1	1	0	0	0	0	1	1	0	0	0	2	0	0	0	0	1	1	0	0	9	0	1209.59	Q13283;E5RIZ6	Q13283	124	132	G3BP1	Ras GTPase-activating protein-binding protein 1	yes	no	3	0.027848	35.511	1	0	1
GAAAQGQTQTVAAQAQALAAQAAAAAHAAQAHR	PGHDRERQPLLDRARGAAAQGQTQTVAAQA	AAQAAAAAHAAQAHRERNEFPEDPEFEAVV	R	G	A	H	R	E	17	1	0	0	0	7	0	2	2	0	1	0	0	0	0	0	2	0	0	1	0	0	33	0	3080.56	Q9BTU6	Q9BTU6	67	99	PI4K2A	Phosphatidylinositol 4-kinase type 2-alpha	yes	yes	4	5.3292e-32	81.406	3	2	1	1	1
GAAAQGQTQTVAAQAQALAAQAAAAAHAAQAHRE	PGHDRERQPLLDRARGAAAQGQTQTVAAQA	AQAAAAAHAAQAHRERNEFPEDPEFEAVVR	R	G	A	R	E	R	17	1	0	0	0	7	1	2	2	0	1	0	0	0	0	0	2	0	0	1	0	0	34	1	3209.6	Q9BTU6	Q9BTU6	67	100	PI4K2A	Phosphatidylinositol 4-kinase type 2-alpha	yes	yes	4	2.7284e-42	102.39	5	0		2
GAAPQSPSFSGSEDSGSPK	PYIKKPSLVSDLPWEGAAPQSPSFSGSEDS	QSPSFSGSEDSGSPKHQNSTKDRKIIPLKM	E	G	A	P	K	H	2	0	0	1	0	1	1	3	0	0	0	1	0	1	3	6	0	0	0	0	0	0	19	1	1791.79	Q13425;H0YCS0;H7BY41	Q13425	217	235	SNTB2	Beta-2-syntrophin	yes	no	3	0.0089592	38.824	5	0		1
GADFLVTEVENGGSLGSK	IYVDDGLISLQVKQKGADFLVTEVENGGSL	FLVTEVENGGSLGSKKGVNLPGAAVDLPAV	K	G	A	S	K	K	1	0	1	1	0	0	2	4	0	0	2	1	0	1	0	2	1	0	0	2	0	0	18	2	1778.87	P14618;B4DNK4;H3BTN5;H3BQ34	P14618	189	206	PKM	Pyruvate kinase PKM;Pyruvate kinase	yes	no	2;3	8.2148e-06	115.8	1	0	2
GADSLEDFLYHEGYACTSIHGDR	TGKDSLTLVFVETKKGADSLEDFLYHEGYA	LYHEGYACTSIHGDRSQRDREEALHQFRSG	K	G	A	D	R	S	2	1	0	3	1	0	2	3	2	1	2	0	0	1	0	2	1	0	2	0	0	0	23	2	2612.12	O00571;A0A0D9SG12;A0A0D9SF53;A0A2R8Y4A4;A0A2R8YFS5;A0A0D9SFB3;A0A2R8YF78;A0A2R8Y645;A0A2U3TZJ9;A0A2R8YDT5;A0A2R8Y7T2;A0A2R8Y5G6;A0A2R8YFR4;A0A2R8YCW1;O15523;A0A2R8YDH3;F6S8Q4;A0A0J9YVQ7	O00571	453	475	DDX3X;DDX3Y	ATP-dependent RNA helicase DDX3X;ATP-dependent RNA helicase DDX3Y	yes	no	4	0.00069829	32.081	1	0	1
GAEGQRPGFGYGGR	LSSTGEMKRGLPFRKGAEGQRPGFGYGGRA	KGAEGQRPGFGYGGRASDYKSAHKGFKGVD	K	G	A	G	R	A	1	2	0	0	0	1	1	6	0	0	0	0	0	1	1	0	0	0	1	0	0	0	14	2	1407.66	H7BYR8	H7BYR8	183	196	MBP		yes	yes	3	0.001652	105.17	1	0	1
GAGAGHPGAGGAQPPDSPAGVR	AYNGIGTATNGSFCRGAGAGHPGAGGAQPP	GAGGAQPPDSPAGVRTAFTDLPEQVPESIS	R	G	A	V	R	T	5	1	0	1	0	1	0	7	1	0	0	0	0	0	4	1	0	0	0	1	0	0	22	0	1882.9	Q13884;A0A3B3ITC2	Q13884	71	92	SNTB1	Beta-1-syntrophin	yes	no	3	0.00070442	36.679	5	0		1
GAGPPPPLPPAQPGAE	______________________________	AGPPPPLPPAQPGAEGGGDRGLGDRPAPKD	E	G	A	A	E	G	3	0	0	0	0	1	1	3	0	0	1	0	0	0	7	0	0	0	0	0	0	0	16	0	1451.74	Q5T9A4;Q9NVI7	Q9NVI7	15	30	ATAD3B;ATAD3A	ATPase family AAA domain-containing protein 3B;ATPase family AAA domain-containing protein 3A	no	no	2	1.0649e-05	72.59	1	0	3		1
GAHLTSVPFGE	EAGARQCLLRACEAEGAHLTSVPFGELDFG	CEAEGAHLTSVPFGELDFGETAVLDAFYDA	E	G	A	G	E	L	1	0	0	0	0	0	1	2	1	0	1	0	0	1	1	1	1	0	0	1	0	0	11	0	1113.55	Q6ZN16	Q6ZN16	95	105	MAP3K15	Mitogen-activated protein kinase kinase kinase 15	yes	yes	2	0.0058691	89.752	5	0		2
GAILTGPPGTGK	KNPKQYQDLGAKIPKGAILTGPPGTGKTLL	IPKGAILTGPPGTGKTLLAKATAGEANVPF	K	G	A	G	K	T	1	0	0	0	0	0	0	4	0	1	1	1	0	0	2	0	2	0	0	0	0	0	12	0	1067.6	Q9Y4W6	Q9Y4W6	343	354	AFG3L2	AFG3-like protein 2	yes	yes	2	0.021454	64.711	2.33	1.89	2	1	1
GAIQFVTQYQHSSGQR	EVVNQHNAPIPQGGRGAIQFVTQYQHSSGQ	AIQFVTQYQHSSGQRRIRVTTIARNWADAQ	R	G	A	Q	R	R	1	1	0	0	0	4	0	2	1	1	0	0	0	1	0	2	1	0	1	1	0	0	16	0	1805.88	F5H365;Q15436	F5H365	448	463	SEC23A	Protein transport protein Sec23A	yes	no	3	1.5818e-42	161.76	3	2	4	4	1
GALALAQAVQR	AFDAVKCTHWAEGGKGALALAQAVQRAAQA	EGGKGALALAQAVQRAAQAPSSFQLLYDLK	K	G	A	Q	R	A	4	1	0	0	0	2	0	1	0	0	2	0	0	0	0	0	0	0	0	1	0	0	11	0	1096.64	A0A494C1T2;V9GZ78;V9GYY3;A0A384N5Y3;F5H2F4;P11586	A0A494C1T2	539	549	MTHFD1	C-1-tetrahydrofolate synthase, cytoplasmic;Methylenetetrahydrofolate dehydrogenase;Methenyltetrahydrofolate cyclohydrolase;Formyltetrahydrofolate synthetase;C-1-tetrahydrofolate synthase, cytoplasmic, N-terminally processed	yes	no	2	0.0058258	83.265	1	0	2		1
GALQAVDQLSLFRPLCK	ILLLGGAASTLLQNRGALQAVDQLSLFRPL	LQAVDQLSLFRPLCKFCVSVRRVRDIVPTL	R	G	A	C	K	F	2	1	0	1	1	2	0	1	0	0	4	1	0	1	1	1	0	0	0	1	0	0	17	1	1915.04	M0R026;A1L0T0;M0R1B5;E9PJS0	M0R026	51	67	ILVBL	Acetolactate synthase-like protein	yes	no	3	0.004312	48.899	1	0	2		1
GALQNIIPASTGAAK	KTVDGPSGKLWRDGRGALQNIIPASTGAAK	GALQNIIPASTGAAKAVGKVIPELNGKLTG	R	G	A	A	K	A	4	0	1	0	0	1	0	2	0	2	1	1	0	0	1	1	1	0	0	0	0	0	15	0	1410.78	P04406;E7EUT5	P04406	201	215	GAPDH	Glyceraldehyde-3-phosphate dehydrogenase	yes	no	2;3	4.3319e-09	131.43	3.18	1.99	5	6	1
GALVTVGQLSCYDQAK	GLRRLFSGATMASSRGALVTVGQLSCYDQA	ALVTVGQLSCYDQAKQLVLSTGYLSDNIFT	R	G	A	A	K	Q	2	0	0	1	1	2	0	2	0	0	2	1	0	0	0	1	1	0	1	2	0	0	16	0	1708.85	B4DLN1;Q9UBX3	B4DLN1	326	341	SLC25A10	Mitochondrial dicarboxylate carrier	no	no	2;3	1.193e-41	161.94	1	0	7		2
GAPGQPGTILR	ATGHGQQGVTQVVLKGAPGQPGTILRTVPM	VVLKGAPGQPGTILRTVPMGGVRLVTPVTV	K	G	A	L	R	T	1	1	0	0	0	1	0	3	0	1	1	0	0	0	2	0	1	0	0	0	0	0	11	0	1065.59	P51610;A6NEM2	P51610	837	847	HCFC1	Host cell factor 1;HCF N-terminal chain 1;HCF N-terminal chain 2;HCF N-terminal chain 3;HCF N-terminal chain 4;HCF N-terminal chain 5;HCF N-terminal chain 6;HCF C-terminal chain 1;HCF C-terminal chain 2;HCF C-terminal chain 3;HCF C-terminal chain 4;HCF C-terminal chain 5;HCF C-terminal chain 6	yes	no	2	0.0095989	78.334	1	0	1
GAPIIPISAQLK	QYEQILAFVQGTVAEGAPIIPISAQLKYNI	VAEGAPIIPISAQLKYNIEVVCEYIVKKIP	E	G	A	L	K	Y	2	0	0	0	0	1	0	1	0	3	1	1	0	0	2	1	0	0	0	0	0	0	12	0	1206.73	P41091;Q2VIR3	P41091	218	229	EIF2S3;EIF2S3L	Eukaryotic translation initiation factor 2 subunit 3;Putative eukaryotic translation initiation factor 2 subunit 3-like protein	yes	no	2	0.026086	61.161	4	1.73	1	3	1
GAPVGGHILSYLLE	SSRFGKYMDVQFDFKGAPVGGHILSYLLEK	KGAPVGGHILSYLLEKSRVVHQNHGERNFH	K	G	A	L	E	K	1	0	0	0	0	0	1	3	1	1	3	0	0	0	1	1	0	0	1	1	0	0	14	0	1424.77	F5H6E2;O00159	F5H6E2	186	199	MYO1C	Unconventional myosin-Ic	yes	no	2	6.7809e-05	99.139	2.71	1.98	4	3	1
GAPVGGHILSYLLEK	SSRFGKYMDVQFDFKGAPVGGHILSYLLEK	GAPVGGHILSYLLEKSRVVHQNHGERNFHI	K	G	A	E	K	S	1	0	0	0	0	0	1	3	1	1	3	1	0	0	1	1	0	0	1	1	0	0	15	1	1552.86	F5H6E2;O00159	F5H6E2	186	200	MYO1C	Unconventional myosin-Ic	yes	no	3	0.0056858	38.613	1	0	2		1
GAQDVAGGSNPGAHNPSANLAR	WFQPVANAADAEAVRGAQDVAGGSNPGAHN	GSNPGAHNPSANLARGDNQAGGAAAAAAAP	R	G	A	A	R	G	5	1	3	1	0	1	0	4	1	0	1	0	0	0	2	2	0	0	0	1	0	0	22	0	2059.98	O14654	O14654	1177	1198	IRS4	Insulin receptor substrate 4	yes	yes	3	1.6507e-12	88.176	1.8	1.6	4	1	1
GAQLDIVQKR				G	A	K	R		1	1	0	1	0	2	0	1	0	1	1	1	0	0	0	0	0	0	0	1	0	0	10	1	1126.65		REV__A0A286YF37					yes	no	2	0.010012	86.794	1	0	1
GAQVNAVNQNGCTPLHYAASK	ASAGRDEIVKALLGKGAQVNAVNQNGCTPL	VNQNGCTPLHYAASKNRHEIAVMLLEGGAN	K	G	A	S	K	N	4	0	3	0	1	2	0	2	1	0	1	1	0	0	1	1	1	0	1	2	0	0	21	0	2199.05	O75832;B1AJY7	O75832	96	116	PSMD10	26S proteasome non-ATPase regulatory subunit 10	yes	no	3	0.0012767	36.523	1	0	2		1
GASNIQLNTIAK	VEKYFRDAKIGTIYEGASNIQLNTIAKHID	IYEGASNIQLNTIAKHIDAEY_________	E	G	A	A	K	H	2	0	2	0	0	1	0	1	0	2	1	1	0	0	0	1	1	0	0	0	0	0	12	0	1228.68	P45954	P45954	415	426	ACADSB	Short/branched chain specific acyl-CoA dehydrogenase, mitochondrial	yes	yes	2	0.00014433	117.02	1.8	1.6	4	1	1
GATQQILDEAER	FSGVALGEACTIVLRGATQQILDEAERSLH	VLRGATQQILDEAERSLHDALCVLAQTVKD	R	G	A	E	R	S	2	1	0	1	0	2	2	1	0	1	1	0	0	0	0	0	1	0	0	0	0	0	12	2	1329.65	P78371;F8VQ14;F5GWF6	P78371	377	388	CCT2	T-complex protein 1 subunit beta	yes	no	2	7.8191e-23	156.48	1	0	1
GAVDGGLSIPHSTK	LARTTTGNKVFGALKGAVDGGLSIPHSTKR	KGAVDGGLSIPHSTKRFPGYDSESKEFNAE	K	G	A	T	K	R	1	0	0	1	0	0	0	3	1	1	1	1	0	0	1	2	1	0	0	1	0	0	14	0	1337.69	A0A2R8Y6J3;P46777;Q5T7N0	A0A2R8Y6J3	115	128	RPL5	60S ribosomal protein L5	yes	no	3	0.00051554	63.894	2.6	1.96	3	2	1
GAVPLLGGALQR	AVSPPPPPPPEEEEEGAVPLLGGALQRQIR	EEEGAVPLLGGALQRQIRGIPGLDVEDDEE	E	G	A	Q	R	Q	2	1	0	0	0	1	0	3	0	0	3	0	0	0	1	0	0	0	0	1	0	0	12	0	1150.68	Q9ULX6	Q9ULX6	614	625	AKAP8L	A-kinase anchor protein 8-like	yes	yes	2	0.040246	52.482	5	0		1
GAWLSHAGIHHFASTR	______________________________	AWLSHAGIHHFASTRADSEFVEASPASYSP	E	G	A	T	R	A	3	1	0	0	0	0	0	2	3	1	1	0	0	1	0	2	1	1	0	0	0	0	16	0	1746.87	F8WDH4	F8WDH4	12	27	AMOTL1		yes	yes	3	0.0049322	36.392	1	0	1
GAWSNVLR	WRKIARDEGGKAFFKGAWSNVLRGMGGAFV	GGKAFFKGAWSNVLRGMGGAFVLVLYDEIK	K	G	A	L	R	G	1	1	1	0	0	0	0	1	0	0	1	0	0	0	0	1	0	1	0	1	0	0	8	0	901.477	P05141;P12235;P12236	P05141	273	280	SLC25A5;SLC25A4;SLC25A6	ADP/ATP translocase 2;ADP/ATP translocase 2, N-terminally processed;ADP/ATP translocase 1;ADP/ATP translocase 3;ADP/ATP translocase 3, N-terminally processed	no	no	2	1.1445e-12	154.92	3	2	4	4	1
GAYGMVCSAYDNVNK	FDVGPRYTNLSYIGEGAYGMVCSAYDNVNK	GAYGMVCSAYDNVNKVRVAIKKISPFEHQT	E	G	A	N	K	V	2	0	2	1	1	0	0	2	0	0	0	1	1	0	0	1	0	0	2	2	0	0	15	0	1647.7	P28482	P28482	34	48	MAPK1	Mitogen-activated protein kinase 1	yes	yes	2;3	5.6469e-52	172.8	3.21	1.99	17	21	4
GAYGMVSSAYDHVR	FDVGPRYTQLQYIGEGAYGMVSSAYDHVRK	EGAYGMVSSAYDHVRKTRVAIKKISPFEHQ	E	G	A	V	R	K	2	1	0	1	0	0	0	2	1	0	0	0	1	0	0	2	0	0	2	2	0	0	14	0	1511.68	E9PBK7;E9PQW4;P27361;E9PJF0	E9PBK7	22	35	MAPK3	Mitogen-activated protein kinase;Mitogen-activated protein kinase 3	yes	no	3	2.886e-05	113.99	3.67	1.89	3	6	1
GCDVVVIPAGVPR	VKGYLGPEQLPDCLKGCDVVVIPAGVPRKP	LKGCDVVVIPAGVPRKPGMTRDDLFNTNAT	K	G	C	P	R	K	1	1	0	1	1	0	0	2	0	1	0	0	0	0	2	0	0	0	0	4	0	0	13	0	1337.71	P40926	P40926	92	104	MDH2	Malate dehydrogenase, mitochondrial	yes	yes	2	0.0015552	109.29	1	0	1
GCGTVLLSGPR	GKILTFDQLALDSPKGCGTVLLSGPRKGRE	DSPKGCGTVLLSGPRKGREVYRHFGKAPGT	K	G	C	P	R	K	0	1	0	0	1	0	0	3	0	0	2	0	0	0	1	1	1	0	0	1	0	0	11	0	1115.58	G3V203;H0YHA7;J3QQ67;Q07020;F8VUA6	G3V203	133	143	RPL18	60S ribosomal protein L18	yes	no	2	1.189e-80	200.27	3	2	3	3	1
GCHLLVATPGR	YGGADIGQQIRDLERGCHLLVATPGRLVDM	DLERGCHLLVATPGRLVDMMERGKIGLDFC	R	G	C	G	R	L	1	1	0	0	1	0	0	2	1	0	2	0	0	0	1	0	1	0	0	1	0	0	11	0	1179.62	O00571;A0A0D9SG12;A0A0D9SF53;A0A2R8Y4A4;A0A2R8YFS5;A0A0D9SFB3;A0A2R8YF78;A0A2R8Y645;A0A2U3TZJ9;A0A2R8YDT5;A0A2R8Y7T2;A0A2R8Y5G6;A0A2R8YFR4;A0A2R8YCW1;O15523;A0A2R8YDH3;F6S8Q4	O00571	316	326	DDX3X;DDX3Y	ATP-dependent RNA helicase DDX3X;ATP-dependent RNA helicase DDX3Y	yes	no	3	0.0033677	67.207	4	1.73	1	3
GCSSYTFPK	ATFHTPFSHLGQSPEGCSSYTFPKIMSPAK	LGQSPEGCSSYTFPKIMSPAKATEMLIFGK	E	G	C	P	K	I	0	0	0	0	1	0	0	1	0	0	0	1	0	1	1	2	1	0	1	0	0	0	9	0	1045.45	A0A0C4DGA2;O75521	A0A0C4DGA2	251	259	ECI2	Enoyl-CoA delta isomerase 2, mitochondrial	yes	no	2	0.037235	72.485	5	0		1
GCTATLGNFAK	LLMMAGIDDCYTSARGCTATLGNFAKATFD	TSARGCTATLGNFAKATFDAISKTYSYLTP	R	G	C	A	K	A	2	0	1	0	1	0	0	2	0	0	1	1	0	1	0	0	2	0	0	0	0	0	11	0	1138.54	P15880;H0YEN5;E9PQD7	P15880	228	238	RPS2	40S ribosomal protein S2	yes	no	2	9.4935e-42	174.52	3	2	4	4	1
GCVIFQGTDHIDQWNK	VDIWSVGCIMGELVKGCVIFQGTDHIDQWN	CVIFQGTDHIDQWNKVIEQLGTPSAEFMKK	K	G	C	N	K	V	0	0	1	2	1	2	0	2	1	2	0	1	0	1	0	0	1	1	0	1	0	0	16	0	1916.88	P45984	P45984	221	236	MAPK9	Mitogen-activated protein kinase 9	yes	yes	3	9.394e-11	131.24	2.6	1.96	3	2
GDALGAGLLQNYVDR	VDWLVDRSCTVLNVEGDALGAGLLQNYVDR	GDALGAGLLQNYVDRTESRSTEPELIQVKS	E	G	D	D	R	T	2	1	1	2	0	1	0	3	0	0	3	0	0	0	0	0	0	0	1	1	0	0	15	0	1560.79	Q15758;M0QXM4	Q15758	474	488	SLC1A5	Neutral amino acid transporter B(0);Amino acid transporter	yes	no	2	3.2578e-05	88.187	1	0	3		1
GDALGAGLLQNYVDRTE	VDWLVDRSCTVLNVEGDALGAGLLQNYVDR	ALGAGLLQNYVDRTESRSTEPELIQVKSEL	E	G	D	T	E	S	2	1	1	2	0	1	1	3	0	0	3	0	0	0	0	0	1	0	1	1	0	0	17	1	1790.88	Q15758;M0QXM4	Q15758	474	490	SLC1A5	Neutral amino acid transporter B(0);Amino acid transporter	yes	no	2;3	2.0042e-09	126.1	1	0	5		1
GDFCIQVGR	LGETNPADSKPGTIRGDFCIQVGRNIIHGS	KPGTIRGDFCIQVGRNIIHGSDSVESAEKE	R	G	D	G	R	N	0	1	0	1	1	1	0	2	0	1	0	0	0	1	0	0	0	0	0	1	0	0	9	0	1050.49	Q32Q12;E7ERL0;J3KPD9;P22392;O60361;P15531	P15531	106	114	NME1-NME2;NME1;NME2;NME2P1	Nucleoside diphosphate kinase;Nucleoside diphosphate kinase B;Putative nucleoside diphosphate kinase;Nucleoside diphosphate kinase A	no	no	2	0.0031325	117.18	1	0	1
GDFITIGSR	EDFLNICIEPDTISKGDFITIGSRKVRNPK	PDTISKGDFITIGSRKVRNPKLHVEGTECL	K	G	D	S	R	K	0	1	0	1	0	0	0	2	0	2	0	0	0	1	0	1	1	0	0	0	0	0	9	0	964.498	E9PC15;Q53H12;A0A3B3ITD0;A0A3B3ISY9;A0A0G2JLG5	E9PC15	315	323	AGK	Acylglycerol kinase, mitochondrial	yes	no	2	0.017483	95.605	1	0	2
GDFLFSSDHLIE	FFAVHLKEGSEAASKGDFLFSSDHLIEMAT	ASKGDFLFSSDHLIEMATKLYRTTLSQTKQ	K	G	D	I	E	M	0	0	0	2	0	0	1	1	1	1	2	0	0	2	0	2	0	0	0	0	0	0	12	0	1378.64	E9PDF6;O43795;H7C2Y7	E9PDF6	1032	1043	MYO1B	Unconventional myosin-Ib	yes	no	2	0.0022216	95.358	1	0	3		1
GDGIPTVFVAVAGR	HKGPDETLRIKAEYEGDGIPTVFVAVAGRS	EGDGIPTVFVAVAGRSNGLGPVMSGNTAYP	E	G	D	G	R	S	2	1	0	1	0	0	0	3	0	1	0	0	0	1	1	0	1	0	0	3	0	0	14	0	1357.74	P22234;D6RF62;E9PBS1	P22234	318	331	PAICS	Multifunctional protein ADE2;Phosphoribosylaminoimidazole-succinocarboxamide synthase;Phosphoribosylaminoimidazole carboxylase	yes	no	2;3	1.9029e-15	142.94	3.36	1.97	9	13	2
GDGPICLVLAPTR	LPAIVHINHQPYLERGDGPICLVLAPTREL	ERGDGPICLVLAPTRELAQQVQQVADDYGK	R	G	D	T	R	E	1	1	0	1	1	0	0	2	0	1	2	0	0	0	2	0	1	0	0	1	0	0	13	0	1367.72	J3KTA4;P17844;J3KRZ1;J3QRQ7;A0A1X7SBZ2;A0A5H1ZRQ2;A0A1W2PQ51;Q92841	A0A1X7SBZ2	242	254	DDX5;DDX17	Probable ATP-dependent RNA helicase DDX5;Probable ATP-dependent RNA helicase DDX17	no	no	2	0.014153	61.815	3	2	3	3
GDHLFALLSSE	LEVPGVTESRPSVLRGDHLFALLSSETHQE	SVLRGDHLFALLSSETHQEDPITYKGFVHK	R	G	D	S	E	T	1	0	0	1	0	0	1	1	1	0	3	0	0	1	0	2	0	0	0	0	0	0	11	0	1187.58	Q5JR04;Q9HCE1	Q5JR04	338	348	MOV10	Putative helicase MOV-10	yes	no	2	5.0159e-07	130.27	5	0		3
GDLAIVKFSPNEQNK	NGGFTAEQITKYSGEGDLAIVKFSPNEQNK	GDLAIVKFSPNEQNKHIGEVVKPATMSNNA	E	G	D	N	K	H	1	0	2	1	0	1	1	1	0	1	1	2	0	1	1	1	0	0	0	1	0	0	15	2	1658.86	CON__P0C1U8	CON__P0C1U8	160	174			yes	yes	3	9.3605e-05	106.14	4	1.73	1	3
GDLGIEIPAEK	FDEILEASDGIMVARGDLGIEIPAEKVFLA	MVARGDLGIEIPAEKVFLAQKMMIGRCNRA	R	G	D	E	K	V	1	0	0	1	0	0	2	2	0	2	1	1	0	0	1	0	0	0	0	0	0	0	11	2	1140.6	P14618;B4DNK4;H3BTN5;H3BR70;P30613	P14618	295	305	PKM;PKLR	Pyruvate kinase PKM;Pyruvate kinase;Pyruvate kinase PKLR	yes	no	2	0.0032726	120.27	1	0	1
GDMIVCAAYAHE	TNRDIICQIAYARIEGDMIVCAAYAHELPK	RIEGDMIVCAAYAHELPKYGVKVGLTNYAA	E	G	D	H	E	L	3	0	0	1	1	0	1	1	1	1	0	0	1	0	0	0	0	0	1	1	0	0	12	0	1335.56	A0A2R8Y6J3;P46777;Q5T7N0;A0A2R8Y4A2	A0A2R8Y6J3	21	32	RPL5	60S ribosomal protein L5	yes	no	2	0.007306	78.934	5	0		2
GDNQAGGAAAAAAAPEPPPR	GSNPGAHNPSANLARGDNQAGGAAAAAAAP	GGAAAAAAAPEPPPRSRRVPRPPEREDSDN	R	G	D	P	R	S	8	1	1	1	0	1	1	3	0	0	0	0	0	0	4	0	0	0	0	0	0	0	20	1	1787.86	O14654	O14654	1199	1218	IRS4	Insulin receptor substrate 4	yes	yes	3	8.5182e-08	112.58	1	0	6		2
GDNVLINTYSGVLK	LKYLHDNQIVHRDIKGDNVLINTYSGVLKI	KGDNVLINTYSGVLKISDFGTSKRLAGINP	K	G	D	L	K	I	0	0	2	1	0	0	0	2	0	1	2	1	0	0	0	1	1	0	1	2	0	0	14	0	1491.79	Q99683	Q99683	806	819	MAP3K5	Mitogen-activated protein kinase kinase kinase 5	yes	yes	2;3	1.5606e-08	129.82	3.4	1.96	4	6	1
GDPIGGHINNYLLE	SSRFGKYMDINFDFKGDPIGGHINNYLLEK	KGDPIGGHINNYLLEKSRVIVQQPGERSFH	K	G	D	L	E	K	0	0	2	1	0	0	1	3	1	2	2	0	0	0	1	0	0	0	1	0	0	0	14	0	1510.74	O94832;K7EIG7;J3QRN6;J3KRL0	O94832	174	187	MYO1D	Unconventional myosin-Id	yes	no	2	0.0029709	65.278	1	0	4		1
GDREQLLQR	______________________________	______________________________	M	G	D	Q	R	A	0	2	0	1	0	2	1	1	0	0	2	0	0	0	0	0	0	0	0	0	0	0	9	2	1113.59	Q04917;F8WEB6;A2IDB1	Q04917	2	10	YWHAH	14-3-3 protein eta	yes	no	2	0.01477	76.827	1	0	1
GDSAAALSLYCK	RATALVVQAVKKDQEGDSAAALSLYCKALD	DQEGDSAAALSLYCKALDFFVPALHYEVDA	E	G	D	C	K	A	3	0	0	1	1	0	0	1	0	0	2	1	0	0	0	2	0	0	1	0	0	0	12	0	1254.59	Q6PHR2	Q6PHR2	298	309	ULK3	Serine/threonine-protein kinase ULK3	yes	yes	2	6.8147e-05	119.68	5	0		3
GDSVIVVLR	KPVNKDRYISKMFLRGDSVIVVLRNPLIAG	SKMFLRGDSVIVVLRNPLIAGK________	R	G	D	L	R	N	0	1	0	1	0	0	0	1	0	1	1	0	0	0	0	1	0	0	0	3	0	0	9	0	956.565	P62316;K7EJB5	P62316	103	111	SNRPD2	Small nuclear ribonucleoprotein Sm D2	yes	no	2	0.031735	77.923	1	0	1
GDVVLQSDHVIE	SLFVLHVQRADNKQKGDVVLQSDHVIETLT	KQKGDVVLQSDHVIETLTKTALSANRVNSI	K	G	D	I	E	T	0	0	0	2	0	1	1	1	1	1	1	0	0	0	0	1	0	0	0	3	0	0	12	0	1309.65	F5H6E2;O00159	F5H6E2	966	977	MYO1C	Unconventional myosin-Ic	yes	no	2	4.7093e-05	121.6	1	0	4		1
GDVVVGIASSGLHSNGFSLVR	MERDQKLPHLERITEGDVVVGIASSGLHSN	IASSGLHSNGFSLVRKIVAKSSLQYSSPAP	E	G	D	V	R	K	1	1	1	1	0	0	0	4	1	1	2	0	0	1	0	4	0	0	0	4	0	0	21	0	2070.09	P22102	P22102	608	628	GART	Trifunctional purine biosynthetic protein adenosine-3;Phosphoribosylamine--glycine ligase;Phosphoribosylformylglycinamidine cyclo-ligase;Phosphoribosylglycinamide formyltransferase	yes	yes	3	0.00089386	38.417	5	0		1
GDYYRYLAEVAAGDDK	NASQAESKVFYLKMKGDYYRYLAEVAAGDD	DYYRYLAEVAAGDDKKGIVDQSQQAYQEAF	K	G	D	D	K	K	3	1	0	3	0	0	1	2	0	0	1	1	0	0	0	0	0	0	3	1	0	0	16	2	1804.83	P63104;B0AZS6;E7EX29;B7Z2E6;H0YB80	P63104	123	138	YWHAZ	14-3-3 protein zeta/delta	yes	no	3	0.028011	49.993	1	0	1
GEATVSFDDPPSAK	PMINLYTDRETGKLKGEATVSFDDPPSAKA	KGEATVSFDDPPSAKAAIDWFDGKEFSGNP	K	G	E	A	K	A	2	0	0	2	0	0	1	1	0	0	0	1	0	1	2	2	1	0	0	1	0	0	14	1	1419.65	P35637;H3BPE7;A0A075B7D9;Q92804	P35637	335	348	FUS;TAF15	RNA-binding protein FUS;TATA-binding protein-associated factor 2N	yes	no	2	0.00018937	88.441	1	0	1
GEGQLGPAER	LKQFAEMYVAKFAAKGEGQLGPAERAKKVE	KFAAKGEGQLGPAERAKKVEDMMKKLWGDR	K	G	E	E	R	A	1	1	0	0	0	1	2	3	0	0	1	0	0	0	1	0	0	0	0	0	0	0	10	2	1012.49	P13639	P13639	240	249	EEF2	Elongation factor 2	yes	yes	2	0.023619	115.86	1	0	1
GEMMDLQHGSLFLR	ADELALVDVIEDKLKGEMMDLQHGSLFLRT	KGEMMDLQHGSLFLRTPKIVSGKDYNVTAN	K	G	E	L	R	T	0	1	0	1	0	1	1	2	1	0	3	0	2	1	0	1	0	0	0	0	0	0	14	1	1632.78	P00338;F5GYU2;F5GXY2;F5GXH2;F5H5J4;F5H6W8	P00338	60	73	LDHA	L-lactate dehydrogenase A chain	yes	no	3	0.011207	55.213	1	0	1
GFAFVQYVNE	IFSKYGKIVGCSVHKGFAFVQYVNERNARA	CSVHKGFAFVQYVNERNARAAVAGEDGRMI	K	G	F	N	E	R	1	0	1	0	0	1	1	1	0	0	0	0	0	2	0	0	0	0	1	2	0	0	10	0	1172.55	P07910;G3V2Q1;G3V4C1;B2R5W2;B4DY08;G3V4W0;G3V576;G3V555;G3V575;B4DSU6;G3V251;G3V3K6;G3V5X6;G3V4M8	P07910	51	60	HNRNPC	Heterogeneous nuclear ribonucleoproteins C1/C2	yes	no	2	0.019723	74.415	4	1.73	1	3
GFAFVQYVNER	IFSKYGKIVGCSVHKGFAFVQYVNERNARA	SVHKGFAFVQYVNERNARAAVAGEDGRMIA	K	G	F	E	R	N	1	1	1	0	0	1	1	1	0	0	0	0	0	2	0	0	0	0	1	2	0	0	11	1	1328.65	P07910;G3V2Q1;G3V4C1;B2R5W2;B4DY08;G3V4W0;G3V576;G3V555;G3V575;B4DSU6;G3V251;G3V3K6;G3V5X6;G3V4M8	P07910	51	61	HNRNPC	Heterogeneous nuclear ribonucleoproteins C1/C2	yes	no	2	1.9117e-97	210.37	2.33	1.89	2	1
GFAFVTFDDHDSVDK	EVIEIMTDRGSGKKRGFAFVTFDDHDSVDK	GFAFVTFDDHDSVDKIVIQKYHTVNGHNCE	R	G	F	D	K	I	1	0	0	4	0	0	0	1	1	0	0	1	0	3	0	1	1	0	0	2	0	0	15	0	1698.75	F8W6I7;P09651;Q32P51;F8VZ49;F8VTQ5;H0YH80;A0A2R8Y4L2	F8W6I7	147	161	HNRNPA1;HNRNPA1L2	Heterogeneous nuclear ribonucleoprotein A1;Heterogeneous nuclear ribonucleoprotein A1, N-terminally processed;Heterogeneous nuclear ribonucleoprotein A1-like 2	yes	no	3	2.6217e-06	90.707	3.22	1.99	4	5	1
GFAFVTFDDHDSVDKIVIQK	EVIEIMTDRGSGKKRGFAFVTFDDHDSVDK	TFDDHDSVDKIVIQKYHTVNGHNCEVRKAL	R	G	F	Q	K	Y	1	0	0	4	0	1	0	1	1	2	0	2	0	3	0	1	1	0	0	3	0	0	20	1	2280.14	F8W6I7;P09651;Q32P51;F8VZ49;F8VTQ5;H0YH80;A0A2R8Y4L2	F8W6I7	147	166	HNRNPA1;HNRNPA1L2	Heterogeneous nuclear ribonucleoprotein A1;Heterogeneous nuclear ribonucleoprotein A1, N-terminally processed;Heterogeneous nuclear ribonucleoprotein A1-like 2	yes	no	4	2.8635e-11	84.493	3.4	1.96	2	3	1
GFAFVTFDDHDTVDK	ETIEVMEDRQSGKKRGFAFVTFDDHDTVDK	GFAFVTFDDHDTVDKIVVQKYHTINGHNCE	R	G	F	D	K	I	1	0	0	4	0	0	0	1	1	0	0	1	0	3	0	0	2	0	0	2	0	0	15	0	1712.77	P51991	P51991	168	182	HNRNPA3	Heterogeneous nuclear ribonucleoprotein A3	yes	yes	3	9.0254e-06	82.102	3	2	4	4	1
GFAFVTFDDHDTVDKIVVQK	ETIEVMEDRQSGKKRGFAFVTFDDHDTVDK	TFDDHDTVDKIVVQKYHTINGHNCEVKKAL	R	G	F	Q	K	Y	1	0	0	4	0	1	0	1	1	1	0	2	0	3	0	0	2	0	0	4	0	0	20	1	2280.14	P51991	P51991	168	187	HNRNPA3	Heterogeneous nuclear ribonucleoprotein A3	yes	yes	4	2.9042e-09	67.995	4	1.73	1	3
GFAYLWSGAR	KVARDRSSGYPLTIEGFAYLWSGARASYGV	PLTIEGFAYLWSGARASYGVRRGRVCFEMK	E	G	F	A	R	A	2	1	0	0	0	0	0	2	0	0	1	0	0	1	0	1	0	1	1	0	0	0	10	0	1126.56	Q9BUJ2;M0R3F1;A0A0A0MRA5;B7Z4B8;M0QYZ0;M0QYM5;M0QYI8;M0R0K8	Q9BUJ2	238	247	HNRNPUL1	Heterogeneous nuclear ribonucleoprotein U-like protein 1	yes	no	2	2.4228e-35	170.66	3	2	4	4	1
GFCFITFKE	ESIELPMDNKTNKRRGFCFITFKEEEPVKK	KTNKRRGFCFITFKEEEPVKKIMEKKYHNV	R	G	F	K	E	E	0	0	0	0	1	0	1	1	0	1	0	1	0	3	0	0	1	0	0	0	0	0	9	1	1147.54	H0YA96;H0Y8G5;Q14103	H0YA96	128	136	HNRNPD	Heterogeneous nuclear ribonucleoprotein D0	yes	no	2	0.0036857	109.36	3.4	1.96	2	3	1
GFCFLEYEDHK	DVILYHQPDDKKKNRGFCFLEYEDHKTAAQ	KKNRGFCFLEYEDHKTAAQARRRLMSGKVK	R	G	F	H	K	T	0	0	0	1	1	0	2	1	1	0	1	1	0	2	0	0	0	0	1	0	0	0	11	2	1443.61	O60506;B7Z645;O43390;B4DT28	O60506	287	297	SYNCRIP;HNRNPR	Heterogeneous nuclear ribonucleoprotein Q;Heterogeneous nuclear ribonucleoprotein R	no	no	3	0.010233	79.659	1	0	1
GFCHLCDGQE	MELKADQLYKQKIIRGFCHLCDGQEACCVG	QKIIRGFCHLCDGQEACCVGLEAGINPTDH	R	G	F	Q	E	A	0	0	0	1	2	1	1	2	1	0	1	0	0	1	0	0	0	0	0	0	0	0	10	0	1221.45	P08559;Q5JPU0;Q5JPU1;P29803	P08559	89	98	PDHA1;PDHA2	Pyruvate dehydrogenase E1 component subunit alpha, somatic form, mitochondrial;Pyruvate dehydrogenase E1 component subunit alpha, testis-specific form, mitochondrial	yes	no	2	0.030398	69.344	5	0		1
GFDQTINLILDESHER	AVITSDGRMIVGTLKGFDQTINLILDESHE	FDQTINLILDESHERVFSSSQGVEQVVLGL	K	G	F	E	R	V	0	1	1	2	0	1	2	1	1	2	2	0	0	1	0	1	1	0	0	0	0	0	16	2	1885.92	F2Z2Y6;C9JIZ0;C9JNV3;O95777	F2Z2Y6	29	44	LSM8	U6 snRNA-associated Sm-like protein LSm8	yes	no	3	2.1629e-05	70.98	1	0	1
GFFDPNTHE	QMLNLILLDPSDDTKGFFDPNTHENLTYLQ	PSDDTKGFFDPNTHENLTYLQLLERCVRDP	K	G	F	H	E	N	0	0	1	1	0	0	1	1	1	0	0	0	0	2	1	0	1	0	0	0	0	0	9	0	1062.44	A0A075B730;P58107;H0YDN1;Q15149	A0A075B730	741	749	EPPK1;PLEC	Epiplakin;Plectin	yes	no	2	0.025171	86.794	1	0	1
GFFGLYR	YKNSFDCFKKVLRYEGFFGLYRGLLPQLLG	FKKVLRYEGFFGLYRGLLPQLLGVAPEKAI	E	G	F	Y	R	G	0	1	0	0	0	0	0	2	0	0	1	0	0	2	0	0	0	0	1	0	0	0	7	0	858.439	Q9UJS0;O75746	Q9UJS0	386	392	SLC25A13;SLC25A12	Calcium-binding mitochondrial carrier protein Aralar2;Calcium-binding mitochondrial carrier protein Aralar1	no	no	2	0.03714	102.12	1	0	3		1
GFFTNGLTLGAK	______________________________	DREGFFTNGLTLGAKKCSVIRDSLYVDGDC	E	G	F	A	K	K	1	0	1	0	0	0	0	3	0	0	2	1	0	2	0	0	2	0	0	0	0	0	12	0	1224.65	C9J712;C9J0J7;C9JQ45;C9J2N0;G5E9Q6;P35080	C9J712	9	20	PFN2	Profilin;Profilin-2	yes	no	2	0.002244	87.913	5	0		3
GFGCVVTNRFDQLFDDE	______________________________	GCVVTNRFDQLFDDESDPFEVLKAAENKKK	E	G	F	D	E	S	0	1	1	3	1	1	1	2	0	0	1	0	0	3	0	0	1	0	0	2	0	0	17	1	2017.88	Q8NC51	Q8NC51	8	24	SERBP1	Plasminogen activator inhibitor 1 RNA-binding protein	yes	yes	2	0.024412	45.077	5	0		1
GFGFVCFSSPE	TITSAKVMMEGGRSKGFGFVCFSSPEEATK	GRSKGFGFVCFSSPEEATKAVTEMNGRIVA	K	G	F	P	E	E	0	0	0	0	1	0	1	2	0	0	0	0	0	3	1	2	0	0	0	1	0	0	11	0	1232.52	P11940;A0A087WTT1;E7ERJ7;E7EQV3;Q9H361;H0YAR2;Q4VXU2;H0YB86;B1ANR0;Q13310;H0Y5F5;H0YEU6	P11940	334	344	PABPC1;PABPC3;PABPC1L;PABPC4	Polyadenylate-binding protein 1;Polyadenylate-binding protein;Polyadenylate-binding protein 3;Polyadenylate-binding protein 1-like;Polyadenylate-binding protein 4	no	no	2	0.0087014	79.469	1	0	1
GFGFVDFNSE	VRARIVTDRETGSSKGFGFVDFNSEEDAKA	TGSSKGFGFVDFNSEEDAKAAKEAMEDGEI	K	G	F	S	E	E	0	0	1	1	0	0	1	2	0	0	0	0	0	3	0	1	0	0	0	1	0	0	10	0	1117.47	P19338;H7BY16	P19338	611	620	NCL	Nucleolin	yes	no	2	0.02753	84.244	5	0		2
GFGFVDFNSEEDAK	VRARIVTDRETGSSKGFGFVDFNSEEDAKA	KGFGFVDFNSEEDAKAAKEAMEDGEIDGNK	K	G	F	A	K	A	1	0	1	2	0	0	2	2	0	0	0	1	0	3	0	1	0	0	0	1	0	0	14	2	1560.67	P19338;H7BY16	P19338	611	624	NCL	Nucleolin	yes	no	2	1.0851e-19	150.1	1	0	1
GFGFVLFKE	VDCTLKLDPITGRSRGFGFVLFKESESVDK	ITGRSRGFGFVLFKESESVDKVMDQKEHKL	R	G	F	K	E	S	0	0	0	0	0	0	1	2	0	0	1	1	0	3	0	0	0	0	0	1	0	0	9	1	1042.55	H0YA96;H0Y8G5;Q14103;D6RF44;D6RAF8;D6RBQ9	H0YA96	43	51	HNRNPD	Heterogeneous nuclear ribonucleoprotein D0	yes	no	2	0.013171	98.458	3	2	2	2	1
GFGFVSFER	ALSVKVMTDESGKSKGFGFVSFERHEDAQK	ESGKSKGFGFVSFERHEDAQKAVDEMNGKE	K	G	F	E	R	H	0	1	0	0	0	0	1	2	0	0	0	0	0	3	0	1	0	0	0	1	0	0	9	1	1044.5	P11940;A0A087WTT1;E7ERJ7;E7EQV3;Q9H361;H0YAR2;H0YAP2	P11940	232	240	PABPC1;PABPC3	Polyadenylate-binding protein 1;Polyadenylate-binding protein;Polyadenylate-binding protein 3	yes	no	2	0.0021405	119.29	3	2	1	1
GFGFVTFADPASVDK	RECMVMRDPTTKRSRGFGFVTFADPASVDK	GFGFVTFADPASVDKVLGQPHHELDSKTCR	R	G	F	D	K	V	2	0	0	2	0	0	0	2	0	0	0	1	0	3	1	1	1	0	0	2	0	0	15	0	1556.75	J3QKT5;J3KTC1;B4DHE8;Q96DH6	J3QKT5	63	77	MSI2	RNA-binding protein Musashi homolog 2	yes	no	2	3.2578e-05	88.187	5	0		3
GFGFVTFADPASVDKVLGQPHHE	RECMVMRDPTTKRSRGFGFVTFADPASVDK	DPASVDKVLGQPHHELDSKTCRRQKRLVY_	R	G	F	H	E	L	2	0	0	2	0	1	1	3	2	0	1	1	0	3	2	1	1	0	0	3	0	0	23	1	2454.2	J3QKT5;J3KTC1;B4DHE8;Q96DH6	J3QKT5	63	85	MSI2	RNA-binding protein Musashi homolog 2	yes	no	4	0.0049049	27.32	5	0		2
GFGFVTFDDHDPVDK	DTIEIITDRQSGKKRGFGFVTFDDHDPVDK	GFGFVTFDDHDPVDKIVLQKYHTINGHNAE	R	G	F	D	K	I	0	0	0	4	0	0	0	2	1	0	0	1	0	3	1	0	1	0	0	2	0	0	15	0	1694.76	P22626;A0A087WUI2	P22626	154	168	HNRNPA2B1	Heterogeneous nuclear ribonucleoproteins A2/B1	yes	no	2;3	2.1216e-06	120.3	3.22	1.99	4	5	1
GFGFVTFDDHDPVDKIVLQK	DTIEIITDRQSGKKRGFGFVTFDDHDPVDK	TFDDHDPVDKIVLQKYHTINGHNAEVRKAL	R	G	F	Q	K	Y	0	0	0	4	0	1	0	2	1	1	1	2	0	3	1	0	1	0	0	3	0	0	20	1	2276.15	P22626;A0A087WUI2	P22626	154	173	HNRNPA2B1	Heterogeneous nuclear ribonucleoproteins A2/B1	yes	no	3;4	3.6379e-12	115.15	3.67	1.89	3	6	1
GFGFVTFSSMAE	TDCVVMRDPASKRSRGFGFVTFSSMAEVDA	RSRGFGFVTFSSMAEVDAAMAARPHSIDGR	R	G	F	A	E	V	1	0	0	0	0	0	1	2	0	0	0	0	1	3	0	2	1	0	0	1	0	0	12	0	1278.56	P22626;A0A087WUI2	P22626	63	74	HNRNPA2B1	Heterogeneous nuclear ribonucleoproteins A2/B1	yes	no	2	0.0012447	83.265	2.33	1.89	2	1	1
GFGFVYFQNHDAADK	EKAEIIADKQSGKKRGFGFVYFQNHDAADK	GFGFVYFQNHDAADKAAVVKFHPIQGHRVE	R	G	F	D	K	A	2	0	1	2	0	1	0	2	1	0	0	1	0	3	0	0	0	0	1	1	0	0	15	0	1714.77	Q13151	Q13151	140	154	HNRNPA0	Heterogeneous nuclear ribonucleoprotein A0	yes	yes	3	4.93e-05	72.209	2.33	1.89	4	2	1
GFHQVPFAPIVFIER	SLDIQVPNFPADETKGFHQVPFAPIVFIER	GFHQVPFAPIVFIERTDFKEEPEPGFKRLA	K	G	F	E	R	T	1	1	0	0	0	1	1	1	1	2	0	0	0	3	2	0	0	0	0	2	0	0	15	1	1755.95	P47897;A0A1B0GVU9;B4DDN1;H7C0R3;A0A0U1RRC8;A0A0U1RQX5	P47897	602	616	QARS	Glutamine--tRNA ligase	yes	no	3	0.014567	29.733	1	0	1
GFIQVYVDQVDE	ARCAISKLHQELGAKGFIQVYVDQVDEDIV	GAKGFIQVYVDQVDEDIVAVTRHSPSIHQS	K	G	F	D	E	D	0	0	0	2	0	2	1	1	0	1	0	0	0	1	0	0	0	0	1	3	0	0	12	0	1410.67	P35573	P35573	716	727	AGL	Glycogen debranching enzyme;4-alpha-glucanotransferase;Amylo-alpha-1,6-glucosidase	yes	yes	2	0.0087652	73.665	3	2	2	2	1
GFLQALSLAVDK	LAHALYVQAPTVTIEGFLQALSLAVDKQFE	TIEGFLQALSLAVDKQFEERKKLAAYI___	E	G	F	D	K	Q	2	0	0	1	0	1	0	1	0	0	3	1	0	1	0	1	0	0	0	1	0	0	12	0	1260.71	Q15645	Q15645	409	420	TRIP13	Pachytene checkpoint protein 2 homolog	yes	yes	2	0.0026873	82.749	3	2	1	1	1
GFPTIYFSPANK	MDATANDVPSPYEVRGFPTIYFSPANKKLN	EVRGFPTIYFSPANKKLNPKKYEGGRELSD	R	G	F	N	K	K	1	0	1	0	0	0	0	1	0	1	0	1	0	2	2	1	1	0	1	0	0	0	12	0	1340.68	P30101	P30101	449	460	PDIA3	Protein disulfide-isomerase A3	yes	yes	2	0.014584	67.726	1	0	1
GFQLLLNNK	QADELHRGDEQGKREGFQLLLNNKLVYGSR	EQGKREGFQLLLNNKLVYGSRQDFLWRLAR	E	G	F	N	K	L	0	0	2	0	0	1	0	1	0	0	3	1	0	1	0	0	0	0	0	0	0	0	9	0	1045.59	Q96TC7;H0YMB1;H0YLG5	Q96TC7	259	267	RMDN3	Regulator of microtubule dynamics protein 3	yes	no	2	2.9326e-06	134.66	2.6	1.96	3	2	1
GFSMHSIGPQSE	SIADRFYLGGPTSIRGFSMHSIGPQSEGDY	SIRGFSMHSIGPQSEGDYLGGEAYWAGGLH	R	G	F	S	E	G	0	0	0	0	0	1	1	2	1	1	0	0	1	1	1	3	0	0	0	0	0	0	12	0	1275.56	Q9Y512	Q9Y512	347	358	SAMM50	Sorting and assembly machinery component 50 homolog	yes	yes	2	0.0010864	101.65	1	0	2
GFSNSYLQK	KGLLIACLCHDLDHRGFSNSYLQKFDHPLA	HDLDHRGFSNSYLQKFDHPLAALYSTSTME	R	G	F	Q	K	F	0	0	1	0	0	1	0	1	0	0	1	1	0	1	0	2	0	0	1	0	0	0	9	0	1042.51	A0A3F2YP58;A0A3B3IRU7;A0A3B3ISJ6;A0A5F9ZI67;Q9Y233;A0A1B1UZQ1;A0A5F9ZHF9	A0A3F2YP58	835	843	PDE10A	cAMP and cAMP-inhibited cGMP 3,5-cyclic phosphodiesterase 10A	yes	no	2	0.0057051	107.66	3.4	1.96	2	3
GFSSGSAVVSGGSR	SCKSRGRGGGGGGFRGFSSGSAVVSGGSRR	RGFSSGSAVVSGGSRRSTSSFSCLSRHGGG	R	G	F	S	R	R	1	1	0	0	0	0	0	4	0	0	0	0	0	1	0	5	0	0	0	2	0	0	14	0	1253.6	P35908;CON__P35908v2;CON__P35908;CON__Q3TTY5	P35908	21	34	KRT2	Keratin, type II cytoskeletal 2 epidermal	yes	no	2	0.0058769	61.353	5	0		1
GFSSTFTGER	KTPRIPKIYTKTGDKGFSSTFTGERRPKDD	KTGDKGFSSTFTGERRPKDDQVFEAVGTTD	K	G	F	E	R	R	0	1	0	0	0	0	1	2	0	0	0	0	0	2	0	2	2	0	0	0	0	0	10	1	1087.49	Q96EY8;A0A087X114;S4R3Z1;F5H4Z7	Q96EY8	66	75	MMAB	Cob(I)yrinic acid a,c-diamide adenosyltransferase, mitochondrial	yes	no	2	6.6399e-19	152.63	3.29	1.98	3	4	1
GFTPAQFQAALDE	RSVRFSEAEQRCVSRGFTPAQFQAALDEYE	SRGFTPAQFQAALDEYEELNVWQVNASRTR	R	G	F	D	E	Y	3	0	0	1	0	2	1	1	0	0	1	0	0	2	1	0	1	0	0	0	0	0	13	0	1393.65	P33993	P33993	688	700	MCM7	DNA replication licensing factor MCM7	yes	yes	2	0.020544	56.432	1	0	1
GFTPYYAR	LFKVVRYEGFFSLWKGFTPYYARLGPHTVL	GFFSLWKGFTPYYARLGPHTVLTFIFLEQM	K	G	F	A	R	L	1	1	0	0	0	0	0	1	0	0	0	0	0	1	1	0	1	0	2	0	0	0	8	0	973.466	I3L1P8;Q02978	I3L1P8	270	277	SLC25A11	Mitochondrial 2-oxoglutarate/malate carrier protein	yes	no	2	0.019473	104.11	1	0	3		1
GFTQLQTLILPQHVNCPGG	LQANPLKGDLANTFRGFTQLQTLILPQHVN	LQTLILPQHVNCPGG_______________	R	G	F	G	G	-	0	0	1	0	1	3	0	3	1	1	3	0	0	1	2	0	2	0	0	1	0	0	19	0	2079.06	C9JA62	C9JA62	57	75	ATRAID		yes	yes	3	0.006679	28.166	3	2	1	1
GFVFITFKE	EAIELPMDPKLNKRRGFVFITFKEEEPVKK	KLNKRRGFVFITFKEEEPVKKVLEKKFHTV	R	G	F	K	E	E	0	0	0	0	0	0	1	1	0	1	0	1	0	3	0	0	1	0	0	1	0	0	9	1	1086.58	D6R9P3;D6RD18;D6RBZ0;Q99729	D6R9P3	196	204	HNRNPAB	Heterogeneous nuclear ribonucleoprotein A/B	yes	no	2	0.025294	81.548	3.4	1.96	2	3
GFVGHPVNAFK	EKLDRLTSTATKDPEGFVGHPVNAFKLMKR	KDPEGFVGHPVNAFKLMKRLNTEWSELENL	E	G	F	F	K	L	1	0	1	0	0	0	0	2	1	0	0	1	0	2	1	0	0	0	0	2	0	0	11	0	1171.61	P13674	P13674	76	86	P4HA1	Prolyl 4-hydroxylase subunit alpha-1	yes	yes	3	0.0012057	78.655	2.71	1.98	4	3	1
GFVPSPTSQPGGHE	KLWNATKFALRGLGKGFVPSPTSQPGGHES	KGFVPSPTSQPGGHESLVDRWIRSRLTEAV	K	G	F	H	E	S	0	0	0	0	0	1	1	3	1	0	0	0	0	1	3	2	1	0	0	1	0	0	14	0	1395.64	A0A140T936;P26640	A0A140T936	886	899	VARS	Valine--tRNA ligase	yes	no	2	0.0058769	61.353	1	0	1
GFVVINQK	KIIELKRKVCGDSDKGFVVINQKGIDPFSL	VCGDSDKGFVVINQKGIDPFSLDALSKEGI	K	G	F	Q	K	G	0	0	1	0	0	1	0	1	0	1	0	1	0	1	0	0	0	0	0	2	0	0	8	0	903.518	P40227;Q92526	P40227	288	295	CCT6A;CCT6B	T-complex protein 1 subunit zeta;T-complex protein 1 subunit zeta-2	yes	no	2	0.021389	103.28	1	0	1
GGAAVDPDSGLEHSAHVLEK	EGINKSEKRMKLTLKGGAAVDPDSGLEHSA	DPDSGLEHSAHVLEKGGKVFSATLGLVDIV	K	G	G	E	K	G	3	0	0	2	0	0	2	3	2	0	2	1	0	0	1	2	0	0	0	2	0	0	20	2	1987.96	P09874	P09874	529	548	PARP1	Poly [ADP-ribose] polymerase 1	yes	yes	4	5.0064e-08	104.03	1	0	1
GGANVFTVSYFK	FVEIQTPKIISAASEGGANVFTVSYFKNNA	ASEGGANVFTVSYFKNNAYLAQSPQLYKQM	E	G	G	F	K	N	1	0	1	0	0	0	0	2	0	0	0	1	0	2	0	1	1	0	1	2	0	0	12	0	1288.65	P14868	P14868	230	241	DARS	Aspartate--tRNA ligase, cytoplasmic	yes	yes	2	0.0018818	93.111	2.6	1.96	3	2
GGDLMAYDRR	SRARNLPLPPPPPPRGGDLMAYDRRGRPGD	PPPPRGGDLMAYDRRGRPGDRYDGMVGFSA	R	G	G	R	R	G	1	2	0	2	0	0	0	2	0	0	1	0	1	0	0	0	0	0	1	0	0	0	10	1	1152.53	P61978;Q5T6W2	P61978	317	326	HNRNPK	Heterogeneous nuclear ribonucleoprotein K	yes	no	3	0.025216	34.692	1	0	1
GGFSTVFLVR	AVGRHQVTLEESLAEGGFSTVFLVRTHGGI	ESLAEGGFSTVFLVRTHGGIRCALKRMYVN	E	G	G	V	R	T	0	1	0	0	0	0	0	2	0	0	1	0	0	2	0	1	1	0	0	2	0	0	10	0	1081.59	Q9NSY1;K4DI97	Q9NSY1	60	69	BMP2K	BMP-2-inducible protein kinase	yes	no	2	0.00074875	119.27	2.71	1.98	4	3	1
GGGCGQPSGILAQPTLLYLR	VLKEEGVSFLINTFEGGGCGQPSGILAQPT	QPSGILAQPTLLYLRGPFSLQATLCWLDLL	E	G	G	L	R	G	1	1	0	0	1	2	0	5	0	1	4	0	0	0	2	1	1	0	1	0	0	0	20	0	2057.07	P78527	P78527	1226	1245	PRKDC	DNA-dependent protein kinase catalytic subunit	yes	yes	3	2.4757e-09	95.409	3	2	3	3	1
GGGFGGGSSFGGGSGFSGGGFGGGGFGGGR	GGGGGFGAAGGFGGRGGGFGGGSSFGGGSG	FSGGGFGGGGFGGGRFGGFGGPGGVGGLGG	R	G	G	G	R	F	0	1	0	0	0	0	0	20	0	0	0	0	0	5	0	4	0	0	0	0	0	0	30	0	2398.01	P35908;CON__P35908v2	P35908	93	122	KRT2	Keratin, type II cytoskeletal 2 epidermal	yes	no	3	0.018759	16.202	5	0		1
GGGGGGYGSGGSSYGSGGGSYGSGGGGGGGR	SVSTSHTTISGGGSRGGGGGGYGSGGSSYG	GGGSYGSGGGGGGGRGSYGSGGSSYGSGGG	R	G	G	G	R	G	0	1	0	0	0	0	0	21	0	0	0	0	0	0	0	6	0	0	3	0	0	0	31	0	2382.94	P04264;CON__P04264	P04264	519	549	KRT1	Keratin, type II cytoskeletal 1	yes	no	3	0.020592	14.931	5	0		1
GGGGNFGPGPGSNFR	SRSGRGGNFGFGDSRGGGGNFGPGPGSNFR	GGGGNFGPGPGSNFRGGSDGYGSGRGFGDG	R	G	G	F	R	G	0	1	2	0	0	0	0	7	0	0	0	0	0	2	2	1	0	0	0	0	0	0	15	0	1376.62	P22626	P22626	214	228	HNRNPA2B1	Heterogeneous nuclear ribonucleoproteins A2/B1	yes	yes	2	1.2297e-117	209.85	3	2	4	4	1
GGGGPGGGGPGGGSAGGPSQPPGGGGPGIR	AGGGPPPGPPGAGDRGGGGPGGGGPGGGSA	GGPSQPPGGGGPGIRKDAFADAVQRARQIA	R	G	G	I	R	K	1	1	0	0	0	1	0	18	0	1	0	0	0	0	6	2	0	0	0	0	0	0	30	0	2269.06	A0A087WTP3;Q92945	A0A087WTP3	41	70	KHSRP	Far upstream element-binding protein 2	yes	no	3	6.4753e-15	49.618	2.6	1.96	3	2	1
GGGGSFGYSYGGGSGGGFSASSLGGGFGGGSR	SSSGYGGGSSRVCGRGGGGSFGYSYGGGSG	FSASSLGGGFGGGSRGFGGASGGGYSSSGG	R	G	G	S	R	G	1	1	0	0	0	0	0	17	0	0	1	0	0	3	0	7	0	0	2	0	0	0	32	0	2704.15	P35527;CON__P35527	P35527	64	95	KRT9	Keratin, type I cytoskeletal 9	yes	no	3	1.3198e-15	53.615	2.33	1.89	2	1
GGGHILPYDQPLR	GYIRQAGDFHQVIIRGGGHILPYDQPLRAF	IRGGGHILPYDQPLRAFDMINRFIYGKGWD	R	G	G	L	R	A	0	1	0	1	0	1	0	3	1	1	2	0	0	0	2	0	0	0	1	0	0	0	13	0	1421.74	Q9H3G5;H7C218;H7C0X5	Q9H3G5	445	457	CPVL	Probable serine carboxypeptidase CPVL	yes	no	3	0.00010239	99.215	2.33	1.89	4	2	1
GGGHVAQIYAIR	GKERFAGVDIRVRVKGGGHVAQIYAIRQSI	RVKGGGHVAQIYAIRQSISKALVAYYQKYV	K	G	G	I	R	Q	2	1	0	0	0	1	0	3	1	2	0	0	0	0	0	0	0	0	1	1	0	0	12	0	1240.67	M0R210;P62249;M0R3H0;M0QX76;M0R1M5	M0R210	57	68	RPS16	40S ribosomal protein S16	yes	no	3	1.9683e-07	107.83	3	2	3	3	1
GGIISNQQITASSTHR	GRNCQYKCSGPLGIEGGIISNQQITASSTH	GIISNQQITASSTHRALFGLQKWYPYYARL	E	G	G	H	R	A	1	1	1	0	0	2	0	2	1	3	0	0	0	0	0	3	2	0	0	0	0	0	16	0	1668.85	O43854	O43854	166	181	EDIL3	EGF-like repeat and discoidin I-like domain-containing protein 3	yes	yes	3	0.0048072	36.638	4	1.73	1	3
GGILINSQGER	IYGAGCLITEGCRGEGGILINSQGERFMER	CRGEGGILINSQGERFMERYAPVAKDLASR	E	G	G	E	R	F	0	1	1	0	0	1	1	3	0	2	1	0	0	0	0	1	0	0	0	0	0	0	11	1	1142.6	P31040;D6RFM5;A0A087X1I3;A0A494C1T6	P31040	315	325	SDHA	Succinate dehydrogenase [ubiquinone] flavoprotein subunit, mitochondrial	yes	no	2	4.2082e-11	140.5	3	2	3	3	1
GGKPEPPAMPQPVPTA	PKDEILPTTPISEQKGGKPEPPAMPQPVPT	GKPEPPAMPQPVPTA_______________	K	G	G	T	A	-	2	0	0	0	0	1	1	2	0	0	0	1	1	0	6	0	1	0	0	1	0	0	16	2	1572.8	P23396;E9PL09;H0YEU2;E9PPU1	P23396	228	243	RPS3	40S ribosomal protein S3	yes	no	2	3.1115e-20	110.31	5	0		1
GGLNVTLTIR	______________________________	TGVIEGGLNVTLTIRLLMHGKEVGSIIGKK	E	G	G	I	R	L	0	1	1	0	0	0	0	2	0	1	2	0	0	0	0	0	2	0	0	1	0	0	10	0	1042.61	F8W0G4;F8VXH9;F8W1G6;F8VZX2;Q15366;J3QT27;E9PFP8;P57721;F8VTZ0;H3BSP4	F8W0G4	8	17	PCBP2;PCBP3	Poly(rC)-binding protein 2;Poly(rC)-binding protein 3	yes	no	2	0.0028793	111.17	5	0		1
GGMLCTLWK	LYYVTRDDLKCLRLRGGMLCTLWKAIIDFR	KCLRLRGGMLCTLWKAIIDFRNKQT_____	R	G	G	W	K	A	0	0	0	0	1	0	0	2	0	0	2	1	1	0	0	0	1	1	0	0	0	0	9	0	1064.51	Q99683	Q99683	1356	1364	MAP3K5	Mitogen-activated protein kinase kinase kinase 5	yes	yes	2	0.025171	86.794	5	0		2
GGNFGFGDSR	SRQEMQEVQSSRSGRGGNFGFGDSRGGGGN	SRSGRGGNFGFGDSRGGGGNFGPGPGSNFR	R	G	G	S	R	G	0	1	1	1	0	0	0	4	0	0	0	0	0	2	0	1	0	0	0	0	0	0	10	0	1012.44	P22626	P22626	204	213	HNRNPA2B1	Heterogeneous nuclear ribonucleoproteins A2/B1	yes	yes	2	7.6427e-19	152.79	5	0		2
GGPNIITLADIVKDPVSR	KKKIKREIKILENLRGGPNIITLADIVKDP	NIITLADIVKDPVSRTPALVFEHVNNTDFK	R	G	G	S	R	T	1	1	1	2	0	0	0	2	0	3	1	1	0	0	2	1	1	0	0	2	0	0	18	1	1864.04	A0A2R8YEW1;V9GYA2;A0A2R8Y4D6;A0A2R8Y4H0;A0A2R8Y5A0;A0A2R8YF43;A0A2R8YD58;E7EU96;Q8NEV1;P68400	A0A2R8YEW1	90	107	CSNK2A1;CSNK2A3	Casein kinase II subunit alpha 3;Casein kinase II subunit alpha	yes	no	3	9.6755e-08	101.74	3	2	3	3	1
GGQTHLGLPVFNTVK	LEYGTKLVGGTTPGKGGQTHLGLPVFNTVK	GGQTHLGLPVFNTVKEAKEQTGATASVIYV	K	G	G	V	K	E	0	0	1	0	0	1	0	3	1	0	2	1	0	1	1	0	2	0	0	2	0	0	15	0	1566.85	A0A494C0D1;P53597	A0A494C0D1	91	105	SUCLG1	Succinyl-CoA ligase [ADP/GDP-forming] subunit alpha, mitochondrial	yes	no	3	0.02594	24.41	1	0	1		1
GGQTHLGLPVFNTVKE	LEYGTKLVGGTTPGKGGQTHLGLPVFNTVK	GQTHLGLPVFNTVKEAKEQTGATASVIYVP	K	G	G	K	E	A	0	0	1	0	0	1	1	3	1	0	2	1	0	1	1	0	2	0	0	2	0	0	16	1	1695.89	A0A494C0D1;P53597	A0A494C0D1	91	106	SUCLG1	Succinyl-CoA ligase [ADP/GDP-forming] subunit alpha, mitochondrial	yes	no	3	1.8376e-06	71.697	3.4	1.96	2	3	1
GGQVVNLMNQR	SGDVWEVLILMDFCRGGQVVNLMNQRLQTG	DFCRGGQVVNLMNQRLQTGFTENEVLQIFC	R	G	G	Q	R	L	0	1	2	0	0	2	0	2	0	0	1	0	1	0	0	0	0	0	0	2	0	0	11	0	1214.62	Q2M2I8;E9PG46	Q2M2I8	131	141	AAK1	AP2-associated protein kinase 1	yes	no	2	5.9897e-21	128.61	2.5	1.94	5	3	1
GGSDDSSKDPIDVNYEK	LDNLLDIEVAYSLLRGGSDDSSKDPIDVNY	SDDSSKDPIDVNYEKLKTDIKVVDRDSEEA	R	G	G	E	K	L	0	0	1	4	0	0	1	2	0	1	0	2	0	0	1	3	0	0	1	1	0	0	17	2	1824.8	P09874	P09874	780	796	PARP1	Poly [ADP-ribose] polymerase 1	yes	yes	3	0.015285	42.382	1	0	1
GGVSCGGLSYSTTPGR	CEGVGSVNVCVSSSRGGVSCGGLSYSTTPG	GVSCGGLSYSTTPGRQITSGPSAIGGSITV	R	G	G	G	R	Q	0	1	0	0	1	0	0	5	0	0	1	0	0	0	1	3	2	0	1	1	0	0	16	0	1554.71	P78386;CON__P78386;F5GYI5	P78386	450	465	KRT85	Keratin, type II cuticular Hb5	yes	no	2	0.02606	57.019	5	0		1
GHADSVTGLSLSSE	KVWDLRQNKLTYTMRGHADSVTGLSLSSEG	RGHADSVTGLSLSSEGSYLLSNAMDNTVRV	R	G	H	S	E	G	1	0	0	1	0	0	1	2	1	0	2	0	0	0	0	4	1	0	0	1	0	0	14	0	1358.63	Q96DI7	Q96DI7	233	246	SNRNP40	U5 small nuclear ribonucleoprotein 40 kDa protein	yes	yes	2	0.00039542	93.649	2	1.73	3	1	1
GHAVGDIPGVR	IEENDEVLVAGFGRKGHAVGDIPGVRFKVV	FGRKGHAVGDIPGVRFKVVKVANVSLLALY	K	G	H	V	R	F	1	1	0	1	0	0	0	3	1	1	0	0	0	0	1	0	0	0	0	2	0	0	11	0	1076.57	P62266;D6RD47	P62266	109	119	RPS23	40S ribosomal protein S23	yes	no	3	0.036465	26.786	1	0	1
GHFGPINSVAFHPDGK	RFFHLAFEEEFGRVKGHFGPINSVAFHPDG	HFGPINSVAFHPDGKSYSSGGEDGYVRIHY	K	G	H	G	K	S	1	0	1	1	0	0	0	3	2	1	0	1	0	2	2	1	0	0	0	1	0	0	16	0	1678.82	Q13347	Q13347	283	298	EIF3I	Eukaryotic translation initiation factor 3 subunit I	yes	yes	4	0.0019454	44.44	1	0	2		1
GHNCPKPVLNFYE	QEVETYRRSKEITVRGHNCPKPVLNFYEAN	VRGHNCPKPVLNFYEANFPANVMDVIARQN	R	G	H	Y	E	A	0	0	2	0	1	0	1	1	1	0	1	1	0	1	2	0	0	0	1	1	0	0	13	1	1573.73	J3KTA4;P17844;J3QRQ7;J3KRX8;J3KTQ4	J3KTA4	86	98	DDX5	Probable ATP-dependent RNA helicase DDX5	yes	no	3	0.0093963	64.64	5	0		3
GHNIFSTLSSSE	EQHHFSQTVSILQLEGHNIFSTLSSSEYEQ	QLEGHNIFSTLSSSEYEQVLEIIRKAIIAT	E	G	H	S	E	Y	0	0	1	0	0	0	1	1	1	1	1	0	0	1	0	4	1	0	0	0	0	0	12	0	1277.59	A0A3F2YP58;A0A3B3IRU7;A0A3B3ISJ6;A0A5F9ZI67;Q9Y233;A0A1B1UZQ1;A0A5F9ZHF9	A0A3F2YP58	873	884	PDE10A	cAMP and cAMP-inhibited cGMP 3,5-cyclic phosphodiesterase 10A	yes	no	2	9.4292e-54	152.34	3.29	1.98	3	4	1
GHNQPCLLVGSGR	LAIGAKTYKMRYGNRGHNQPCLLVGSGRCF	NRGHNQPCLLVGSGRCFLTSQNHGFAVETD	R	G	H	G	R	C	0	1	1	0	1	1	0	3	1	0	2	0	0	0	1	1	0	0	0	1	0	0	13	0	1393.69	P27708;F8VPD4	P27708	275	287	CAD	CAD protein;Glutamine-dependent carbamoyl-phosphate synthase;Aspartate carbamoyltransferase;Dihydroorotase	yes	no	2;3	4.1368e-09	128.57	3.18	1.99	5	6	1
GHQFSCVCLHGDR	LEQYFIQQGGGPDKKGHQFSCVCLHGDRKP	KKGHQFSCVCLHGDRKPHERKQNLERFKKG	K	G	H	D	R	K	0	1	0	1	2	1	0	2	2	0	1	0	0	1	0	1	0	0	0	1	0	0	13	0	1571.67	A0A087X2G1;F1T0B3;Q92499	A0A087X2G1	456	468	DDX1	ATP-dependent RNA helicase DDX1	yes	no	3	0.0086101	41.621	5	0		3
GHVDILAPTVQE	VTYGQKRAAGGGSYKGHVDILAPTVQELAA	SYKGHVDILAPTVQELAALEKEAQTSFLHL	K	G	H	Q	E	L	1	0	0	1	0	1	1	1	1	1	1	0	0	0	1	0	1	0	0	2	0	0	12	0	1277.66	A0A087X2G1;F1T0B3;Q92499	A0A087X2G1	622	633	DDX1	ATP-dependent RNA helicase DDX1	yes	no	2	1.7549e-24	158.76	3	2	4	4	1
GHVTQDAPIPGSPLYTIK	ADCVSAVYTVLARRRGHVTQDAPIPGSPLY	TQDAPIPGSPLYTIKAFIPAIDSFGFETDL	R	G	H	I	K	A	1	0	0	1	0	1	0	2	1	2	1	1	0	0	3	1	2	0	1	1	0	0	18	0	1893	Q15029	Q15029	855	872	EFTUD2	116 kDa U5 small nuclear ribonucleoprotein component	yes	yes	3	1.1529e-05	58.688	1	0	3		1
GHYNNVSCAVFHPR	WRMNESKAWEVDTCRGHYNNVSCAVFHPRQ	RGHYNNVSCAVFHPRQELILSNSEDKSIRV	R	G	H	P	R	Q	1	1	2	0	1	0	0	1	2	0	0	0	0	1	1	1	0	0	1	2	0	0	14	0	1656.76	P53621;A0A3B3IT15;A0A3B3IS84;A0A3B3IU89;A0A3B3ISC6;A0A3B3ITV3;A0A3B3ISK1	P53621	247	260	COPA	Coatomer subunit alpha;Xenin;Proxenin	yes	no	3;4	2.6826e-05	101.39	2	1.73	6	2	2
GHYTEGAELVDSVLDVVR	NFVFGQSGAGNNWAKGHYTEGAELVDSVLD	TEGAELVDSVLDVVRKEAESCDCLQGFQLT	K	G	H	V	R	K	1	1	0	2	0	0	2	2	1	0	2	0	0	0	0	1	1	0	1	4	0	0	18	2	1957.97	Q5JP53;P07437;Q5ST81;G3V2A3;P68371;Q13885;Q9BVA1;A0A0B4J269;Q13509	P68371	104	121	TUBB;TUBB3;TUBB4B;TUBB2A;TUBB2B	Tubulin beta chain;Tubulin beta-4B chain;Tubulin beta-2A chain;Tubulin beta-2B chain;Tubulin beta-3 chain	no	no	3	1.3221e-05	65.107	1	0	1
GIAFPTSISVNNCVCHFSPLK	EETGKIFKKEKEMKKGIAFPTSISVNNCVC	SISVNNCVCHFSPLKSDQDYILKEGDLVKI	K	G	I	L	K	S	1	0	2	0	2	0	0	1	1	2	1	1	0	2	2	3	1	0	0	2	0	0	21	0	2347.15	Q9UQ80;F8VR77;F8W0A3;F8VZ69;H0YIN7	Q9UQ80	73	93	PA2G4	Proliferation-associated protein 2G4	yes	no	3	2.0387e-11	111.18	3	2	1	1
GIALWGGEK	RWSPKGTYLATFHQRGIALWGGEKFKQIQR	ATFHQRGIALWGGEKFKQIQRFSHQGVQLI	R	G	I	E	K	F	1	0	0	0	0	0	1	3	0	1	1	1	0	0	0	0	0	1	0	0	0	0	9	1	929.497	P55884;C9JQN7	P55884	356	364	EIF3B	Eukaryotic translation initiation factor 3 subunit B	yes	no	2	0.039226	67.464	1	0	1
GIAWEPVQYFNNK	IELTLKSEQEEYEAEGIAWEPVQYFNNKII	AEGIAWEPVQYFNNKIICDLVEEKFKGIIS	E	G	I	N	K	I	1	0	2	0	0	1	1	1	0	1	0	1	0	1	1	0	0	1	1	1	0	0	13	1	1564.77	F5H6E2;O00159	F5H6E2	441	453	MYO1C	Unconventional myosin-Ic	yes	no	2;3	3.4294e-28	159.37	1	0	6		2
GICGSCAMNINGGNTLACTR	NEVDSTLTFRRSCREGICGSCAMNINGGNT	CAMNINGGNTLACTRRIDTNLNKVSKIYPL	E	G	I	T	R	R	2	1	3	0	3	0	0	4	0	2	1	0	1	0	0	1	2	0	0	0	0	0	20	0	2125.91	P21912;A0A087WXX8;A0A087WWT1	P21912	96	115	SDHB	Succinate dehydrogenase [ubiquinone] iron-sulfur subunit, mitochondrial	yes	no	3	1.0571e-09	72.359	4	1.73	1	3
GIDFYTSITR	SSSTQASLEIDSLFEGIDFYTSITRARFEE	DSLFEGIDFYTSITRARFEELCSDLFRSTL	E	G	I	T	R	A	0	1	0	1	0	0	0	1	0	2	0	0	0	1	0	1	2	0	1	0	0	0	10	0	1171.59	A0A0G2JIW1;P0DMV9;P0DMV8;V9GZ37;P11142;E9PKE3;E9PNE6;A8K7Q2;E9PN89	A0A0G2JIW1	291	300	HSPA1B;HSPA1A;HSPA8	Heat shock 70 kDa protein 1B;Heat shock 70 kDa protein 1A;Heat shock cognate 71 kDa protein	no	no	2	7.9266e-27	166.52	3	2	4	4	1
GIDIHGVPYVINVTLPDEK	KGDVRFLICTDVAARGIDIHGVPYVINVTL	HGVPYVINVTLPDEKQNYVHRIGRVGRAER	R	G	I	E	K	Q	0	0	1	2	0	0	1	2	1	3	1	1	0	0	2	0	1	0	1	3	0	0	19	1	2078.1	A0A087X2G1;F1T0B3;Q92499	A0A087X2G1	497	515	DDX1	ATP-dependent RNA helicase DDX1	yes	no	3	1.4173e-11	79.311	3	2	2	2	1
GIDPFSLDALSK	VCGDSDKGFVVINQKGIDPFSLDALSKEGI	NQKGIDPFSLDALSKEGIVALRRAKRRNME	K	G	I	S	K	E	1	0	0	2	0	0	0	1	0	1	2	1	0	1	1	2	0	0	0	0	0	0	12	0	1261.66	P40227	P40227	296	307	CCT6A	T-complex protein 1 subunit zeta	yes	yes	2	0.0072654	74.944	1	0	1
GIFEPFGRIE	YVGSLHFNITEDMLRGIFEPFGRIESIQLM	EDMLRGIFEPFGRIESIQLMMDSETGRSKG	R	G	I	I	E	S	0	1	0	0	0	0	2	2	0	2	0	0	0	2	1	0	0	0	0	0	0	0	10	2	1163.6	Q14498;A0A0U1RQH7;G3XAC6;A0A0U1RQW2	Q14498	268	277	RBM39	RNA-binding protein 39	yes	no	2	0.027777	82.452	5	0		1
GIFISKVSPTGAAGR	GARGHAGNPRDPTDEGIFISKVSPTGAAGR	GIFISKVSPTGAAGRDGRLRVGLRLLEVNQ	E	G	I	G	R	D	2	1	0	0	0	0	0	3	0	2	0	1	0	1	1	2	1	0	0	1	0	0	15	1	1459.81	A0A0G2JNZ2;A0A0G2JPP5;Q14160;A0A0G2JMS7;H0YCG0	A0A0G2JNZ2	1133	1147	SCRIB	Protein scribble homolog	yes	no	3	9.0094e-05	79.022	5	0		1
GIFISKVSPTGAAGRDGR	GARGHAGNPRDPTDEGIFISKVSPTGAAGR	ISKVSPTGAAGRDGRLRVGLRLLEVNQQSL	E	G	I	G	R	L	2	2	0	1	0	0	0	4	0	2	0	1	0	1	1	2	1	0	0	1	0	0	18	2	1787.96	A0A0G2JNZ2;A0A0G2JPP5;Q14160;A0A0G2JMS7;H0YCG0	A0A0G2JNZ2	1133	1150	SCRIB	Protein scribble homolog	yes	no	4	3.4584e-09	73.983	5	0		1
GIFLHLSNQHE	DTDPDMAFCKSFRDKGIFLHLSNQHEFGRL	FRDKGIFLHLSNQHEFGRLLATSRYDTEHL	K	G	I	H	E	F	0	0	1	0	0	1	1	1	2	1	2	0	0	1	0	1	0	0	0	0	0	0	11	0	1293.65	O60568;H7C2S8	O60568	501	511	PLOD3	Procollagen-lysine,2-oxoglutarate 5-dioxygenase 3	yes	no	3	0.022714	34.773	1	0	2		1
GIFNGFSVTLK	DLVKCRMQVDPQKYKGIFNGFSVTLKEDGV	QKYKGIFNGFSVTLKEDGVRGLAKGWAPTF	K	G	I	L	K	E	0	0	1	0	0	0	0	2	0	1	1	1	0	2	0	1	1	0	0	1	0	0	11	0	1181.64	F8VVM2;Q00325;F8VZL5;F8VWR4;F8VWQ0	F8VVM2	101	111	SLC25A3	Phosphate carrier protein, mitochondrial	yes	no	2	0.0051568	94.692	3.4	1.96	2	3
GIFNGFSVTLKE	DLVKCRMQVDPQKYKGIFNGFSVTLKEDGV	KYKGIFNGFSVTLKEDGVRGLAKGWAPTFL	K	G	I	K	E	D	0	0	1	0	0	0	1	2	0	1	1	1	0	2	0	1	1	0	0	1	0	0	12	1	1310.69	F8VVM2;Q00325;F8VZL5;F8VWR4;F8VWQ0	F8VVM2	101	112	SLC25A3	Phosphate carrier protein, mitochondrial	yes	no	2;3	2.0628e-32	161.63	2.82	1.99	6	5	2
GIFPVLCKDPVQE	VTRNPQTARQAHLYRGIFPVLCKDPVQEAW	YRGIFPVLCKDPVQEAWAEDVDLRVNFAMN	R	G	I	Q	E	A	0	0	0	1	1	1	1	1	0	1	1	1	0	1	2	0	0	0	0	2	0	0	13	1	1500.76	P14618;B4DNK4;H3BTN5;H3BR70	P14618	468	480	PKM	Pyruvate kinase PKM;Pyruvate kinase	yes	no	2	0.0073753	76.282	2.33	1.89	2	1
GIFTGSADIK	FDVWIDVQRRWVYLEGIFTGSADIKHLLPV	WVYLEGIFTGSADIKHLLPVETQRFQSIST	E	G	I	I	K	H	1	0	0	1	0	0	0	2	0	2	0	1	0	1	0	1	1	0	0	0	0	0	10	0	1007.53	Q14204	Q14204	1549	1558	DYNC1H1	Cytoplasmic dynein 1 heavy chain 1	yes	yes	2	0.034294	67.494	5	0		1
GIGAIGGTPPAFNR	TPPTTERFGQAATMEGIGAIGGTPPAFNRA	EGIGAIGGTPPAFNRAAPGAEFAPNKRRRY	E	G	I	N	R	A	2	1	1	0	0	0	0	4	0	2	0	0	0	1	2	0	1	0	0	0	0	0	14	0	1326.7	Q15233	Q15233	443	456	NONO	Non-POU domain-containing octamer-binding protein	yes	yes	2	1.4125e-116	204.52	2.78	1.99	5	4	1
GIGFGINK	GIGMGNIGPAGMGMEGIGFGINKMGGMEGP	PAGMGMEGIGFGINKMGGMEGPFGGGMENM	E	G	I	N	K	M	0	0	1	0	0	0	0	3	0	2	0	1	0	1	0	0	0	0	0	0	0	0	8	0	804.449	A0A087X0X3;P52272;M0QZM1;M0QYL3	A0A087X0X3	338	345	HNRNPM	Heterogeneous nuclear ribonucleoprotein M	yes	no	2	0.03752	89.703	1	0	1
GIHPTIISE	IAGSLLDSCTKLLQKGIHPTIISESFQKAL	TKLLQKGIHPTIISESFQKALEKGIEILTD	K	G	I	S	E	S	0	0	0	0	0	0	1	1	1	3	0	0	0	0	1	1	1	0	0	0	0	0	9	0	965.518	P50991	P50991	127	135	CCT4	T-complex protein 1 subunit delta	yes	yes	2	0.025097	86.866	1	0	1
GIHTGQFVYCGK	PYRFKKRTELFIAAEGIHTGQFVYCGKKAQ	AAEGIHTGQFVYCGKKAQLNIGNVLPVGTM	E	G	I	G	K	K	0	0	0	0	1	1	0	3	1	1	0	1	0	1	0	0	1	0	1	1	0	0	12	0	1365.65	E9PKZ0;P62917;G3V1A1;E9PKU4	E9PKZ0	81	92	RPL8	60S ribosomal protein L8	yes	no	3	0.00025074	92.611	3	2	4	4	1
GIIASSVGTILK	KYILVTGGVISGIGKGIIASSVGTILKSCG	IGKGIIASSVGTILKSCGLHVTSIKIDPYI	K	G	I	L	K	S	1	0	0	0	0	0	0	2	0	3	1	1	0	0	0	2	1	0	0	1	0	0	12	0	1157.7	A0A3B3IRI2;P17812;A0A3B3IRQ8;A0A3B3ITF6;A0A3B3ITB8;A0A3B3ITH9	A0A3B3IRI2	17	28	CTPS1	CTP synthase 1	yes	no	2	1.3663e-07	127.4	2.71	1.98	4	3	1
GIIDCVVR	VQHASKQITADKQYKGIIDCVVRIPKEQGV	TADKQYKGIIDCVVRIPKEQGVLSFWRGNL	K	G	I	V	R	I	0	1	0	1	1	0	0	1	0	2	0	0	0	0	0	0	0	0	0	2	0	0	8	0	930.496	P05141;P12235;V9GYG0	P05141	53	60	SLC25A5;SLC25A4	ADP/ATP translocase 2;ADP/ATP translocase 2, N-terminally processed;ADP/ATP translocase 1	no	no	2	0.030472	97.071	1	0	1
GIISILDEE	FNNKIICDLVEEKFKGIISILDEECLRPGE	VEEKFKGIISILDEECLRPGEATDLTFLEK	K	G	I	E	E	C	0	0	0	1	0	0	2	1	0	3	1	0	0	0	0	1	0	0	0	0	0	0	9	1	987.512	F5H6E2;O00159;A0A140TA25;Q8N1T3	F5H6E2	465	473	MYO1C;MYO1H	Unconventional myosin-Ic;Unconventional myosin-Ih	yes	no	2	0.036326	69.383	1	0	2		1
GIIYVLDPGFCK	VVVATNIAETSLTIEGIIYVLDPGFCKQKS	TIEGIIYVLDPGFCKQKSYNPRTGMESLTV	E	G	I	C	K	Q	0	0	0	1	1	0	0	2	0	2	1	1	0	1	1	0	0	0	1	1	0	0	12	0	1380.71	Q5SQH5;A0A140T8Y5;O60231	Q5SQH5	204	215	DHX16	Putative pre-mRNA-splicing factor ATP-dependent RNA helicase DHX16	yes	no	2	0.0063735	76.465	5	0		1
GILAADESTGSIAK	KELSDIAHRIVAPGKGILAADESTGSIAKR	KGILAADESTGSIAKRLQSIGTENTEENRR	K	G	I	A	K	R	3	0	0	1	0	0	1	2	0	2	1	1	0	0	0	2	1	0	0	0	0	0	14	1	1331.69	P04075;J3KPS3;H3BQN4;H3BPS8;H3BUH7	P04075	29	42	ALDOA	Fructose-bisphosphate aldolase A;Fructose-bisphosphate aldolase	yes	no	2	3.6603e-13	138.25	1	0	1
GILAPQPPPPQQHQE	GPVAAAGSGLRRGAEGILAPQPPPPQQHQE	GILAPQPPPPQQHQERPGAAAIGSARGQST	E	G	I	Q	E	R	1	0	0	0	0	4	1	1	1	1	1	0	0	0	5	0	0	0	0	0	0	0	15	0	1635.84	Q8WWM7;H3BUF6	Q8WWM7	75	89	ATXN2L	Ataxin-2-like protein	yes	no	3	0.021131	26.771	5	0		2
GILAPQPPPPQQHQERPGAAAIGSAR	GPVAAAGSGLRRGAEGILAPQPPPPQQHQE	QHQERPGAAAIGSARGQSTGKGPPQSPVFE	E	G	I	A	R	G	5	2	0	0	0	4	1	3	1	2	1	0	0	0	6	1	0	0	0	0	0	0	26	2	2643.4	Q8WWM7;H3BUF6	Q8WWM7	75	100	ATXN2L	Ataxin-2-like protein	yes	no	4	2.5605e-23	88.836	3.29	1.98	3	4	1
GILDYLDNISPQQIR	XLNPSAMMMNAVFVKGILDYLDNISPQQIR	GILDYLDNISPQQIRKLFYVLSTLAFSKQN	K	G	I	I	R	K	0	1	1	2	0	2	0	1	0	3	2	0	0	0	1	1	0	0	1	0	0	0	15	0	1743.92	H7BZJ7;Q9BXW9	H7BZJ7	16	30	FANCD2	Fanconi anemia group D2 protein	yes	no	2	0.038189	39.918	1	0	1
GILLFGPPGTGK	IKFPHLFTGKRTPWRGILLFGPPGTGKSYL	PWRGILLFGPPGTGKSYLAKAVATEANNST	R	G	I	G	K	S	0	0	0	0	0	0	0	4	0	1	2	1	0	1	2	0	1	0	0	0	0	0	12	0	1155.67	Q9UN37;I3L4J1;Q6PIW4;O75351	Q9UN37	162	173	VPS4A;FIGNL1;VPS4B	Vacuolar protein sorting-associated protein 4A;Fidgetin-like protein 1;Vacuolar protein sorting-associated protein 4B	no	no	2	0.0018818	93.111	2.71	1.98	4	3	1
GILLITGR	GIFRCWGRDTFIALRGILLITGRYVEARNI	DTFIALRGILLITGRYVEARNIILAFAGTL	R	G	I	G	R	Y	0	1	0	0	0	0	0	2	0	2	2	0	0	0	0	0	1	0	0	0	0	0	8	0	841.539	P35573	P35573	1109	1116	AGL	Glycogen debranching enzyme;4-alpha-glucanotransferase;Amylo-alpha-1,6-glucosidase	yes	yes	2	2.5866e-49	187.14	5	0		2
GILLQLFGGTR	SALAPSIYEHEDIKKGILLQLFGGTRKDFS	DIKKGILLQLFGGTRKDFSHTGRGKFRAEI	K	G	I	T	R	K	0	1	0	0	0	1	0	3	0	1	3	0	0	1	0	0	1	0	0	0	0	0	11	0	1173.69	E5RG31;A0A3B3ITP6;A0A3B3IS57;A0A3B3IU45;A0A3B3IT92;P33991;A0A3B3IRR8	E5RG31	198	208	MCM4	DNA replication licensing factor MCM4	yes	no	2	0.03252	64.04	1	0	1
GILLVGPPGTGK	KNPQKFTILGGKLPKGILLVGPPGTGKTLL	LPKGILLVGPPGTGKTLLARAVAGEADVPF	K	G	I	G	K	T	0	0	0	0	0	0	0	4	0	1	2	1	0	0	2	0	1	0	0	1	0	0	12	0	1107.67	Q96I63;Q96TA2;R4GNA5	Q96I63	374	385	YME1L1	ATP-dependent zinc metalloprotease YME1L1	yes	no	2	0.040232	52.49	1	0	1		1
GILSDDHGLAAALWR	LMTNHFYAAILGYDEGILSDDHGLAAALWR	GILSDDHGLAAALWRTFFNRKCEDPRHLEL	E	G	I	W	R	T	3	1	0	2	0	0	0	2	1	1	3	0	0	0	0	1	0	1	0	0	0	0	15	0	1593.83	B1AKV4;F6UTR7;B1AKV3;Q9NVA1	B1AKV4	138	152	UQCC1	Ubiquinol-cytochrome-c reductase complex assembly factor 1	yes	no	3	0.010857	31.914	5	0		2
GINISGNFYR	KQVLLGRKVVVVRCEGINISGNFYRNKLKY	VVRCEGINISGNFYRNKLKYLAFLRKRMNT	E	G	I	Y	R	N	0	1	2	0	0	0	0	2	0	2	0	0	0	1	0	1	0	0	1	0	0	0	10	0	1139.57	P40429;M0QYS1	P40429	40	49	RPL13A	60S ribosomal protein L13a	yes	no	2	2.6922e-94	202.17	3	2	4	4	1
GIPGLPDGR	PATSEMTTTPERPRRGIPGLPDGRFHLPPR	PERPRRGIPGLPDGRFHLPPRIHRASDPGL	R	G	I	G	R	F	0	1	0	1	0	0	0	3	0	1	1	0	0	0	2	0	0	0	0	0	0	0	9	0	880.477	P27708;F8VPD4;H7BZB3	P27708	1840	1848	CAD	CAD protein;Glutamine-dependent carbamoyl-phosphate synthase;Aspartate carbamoyltransferase;Dihydroorotase	yes	no	2	0.0005556	125.81	3.67	1.89	1	2
GIPHLVTHDAR	KYKLCKVRKIFVGTKGIPHLVTHDARTIRY	VGTKGIPHLVTHDARTIRYPDPLIKVNDTI	K	G	I	A	R	T	1	1	0	1	0	0	0	1	2	1	1	0	0	0	1	0	1	0	0	1	0	0	11	0	1214.65	P62701;Q8TD47;C9JEH7;P22090	P62701	135	145	RPS4X;RPS4Y2;RPS4Y1	40S ribosomal protein S4, X isoform;40S ribosomal protein S4, Y isoform 2;40S ribosomal protein S4, Y isoform 1	yes	no	3	0.029128	30.55	1	0	1
GIRPAINVGLSVSR	ITDGQIFLETELFYKGIRPAINVGLSVSRV	KGIRPAINVGLSVSRVGSAAQTRAMKQVAG	K	G	I	S	R	V	1	2	1	0	0	0	0	2	0	2	1	0	0	0	1	2	0	0	0	2	0	0	14	1	1437.84	P25705	P25705	403	416	ATP5A1	ATP synthase subunit alpha, mitochondrial	yes	yes	3	6.6264e-05	97.716	3	2	4	4	1
GISALDGDQME	AGGDEEEEEEEEEEEGISALDGDQMELGEE	EEEEGISALDGDQMELGEENGAAGAADSGP	E	G	I	M	E	L	1	0	0	2	0	1	1	2	0	1	1	0	1	0	0	1	0	0	0	0	0	0	11	0	1134.49	Q00839;A0A1X7SBS1;A0A1W2PP35;A0A1W2PPS1	Q00839	95	105	HNRNPU	Heterogeneous nuclear ribonucleoprotein U	yes	no	2	0.03539	49.097	5	0		1
GISEETTTGVHNLYK	NLIHTKYPQLLPGIRGISEETTTGVHNLYK	GISEETTTGVHNLYKMMANGILKVPAINVN	R	G	I	Y	K	M	0	0	1	0	0	0	2	2	1	1	1	1	0	0	0	1	3	0	1	1	0	0	15	2	1647.81	P23526	P23526	152	166	AHCY	Adenosylhomocysteinase	yes	yes	3	0.0076279	56.29	1	0	1
GISHVIVDE	CTVGVLLRKLEAGIRGISHVIVDEIHERDI	LEAGIRGISHVIVDEIHERDINTDFLLVVL	R	G	I	D	E	I	0	0	0	1	0	0	1	1	1	2	0	0	0	0	0	1	0	0	0	2	0	0	9	0	967.497	Q08211	Q08211	504	512	DHX9	ATP-dependent RNA helicase A	yes	yes	2	0.0035933	114.19	2.33	1.89	4	2	1
GISTKPVYIPE	KRDEFEFLEKASKLRGISTKPVYIPEVELN	SKLRGISTKPVYIPEVELNHKLIKGIHQST	R	G	I	P	E	V	0	0	0	0	0	0	1	1	0	2	0	1	0	0	2	1	1	0	1	1	0	0	11	1	1202.65	A0A3B3IUA7;Q14258	A0A3B3IUA7	316	326	TRIM25	E3 ubiquitin/ISG15 ligase TRIM25	yes	no	2	0.014891	90.601	1	0	2		1
GITINAAHVE	KKYEEIDNAPEERARGITINAAHVEYSTAA	EERARGITINAAHVEYSTAARHYAHTDCPG	R	G	I	V	E	Y	2	0	1	0	0	0	1	1	1	2	0	0	0	0	0	0	1	0	0	1	0	0	10	0	1023.53	P49411	P49411	105	114	TUFM	Elongation factor Tu, mitochondrial	yes	yes	2	0.0049679	105.57	2.71	1.98	4	3	1
GIVAISTNTLR	TLEFASGFASEQCPEGIVAISTNTLRILAL	QCPEGIVAISTNTLRILALEKLGAVFNQVA	E	G	I	L	R	I	1	1	1	0	0	0	0	1	0	2	1	0	0	0	0	1	2	0	0	1	0	0	11	0	1143.66	Q15393	Q15393	753	763	SF3B3	Splicing factor 3B subunit 3	yes	yes	2	1.5777e-07	133.13	2.71	1.98	4	3	1
GIVDQSQQAYQEAFEISK	YYRYLAEVAAGDDKKGIVDQSQQAYQEAFE	DQSQQAYQEAFEISKKEMQPTHPIRLGLAL	K	G	I	S	K	K	2	0	0	1	0	4	2	1	0	2	0	1	0	1	0	2	0	0	1	1	0	0	18	2	2039.98	P63104;B0AZS6;B7Z2E6;H0YB80	P63104	140	157	YWHAZ	14-3-3 protein zeta/delta	yes	no	3	2.834e-10	78.661	1	0	1
GIVHNSLPFFSVQFHPE	DWAPLFTNANDGSNEGIVHNSLPFFSVQFH	VHNSLPFFSVQFHPEHQAGPSDMELLFDIF	E	G	I	P	E	H	0	0	1	0	0	1	1	1	2	1	1	0	0	3	2	2	0	0	0	2	0	0	17	0	1953.97	P27708;F8VPD4	P27708	322	338	CAD	CAD protein;Glutamine-dependent carbamoyl-phosphate synthase;Aspartate carbamoyltransferase;Dihydroorotase	yes	no	2;3	1.1033e-69	179.81	2.67	1.97	7	5	2
GIVLGGGCALLR	RVTDALNATRAAVEEGIVLGGGCALLRCIP	VEEGIVLGGGCALLRCIPALDSLTPANEDQ	E	G	I	L	R	C	1	1	0	0	1	0	0	4	0	1	3	0	0	0	0	0	0	0	0	1	0	0	12	0	1184.67	P10809	P10809	435	446	HSPD1	60 kDa heat shock protein, mitochondrial	yes	yes	2	0.0011015	99.442	3	2	2	2	1
GIVVYTGDR	NIAFFSTNCVEGTARGIVVYTGDRTVMGRI	VEGTARGIVVYTGDRTVMGRIATLASGLEG	R	G	I	D	R	T	0	1	0	1	0	0	0	2	0	1	0	0	0	0	0	0	1	0	1	2	0	0	9	0	978.513	P05023	P05023	256	264	ATP1A1	Sodium/potassium-transporting ATPase subunit alpha-1	yes	yes	2	0.013049	101.28	1	0	1
GIYAYGFEK	VDSFDDMNLSESLLRGIYAYGFEKPSAIQQ	SESLLRGIYAYGFEKPSAIQQRAILPCIKG	R	G	I	E	K	P	1	0	0	0	0	0	1	2	0	1	0	1	0	1	0	0	0	0	2	0	0	0	9	1	1046.51	P38919;I3L3H2;J3QQP0;E9PBH4;F8WE11;C9JUF0;P60842;J3QR64;J3KTB5;J3KT12;J3QL43;J3QS69;J3QLN6;J3QKZ9;J3KS25;E7EQG2;Q14240;J3KSN7;J3KS93;E7EMV8;J3KT04	P60842	46	54	EIF4A3;EIF4A1;EIF4A2	Eukaryotic initiation factor 4A-III;Eukaryotic initiation factor 4A-III, N-terminally processed;Eukaryotic initiation factor 4A-I;Eukaryotic initiation factor 4A-II;Eukaryotic initiation factor 4A-II, N-terminally processed	no	no	2	0.0035609	110.31	1	0	1
GIYAYGFEKPSAIQQR	VDSFDDMNLSESLLRGIYAYGFEKPSAIQQ	IYAYGFEKPSAIQQRAILPCIKGYDVIAQA	R	G	I	Q	R	A	2	1	0	0	0	2	1	2	0	2	0	1	0	1	1	1	0	0	2	0	0	0	16	2	1826.93	P38919;I3L3H2;J3QQP0;E9PBH4;F8WE11;P60842;J3QR64;J3KTB5;J3KT12;J3QL43;J3QS69;J3QLN6;J3QKZ9;J3KS25;E7EQG2;Q14240;J3KSN7;J3KS93;E7EMV8;J3KT04	P60842	46	61	EIF4A3;EIF4A1;EIF4A2	Eukaryotic initiation factor 4A-III;Eukaryotic initiation factor 4A-III, N-terminally processed;Eukaryotic initiation factor 4A-I;Eukaryotic initiation factor 4A-II;Eukaryotic initiation factor 4A-II, N-terminally processed	no	no	3	3.4871e-06	100.4	2.71	1.98	4	3	1
GIYTGLSAGLLR	SFHALTSILKAEGLRGIYTGLSAGLLRQAT	GLRGIYTGLSAGLLRQATYTTTRLGIYTVL	R	G	I	L	R	Q	1	1	0	0	0	0	0	3	0	1	3	0	0	0	0	1	1	0	1	0	0	0	12	0	1219.69	I3L1P8;Q02978	I3L1P8	68	79	SLC25A11	Mitochondrial 2-oxoglutarate/malate carrier protein	yes	no	2	9.7284e-54	179.37	2.71	1.98	4	3	1
GIYTLYPFINSR	NSGEEFDCAFRLAQEGIYTLYPFINSRIIT	AQEGIYTLYPFINSRIITVSMEDVKILLTQ	E	G	I	S	R	I	0	1	1	0	0	0	0	1	0	2	1	0	0	1	1	1	1	0	2	0	0	0	12	0	1442.76	Q08J23	Q08J23	607	618	NSUN2	tRNA (cytosine(34)-C(5))-methyltransferase	yes	yes	2;3	0.0032009	62.14	1	0	3		1
GKEDPWNSITSGALTGAVLAAR	GGLFSTIDCGLVRLRGKEDPWNSITSGALT	SITSGALTGAVLAARSGPL___________	R	G	K	A	R	S	4	1	1	1	0	0	1	3	0	1	2	1	0	0	1	2	2	1	0	1	0	0	22	2	2213.14	V9GYU0;V9GYS0;O60830	V9GYU0	134	155	TIMM17B	Mitochondrial import inner membrane translocase subunit Tim17-B	yes	no	3	1.0307e-12	115.85	1.8	1.6	4	1	1
GKNPVTIFSLATNE	LLGRVGQDPVLRQVEGKNPVTIFSLATNEM	EGKNPVTIFSLATNEMWRSGDSEVYQLGDV	E	G	K	N	E	M	1	0	2	0	0	0	1	1	0	1	1	1	0	1	1	1	2	0	0	1	0	0	14	1	1489.78	C9K0U8;A0A0G2JLD8;E7EUY5;Q04837	C9K0U8	50	63	SSBP1	Single-stranded DNA-binding protein, mitochondrial	yes	no	2	4.7266e-09	133.89	2.6	1.96	3	2	1
GKNPWPSDSSYPGPAAQGCVR	KSSSSESADNCKAMKGKNPWPSDSSYPGPA	SDSSYPGPAAQGCVRDLSTVADRGALSENG	K	G	K	V	R	D	2	1	1	1	1	1	0	3	0	0	0	1	0	0	4	3	0	1	1	1	0	0	21	1	2230.02	Q9BXF3;A0A087WT21;B7WPH3;A0A0R4J2E1	Q9BXF3	1041	1061	CECR2	Cat eye syndrome critical region protein 2	yes	no	3	0.0077593	36.856	5	0		1
GKQQYLQSIEE	KSIEPYLKKKDESQEGKQQYLQSIEEREKL	ESQEGKQQYLQSIEEREKLDGLYECILCAC	E	G	K	E	E	R	0	0	0	0	0	3	2	1	0	1	1	1	0	0	0	1	0	0	1	0	0	0	11	2	1321.65	P21912;A0A087WXX8;A0A087WWT1	P21912	166	176	SDHB	Succinate dehydrogenase [ubiquinone] iron-sulfur subunit, mitochondrial	yes	no	2	5.7406e-79	195.27	3.67	1.89	1	2
GLADGLVQAGVGTE	TATGRVLCGDAGLLRGLADGLVQAGVGTEA	RGLADGLVQAGVGTEALLTPLVGRLARLLE	R	G	L	T	E	A	2	0	0	1	0	1	1	4	0	0	2	0	0	0	0	0	1	0	0	2	0	0	14	0	1285.65	O95382	O95382	197	210	MAP3K6	Mitogen-activated protein kinase kinase kinase 6	yes	yes	2	2.2822e-08	127.68	2	1.73	3	1	1
GLADKLSFGLE	NMFMDSAGSVSKQFEGLADKLSFGLEDEPL	KQFEGLADKLSFGLEDEPLETATKEN____	E	G	L	L	E	D	1	0	0	1	0	0	1	2	0	0	3	1	0	1	0	1	0	0	0	0	0	0	11	1	1148.61	O94905;E5RHW4	O94905	318	328	ERLIN2	Erlin-2	yes	no	2	2.4687e-10	144.65	5	0		3
GLAITFVSDENDAK	TYLHRVARAGRFGTKGLAITFVSDENDAKI	KGLAITFVSDENDAKILNDVQDRFEVNISE	K	G	L	A	K	I	2	0	1	2	0	0	1	1	0	1	1	1	0	1	0	1	1	0	0	1	0	0	14	1	1478.73	Q13838;O00148;A0A0G2JJZ9;H0Y400	Q13838	385	398	DDX39B;DDX39A	Spliceosome RNA helicase DDX39B;ATP-dependent RNA helicase DDX39A	yes	no	2	0.00084452	77.674	1	0	1
GLATFCLDKE	PEGPYGVFAGRDASRGLATFCLDKEALKDE	RDASRGLATFCLDKEALKDEYDDLSDLTAA	R	G	L	K	E	A	1	0	0	1	1	0	1	1	0	0	2	1	0	1	0	0	1	0	0	0	0	0	10	1	1152.55	O00264	O00264	124	133	PGRMC1	Membrane-associated progesterone receptor component 1	yes	yes	2	0.0069459	97.635	2.33	1.89	4	2	1
GLAVFISDIR	______________________________	GDGMRGLAVFISDIRNCKSKEAEIKRINKE	R	G	L	I	R	N	1	1	0	1	0	0	0	1	0	2	1	0	0	1	0	1	0	0	0	1	0	0	10	0	1089.62	O95782;E9PR62;M0R2D9;O94973	O95782	12	21	AP2A1;AP2A2	AP-2 complex subunit alpha-1;AP-2 complex subunit alpha-2	no	no	2	0.007498	99.442	5	0		3
GLCAIAQAE	PEGSVELYAEKVATRGLCAIAQAESLRYKL	EKVATRGLCAIAQAESLRYKLLGGLAVRRA	R	G	L	A	E	S	3	0	0	0	1	1	1	1	0	1	1	0	0	0	0	0	0	0	0	0	0	0	9	0	931.443	P23396;F2Z2S8;H0YF32;H0YCJ7	P23396	95	103	RPS3	40S ribosomal protein S3	yes	no	2	0.03064	79.939	1	0	1
GLCAIAQAESLR	PEGSVELYAEKVATRGLCAIAQAESLRYKL	ATRGLCAIAQAESLRYKLLGGLAVRRACYG	R	G	L	L	R	Y	3	1	0	0	1	1	1	1	0	1	2	0	0	0	0	1	0	0	0	0	0	0	12	1	1287.66	P23396;F2Z2S8;H0YF32;H0YCJ7	P23396	95	106	RPS3	40S ribosomal protein S3	yes	no	2	0.00382	96.143	1	0	1
GLCGAIHSSIAK	EDKKKHLLIGVSSDRGLCGAIHSSIAKQMK	SDRGLCGAIHSSIAKQMKSEVATLTAAGKE	R	G	L	A	K	Q	2	0	0	0	1	0	0	2	1	2	1	1	0	0	0	2	0	0	0	0	0	0	12	0	1212.63	P36542	P36542	101	112	ATP5C1	ATP synthase subunit gamma, mitochondrial	yes	yes	2;3	0.0022761	87.258	2.2	1.83	7	3	2
GLDPYNVLAPK	QATGLEREIMLAAKKGLDPYNVLAPKGASG	AAKKGLDPYNVLAPKGASGTREDPNLVPSI	K	G	L	P	K	G	1	0	1	1	0	0	0	1	0	0	2	1	0	0	2	0	0	0	1	1	0	0	11	0	1185.64	P10606	P10606	58	68	COX5B	Cytochrome c oxidase subunit 5B, mitochondrial	yes	yes	2	0.0095989	78.334	2.33	1.89	4	2	1
GLDVDSLVIEHIQVNK	LLHMLKNAESNAELKGLDVDSLVIEHIQVN	LDVDSLVIEHIQVNKAPKMRRRTYRAHGRI	K	G	L	N	K	A	0	0	1	2	0	1	1	1	1	2	2	1	0	0	0	1	0	0	0	3	0	0	16	1	1777.96	A0A087WXM6;J3QQT2;J3KRX5;A0A0A6YYL6;P18621;J3KRB3;A0A087WWH0;J3QS96;J3QLC8;A0A0A0MRF8	A0A087WXM6	106	121	RPL17;RPL17-C18orf32	60S ribosomal protein L17	yes	no	3	0.0047333	53.403	1	0	1
GLFIIDDK	QDYGVLKADEGISFRGLFIIDDKGILRQIT	DEGISFRGLFIIDDKGILRQITVNDLPVGR	R	G	L	D	K	G	0	0	0	2	0	0	0	1	0	2	1	1	0	1	0	0	0	0	0	0	0	0	8	0	919.501	Q13162;H7C3T4;Q06830;A0A0A0MSI0;A0A0A0MRQ5	Q06830	129	136	PRDX4;PRDX1	Peroxiredoxin-4;Peroxiredoxin-1	no	no	2	0.0055047	120.52	2	1.73	3	1	1
GLFIIDPNGVIK	RDYGVLLEGSGLALRGLFIIDPNGVIKHLS	ALRGLFIIDPNGVIKHLSVNDLPVGRSVEE	R	G	L	I	K	H	0	0	1	1	0	0	0	2	0	3	1	1	0	1	1	0	0	0	0	1	0	0	12	0	1284.74	P30048	P30048	185	196	PRDX3	Thioredoxin-dependent peroxide reductase, mitochondrial	yes	yes	2	0.0031435	81.972	2.6	1.96	3	2
GLFLSNGPGDPASYPSVVSTLSR	TVVPWDHALDSQEYEGLFLSNGPGDPASYP	GDPASYPSVVSTLSRVLSEPNPRPVFGICL	E	G	L	S	R	V	1	1	1	1	0	0	0	3	0	0	3	0	0	1	3	5	1	0	1	2	0	0	23	0	2320.17	P27708;F8VPD4	P27708	216	238	CAD	CAD protein;Glutamine-dependent carbamoyl-phosphate synthase;Aspartate carbamoyltransferase;Dihydroorotase	yes	no	2;3	1.5581e-20	125.45	2.71	1.98	8	6	2
GLGFSIAGGK	PLRQRHVACLARSERGLGFSIAGGKGSTPY	ARSERGLGFSIAGGKGSTPYRAGDAGIFVS	R	G	L	G	K	G	1	0	0	0	0	0	0	4	0	1	1	1	0	1	0	1	0	0	0	0	0	0	10	0	905.497	A0A0G2JNZ2;A0A0G2JPP5;Q14160;A0A0G2JMS7	A0A0G2JNZ2	871	880	SCRIB	Protein scribble homolog	yes	no	2	0.013326	82.452	5	0		4
GLGGEVPGSHQGPDPYR	TTAAMWALQTVEKERGLGGEVPGSHQGPDP	GGEVPGSHQGPDPYRQLREKDPKYSALRQN	R	G	L	Y	R	Q	0	1	0	1	0	1	1	5	1	0	1	0	0	0	3	1	0	0	1	1	0	0	17	1	1721.81	K7EM09;K7EPR0;K7ELQ9;Q6UW68	K7EM09	64	80	TMEM205	Transmembrane protein 205	yes	no	3	0.0027642	52.522	1	0	1
GLGISITGGKE	VGPIRKVLLLKEDHEGLGISITGGKEHGVP	EDHEGLGISITGGKEHGVPILISEIHPGQP	E	G	L	K	E	H	0	0	0	0	0	0	1	4	0	2	1	1	0	0	0	1	1	0	0	0	0	0	11	1	1030.57	Q9HD26;A0A0J9YVX5	Q9HD26	298	308	GOPC	Golgi-associated PDZ and coiled-coil motif-containing protein	yes	no	2	0.0031737	101.65	5	0		2
GLGLDDALEPR	DVTRIERIGAHSHIRGLGLDDALEPRQASQ	SHIRGLGLDDALEPRQASQGMVGQLAARRA	R	G	L	P	R	Q	1	1	0	2	0	0	1	2	0	0	3	0	0	0	1	0	0	0	0	0	0	0	11	1	1154.59	Q9Y230;X6R2L4;M0R0Z0;A0A1W2PS48	Q9Y230	30	40	RUVBL2	RuvB-like 2	yes	no	2	0.011899	81.95	1	0	1
GLGPPSPPAPPR	NGGGAGDSLPGSPSRGLGPPSPPAPPRGPA	PSRGLGPPSPPAPPRGPAGEAGASPPVRRV	R	G	L	P	R	G	1	1	0	0	0	0	0	2	0	0	1	0	0	0	6	1	0	0	0	0	0	0	12	0	1141.62	Q13425;A0A140TA73	Q13425	90	101	SNTB2	Beta-2-syntrophin	yes	no	2	0.037863	53.751	5	0		1
GLGPVLQPQPK	RTREDNDLDSQVSQEGLGPVLQPQPKSYFK	VSQEGLGPVLQPQPKSYFKSISVTKITKPD	E	G	L	P	K	S	0	0	0	0	0	2	0	2	0	0	2	1	0	0	3	0	0	0	0	1	0	0	11	0	1132.66	O00165;Q5VYD6;E9PIQ7	O00165	195	205	HAX1	HCLS1-associated protein X-1	yes	no	2	0.019271	70.919	5	0		1
GLIPGSQFWDASK	TKTILKSSLSCSLQEGLIPGSQFWDASKTL	QEGLIPGSQFWDASKTLRTLLEEEYFREKL	E	G	L	S	K	T	1	0	0	1	0	1	0	2	0	1	1	1	0	1	1	2	0	1	0	0	0	0	13	0	1404.7	A0A494C0M1;P52701;A0A087WWJ1	A0A494C0M1	521	533	MSH6	DNA mismatch repair protein Msh6	yes	no	2	0.012574	63.408	1	0	2		1
GLLCGLGAGVAE	SNHMRDAQGRLDSTRGLLCGLGAGVAEAVV	STRGLLCGLGAGVAEAVVVVCPMETIKVKF	R	G	L	A	E	A	2	0	0	0	1	0	1	4	0	0	3	0	0	0	0	0	0	0	0	1	0	0	12	0	1115.56	P53007;B4DP62	P53007	124	135	SLC25A1	Tricarboxylate transport protein, mitochondrial	yes	no	2	0.00012189	117.16	2.6	1.96	3	2	1
GLLNAIVIK	LMKLPSDVVTAVRGKGLLNAIVIKETKDWD	TAVRGKGLLNAIVIKETKDWDAWKVCLRLR	K	G	L	I	K	E	1	0	1	0	0	0	0	1	0	2	2	1	0	0	0	0	0	0	0	1	0	0	9	0	939.612	P04181	P04181	375	383	OAT	Ornithine aminotransferase, mitochondrial;Ornithine aminotransferase, hepatic form;Ornithine aminotransferase, renal form	yes	yes	2	0.029354	82.305	1	0	1
GLLPQLLGVAPEK	FKKVLRYEGFFGLYRGLLPQLLGVAPEKAI	YRGLLPQLLGVAPEKAIKLTVNDFVRDKFM	R	G	L	E	K	A	1	0	0	0	0	1	1	2	0	0	4	1	0	0	2	0	0	0	0	1	0	0	13	1	1333.8	Q9UJS0	Q9UJS0	393	405	SLC25A13	Calcium-binding mitochondrial carrier protein Aralar2	yes	yes	2	0.00066418	97.456	1.89	1.66	7	2	2
GLMTTVHAITATQK	APLAKVIHDNFGIVEGLMTTVHAITATQKT	EGLMTTVHAITATQKTVDGPSGKLWRDGRG	E	G	L	Q	K	T	2	0	0	0	0	1	0	1	1	1	1	1	1	0	0	0	4	0	0	1	0	0	14	0	1470.79	P04406;E7EUT5	P04406	173	186	GAPDH	Glyceraldehyde-3-phosphate dehydrogenase	yes	no	3	9.9712e-06	102.64	2.71	1.98	4	3	2
GLPAVITTCLALGTR	YFKIAVALAVAAIPEGLPAVITTCLALGTR	GLPAVITTCLALGTRRMAKKNAIVRSLPSV	E	G	L	T	R	R	2	1	0	0	1	0	0	2	0	1	3	0	0	0	1	0	3	0	0	1	0	0	15	0	1541.86	P16615;H7C5W9;Q93084;O14983;H3BTW4	P16615	310	324	ATP2A2;ATP2A3;ATP2A1	Sarcoplasmic/endoplasmic reticulum calcium ATPase 2;Sarcoplasmic/endoplasmic reticulum calcium ATPase 3;Sarcoplasmic/endoplasmic reticulum calcium ATPase 1	yes	no	2	0.0077319	55.401	1	0	1
GLPLSVALE				G	L	L	E		1	0	0	0	0	0	1	1	0	0	3	0	0	0	1	1	0	0	0	1	0	0	9	0	897.517		REV__J3QLB2					yes	no	2	0.0035109	114.72	2.71	1.98	4	3	1
GLPLYPDPSRVPGTK	PVITVEHFKESLGVKGLPLYPDPSRVPGTK	GLPLYPDPSRVPGTKTQNNLESDYLARDGP	K	G	L	T	K	T	0	1	0	1	0	0	0	2	0	0	2	1	0	0	4	1	1	0	1	1	0	0	15	1	1595.87	A0A096LP25;A0A096LNZ0;Q6ZSR9	A0A096LP25	161	175	AAK1	Uncharacterized protein FLJ45252	yes	no	3	0.020886	45.33	5	0		2
GLPQLGTLGAGNHYAE	LQADPNKVSARAKKRGLPQLGTLGAGNHYA	LPQLGTLGAGNHYAEIQVVDEIFNEYAAKK	R	G	L	A	E	I	2	0	1	0	0	1	1	4	1	0	3	0	0	0	1	0	1	0	1	0	0	0	16	0	1596.79	Q9Y3I0	Q9Y3I0	215	230	RTCB	tRNA-splicing ligase RtcB homolog	yes	yes	2;3	5.5991e-07	81.92	5	0		5
GLPVALDK	RLTQDAVAKANQTKEGLPVALDKHILGFDT	KANQTKEGLPVALDKHILGFDTGDAVLNEA	E	G	L	D	K	H	1	0	0	1	0	0	0	1	0	0	2	1	0	0	1	0	0	0	0	1	0	0	8	0	811.48	Q9Y224	Q9Y224	178	185	C14orf166	UPF0568 protein C14orf166	yes	yes	2	0.0082228	111.04	5	0		1
GLPWSCSADE	MLGTEGGEGFVVKVRGLPWSCSADEVQRFF	VVKVRGLPWSCSADEVQRFFSDCKIQNGAQ	R	G	L	D	E	V	1	0	0	1	1	0	1	1	0	0	1	0	0	0	1	2	0	1	0	0	0	0	10	0	1120.45	P55795;E5RJ94;P31943;G8JLB6;E9PCY7;D6RIU0;D6RBM0;E5RGV0;D6RFM3;D6RIT2;D6RIH9;D6RJ04;D6RDU3;E7EN40;D6R9T0;D6RAM1;E7EQJ0;D6RF17;D6RDL0;D6R9D3	P31943	17	26	HNRNPH2;HNRNPH1	Heterogeneous nuclear ribonucleoprotein H2;Heterogeneous nuclear ribonucleoprotein H;Heterogeneous nuclear ribonucleoprotein H, N-terminally processed	no	no	2	0.016635	78.178	5	0		2
GLPWSCSADEVQR	MLGTEGGEGFVVKVRGLPWSCSADEVQRFF	VRGLPWSCSADEVQRFFSDCKIQNGAQGIR	R	G	L	Q	R	F	1	1	0	1	1	1	1	1	0	0	1	0	0	0	1	2	0	1	0	1	0	0	13	1	1503.68	P31943;G8JLB6;E9PCY7;D6RIU0;D6RBM0;E5RGV0;D6RFM3;D6RIT2;D6RIH9;D6RJ04;D6RDU3;E7EN40;D6R9T0;D6RAM1;E7EQJ0;D6RF17;D6RDL0;D6R9D3	P31943	17	29	HNRNPH1	Heterogeneous nuclear ribonucleoprotein H;Heterogeneous nuclear ribonucleoprotein H, N-terminally processed	yes	no	2	0.0024891	84.658	1	0	1
GLPYPPMLSAM				G	L	A	M		1	0	0	0	0	0	0	1	0	0	2	0	2	0	3	1	0	0	1	0	0	0	11	0	1175.57		REV__J3QR72					yes	yes	2	0.041227	40.268	1	0	1
GLQPVPDEE	KIDAFHYVQLGTAYRGLQPVPDEEVIELYG	LGTAYRGLQPVPDEEVIELYGGTQHIPLYQ	R	G	L	E	E	V	0	0	0	1	0	1	2	1	0	0	1	0	0	0	2	0	0	0	0	1	0	0	9	1	982.461	Q9H857;C9J036;H7C4G8	Q9H857	147	155	NT5DC2	5-nucleotidase domain-containing protein 2	yes	no	2	0.025795	80.462	5	0		1
GLQQITGHGGLR	______________________________	XKRGLQQITGHGGLRGYLRVFFRTNDAKVG	R	G	L	L	R	G	0	1	0	0	0	2	0	4	1	1	2	0	0	0	0	0	1	0	0	0	0	0	12	0	1235.67	H0YID5;F8VXI1;F8VRD8;Q9UI09	H0YID5	4	15	NDUFA12	NADH dehydrogenase [ubiquinone] 1 alpha subcomplex subunit 12	yes	no	3	0.0071816	47.288	3.29	1.98	3	4	1
GLSATVTGGQK	VRQIFGDYKTTICGKGLSATVTGGQKGRGS	ICGKGLSATVTGGQKGRGSRGQHQAHSLER	K	G	L	Q	K	G	1	0	0	0	0	1	0	3	0	0	1	1	0	0	0	1	2	0	0	1	0	0	11	0	1017.55	P60201;B1B1G3;B1B1G4;B1B1G6	P60201	112	122	PLP1	Myelin proteolipid protein	yes	no	2	0.027278	66.568	1	0	1
GLSNHFQVNHTVALSTIGE	LFPIQMEGVKLTVNKGLSNHFQVNHTVALS	HFQVNHTVALSTIGESNYHFGVTYVGTKQL	K	G	L	G	E	S	1	0	2	0	0	1	1	2	2	1	2	0	0	1	0	2	2	0	0	2	0	0	19	0	2023.01	K7EJ57;O96008	K7EJ57	108	126	TOMM40	Mitochondrial import receptor subunit TOM40 homolog	yes	no	3	0.0089957	49.036	1	0	1
GLSPLPSPPE	LQAEYDRLKQQHEHKGLSPLPSPPEMMPTS	QHEHKGLSPLPSPPEMMPTSPQSPRDAELI	K	G	L	P	E	M	0	0	0	0	0	0	1	1	0	0	2	0	0	0	4	2	0	0	0	0	0	0	10	0	992.518	A0A087WV90;A0A5H1ZRP8;A0A087WTU7;A0A075B6G3;P11532;A0A5H1ZRP7;A0A5H1ZRR9;A0A5H1ZRQ1;A0A5H1ZRP9;A0A5H1ZRQ8;H0Y304	A0A087WV90	3530	3539	DMD	Dystrophin	yes	no	2	0.029222	76.774	5	0		1
GLSQSALPYR	______________________________	HAPGKGLSQSALPYRRSVPTWLKLTSDDVK	K	G	L	Y	R	R	1	1	0	0	0	1	0	1	0	0	2	0	0	0	1	2	0	0	1	0	0	0	10	0	1090.58	P62277;J3KMX5;E9PS50	P62277	10	19	RPS13	40S ribosomal protein S13	yes	no	2	5.4175e-89	205.57	3	2	4	4	1
GLSQSALPYRR	______________________________	APGKGLSQSALPYRRSVPTWLKLTSDDVKE	K	G	L	R	R	S	1	2	0	0	0	1	0	1	0	0	2	0	0	0	1	2	0	0	1	0	0	0	11	1	1246.68	P62277;J3KMX5;E9PS50	P62277	10	20	RPS13	40S ribosomal protein S13	yes	no	3	0.023729	41.283	3	2	2	2	1
GLSSLLCNFTK	AVREPKLPVLAGCLKGLSSLLCNFTKSMEE	GCLKGLSSLLCNFTKSMEEDPQTSREIFNF	K	G	L	T	K	S	0	0	1	0	1	0	0	1	0	0	3	1	0	1	0	2	1	0	0	0	0	0	11	0	1238.63	P78527	P78527	226	236	PRKDC	DNA-dependent protein kinase catalytic subunit	yes	yes	2	0.00019412	120.33	2.33	1.89	4	2	1
GLSSLLYGSIPK	VRQTVRSHGVLGLYRGLSSLLYGSIPKAAV	LYRGLSSLLYGSIPKAAVRFGMFEFLSNHM	R	G	L	P	K	A	0	0	0	0	0	0	0	2	0	1	3	1	0	0	1	3	0	0	1	0	0	0	12	0	1233.7	P53007	P53007	86	97	SLC25A1	Tricarboxylate transport protein, mitochondrial	yes	yes	2	1.4268e-11	136.52	3	2	4	4	1
GLTGGFGSHSVCGGFR	CCITAAPYRGISCYRGLTGGFGSHSVCGGF	LTGGFGSHSVCGGFRAGSCGRSFGYRSGGV	R	G	L	F	R	A	0	1	0	0	1	0	0	6	1	0	1	0	0	2	0	2	1	0	0	1	0	0	16	0	1594.73	CON__O43790;O43790;U3KPR1;A0A087X106;CON__Q14533;Q14533;CON__Q6NT21;CON__P78385;P78385	CON__O43790	40	55	KRT86;KRT81;KRT83	Keratin, type II cuticular Hb6;Keratin, type II cuticular Hb1;Keratin, type II cuticular Hb3	yes	no	3	7.2849e-11	131.96	5	0		1
GLTPSQIGVILR	TSDDVKEQIYKLAKKGLTPSQIGVILRDSH	AKKGLTPSQIGVILRDSHGVAQVRFVTGNK	K	G	L	L	R	D	0	1	0	0	0	1	0	2	0	2	2	0	0	0	1	1	1	0	0	1	0	0	12	0	1252.75	P62277;J3KMX5	P62277	44	55	RPS13	40S ribosomal protein S13	yes	no	2	4.5247e-17	147.51	2.71	1.98	4	3	1
GLTSVINQK	ENEVFLSLPCILNARGLTSVINQKLKDDEV	CILNARGLTSVINQKLKDDEVAQLKKSADT	R	G	L	Q	K	L	0	0	1	0	0	1	0	1	0	1	1	1	0	0	0	1	1	0	0	1	0	0	9	0	958.545	A0A5F9ZHM4;P07195	A0A5F9ZHM4	300	308	LDHB	L-lactate dehydrogenase B chain	yes	no	2	2.3203e-10	148.33	1	0	1
GLVDGWDDPRFPTVR	NTVLSKRKLTWFVNEGLVDGWDDPRFPTVR	GLVDGWDDPRFPTVRGVLRRGMTVEGLKQF	E	G	L	V	R	G	0	2	0	3	0	0	0	2	0	0	1	0	0	1	2	0	1	1	0	2	0	0	15	1	1728.86	P07814;V9GYZ6	P07814	445	459	EPRS	Bifunctional glutamate/proline--tRNA ligase;Glutamate--tRNA ligase;Proline--tRNA ligase	yes	no	3	0.00063479	67.964	3.4	1.96	2	3	1
GLVLTHQQFSSYEPE	NMVGSCDVKFPIRLEGLVLTHQQFSSYEPE	GLVLTHQQFSSYEPELFPGLIYRMIKPRIV	E	G	L	P	E	L	0	0	0	0	0	2	2	1	1	0	2	0	0	1	1	2	1	0	1	1	0	0	15	1	1733.83	Q32MN6;P20226;Q6SJ96	Q32MN6	221	235	TBP;TBPL2	TATA-box-binding protein;TATA box-binding protein-like protein 2	yes	no	2	0.010369	58.676	1	0	1
GLVPAGIR	CAVETAKLGPLAFYKGLVPAGIRLIPHTVL	GPLAFYKGLVPAGIRLIPHTVLTFVFLEQL	K	G	L	I	R	L	1	1	0	0	0	0	0	2	0	1	1	0	0	0	1	0	0	0	0	1	0	0	8	0	781.481	B4DLN1;Q9UBX3	B4DLN1	410	417	SLC25A10	Mitochondrial dicarboxylate carrier	no	no	2	0.028366	100.27	1	0	2
GLVQALQTK	LSERAALQEELQLCKGLVQALQTKVTQQGL	ELQLCKGLVQALQTKVTQQGLKMVVPGLDG	K	G	L	T	K	V	1	0	0	0	0	2	0	1	0	0	2	1	0	0	0	0	1	0	0	1	0	0	9	0	956.565	P49327;A0A0U1RQF0	P49327	1143	1151	FASN	Fatty acid synthase;[Acyl-carrier-protein] S-acetyltransferase;[Acyl-carrier-protein] S-malonyltransferase;3-oxoacyl-[acyl-carrier-protein] synthase;3-oxoacyl-[acyl-carrier-protein] reductase;3-hydroxyacyl-[acyl-carrier-protein] dehydratase;Enoyl-[acyl-carrier-protein] reductase;Oleoyl-[acyl-carrier-protein] hydrolase	yes	no	2	0.018389	94.302	1	0	3		1
GLVYETSVLDPDEGIR	______________________________	LVYETSVLDPDEGIRFRGFSIPECQKLLPK	K	G	L	I	R	F	0	1	0	2	0	0	2	2	0	1	2	0	0	0	1	1	1	0	1	2	0	0	16	2	1761.88	A0A0C4DGI3;B4DJV2;O75390;F8W642;F8VZK9;F8VX07;F8VRP1;F8VX68;F8VPF9;F8VPA1;F8VTT8;F8W1S4;F8W4S1;H0YH82	A0A0C4DGI3	11	26	CS	Citrate synthase;Citrate synthase, mitochondrial	yes	no	2	2.0446e-05	77.305	1	0	1
GMAAAGNYAWVNR	ACARIASPEGQDYLKGMAAAGNYAWVNRSS	LKGMAAAGNYAWVNRSSMTFLTRQAFAKVF	K	G	M	N	R	S	4	1	2	0	0	0	0	2	0	0	0	0	1	0	0	0	0	1	1	1	0	0	13	0	1379.64	Q9Y3I0	Q9Y3I0	309	321	RTCB	tRNA-splicing ligase RtcB homolog	yes	yes	2	1.266e-106	187	4.33	1.49	1	5	1
GMGGAFVLVLYDE	GGKAFFKGAWSNVLRGMGGAFVLVLYDEIK	LRGMGGAFVLVLYDEIKKYT__________	R	G	M	D	E	I	1	0	0	1	0	0	1	3	0	0	2	0	1	1	0	0	0	0	1	2	0	0	13	0	1369.66	P05141;P12235;P12236	P05141	281	293	SLC25A5;SLC25A4;SLC25A6	ADP/ATP translocase 2;ADP/ATP translocase 2, N-terminally processed;ADP/ATP translocase 1;ADP/ATP translocase 3;ADP/ATP translocase 3, N-terminally processed	no	no	2	0.021382	49.418	1	0	1
GMSLNLEPDNVGVVVFGNDK	NVQAEEMVEFSSGLKGMSLNLEPDNVGVVV	LEPDNVGVVVFGNDKLIKEGDIVKRTGAIV	K	G	M	D	K	L	0	0	3	2	0	0	1	3	0	0	2	1	1	1	1	1	0	0	0	4	0	0	20	1	2103.03	P25705;K7EK77;K7ERX7;K7EJP1;K7EQH4	P25705	104	123	ATP5A1	ATP synthase subunit alpha, mitochondrial	yes	no	2;3	1.22e-09	86.189	1.73	1.54	9	2	3
GMVAAWSQR	QISFAPEIASEEERKGMVAAWSQRLQTIWK	SEEERKGMVAAWSQRLQTIWKEEPIPCTAH	K	G	M	Q	R	L	2	1	0	0	0	1	0	1	0	0	0	0	1	0	0	1	0	1	0	1	0	0	9	0	1004.49	Q5TD07;P16083	Q5TD07	165	173	NQO2	Ribosyldihydronicotinamide dehydrogenase [quinone]	yes	no	2	1.938e-22	166.17	2	1.73	3	1	1
GMVWNTDLVE	SKLYGDLKHLKTFDRGMVWNTDLVETLELQ	KTFDRGMVWNTDLVETLELQNLMLCALQTI	R	G	M	V	E	T	0	0	1	1	0	0	1	1	0	0	1	0	1	0	0	0	1	1	0	2	0	0	10	0	1162.53	P31040;A0A087X1I3;H0Y8S2	P31040	555	564	SDHA	Succinate dehydrogenase [ubiquinone] flavoprotein subunit, mitochondrial	yes	no	2	1.1486e-05	132.29	3	2	2	2	1
GNAGLLGLGPE	______________________________	LPGEGNAGLLGLGPEAAAPGKRIRKPSLLY	E	G	N	P	E	A	1	0	1	0	0	0	1	4	0	0	3	0	0	0	1	0	0	0	0	0	0	0	11	0	996.524	P25440;H0Y6K2;A0A140T9E9;A0A0G2JK44;A0A140T9V2;U3KQA6;A0A0G2JHL0;A0A140T9F7;E9PIQ3;H0Y799;A0A140T9X8;E9PKQ9	P25440	15	25	BRD2	Bromodomain-containing protein 2	yes	no	2	1.1044e-10	137.42	3	2	4	4	1
GNFGGSFAGSFGGAGGHAPGVAR	GGGGASFDRAIEMERGNFGGSFAGSFGGAG	GSFGGAGGHAPGVARKACQIFVRNLPFDFT	R	G	N	A	R	K	4	1	1	0	0	0	0	9	1	0	0	0	0	3	1	2	0	0	0	1	0	0	23	0	2033.95	A0A087X0X3;P52272;M0R2I7;M0QY96	A0A087X0X3	628	650	HNRNPM	Heterogeneous nuclear ribonucleoprotein M	yes	no	3	1.5428e-30	140.63	3	2	4	4	1
GNHYFYSPYPTK	PTQITQSEKQFVVFEGNHYFYSPYPTKTQT	VFEGNHYFYSPYPTKTQTMRVKLASRNVES	E	G	N	T	K	T	0	0	1	0	0	0	0	1	1	0	0	1	0	1	2	1	1	0	3	0	0	0	12	0	1472.67	P04843	P04843	158	169	RPN1	Dolichyl-diphosphooligosaccharide--protein glycosyltransferase subunit 1	yes	yes	3	0.031107	27.34	5	0		1
GNINICLMGDPGVAK	LVGGVDQSPRGMKIRGNINICLMGDPGVAK	GNINICLMGDPGVAKSQLLSYIDRLAPRSQ	R	G	N	A	K	S	1	0	2	1	1	0	0	3	0	2	1	1	1	0	1	0	0	0	0	1	0	0	15	0	1557.76	P33993	P33993	373	387	MCM7	DNA replication licensing factor MCM7	yes	yes	2	0.00015031	75.739	1	0	2		1
GNKPWISLPR	NSFATRLSNIFVIGKGNKPWISLPRGKGIR	FVIGKGNKPWISLPRGKGIRLTIAEERDKR	K	G	N	P	R	G	0	1	1	0	0	0	0	1	0	1	1	1	0	0	2	1	0	1	0	0	0	0	10	1	1166.66	P62701	P62701	231	240	RPS4X	40S ribosomal protein S4, X isoform	yes	yes	3	0.00080519	117.28	3	2	3	3	1
GNLGAGNGNLQGPR	PPPSFHLGGPAVGPRGNLGAGNGNLQGPRH	RGNLGAGNGNLQGPRHMQKGRVETSRVVHI	R	G	N	P	R	H	1	1	3	0	0	1	0	5	0	0	2	0	0	0	1	0	0	0	0	0	0	0	14	0	1323.66	P43243;A8MXP9;A0A0R4J2E8;D6REM6;B3KM87;D6R991;H0Y8T4;D6RE02;D6RIA2;D6RBI2;D6RAY2;D6RAM9	P43243	374	387	MATR3	Matrin-3	yes	no	2	0.0029196	65.347	1	0	1
GNLTTKPINGAIFIFNPR	DDTNVYRVTIHKTFEGNLTTKPINGAIFIF	TTKPINGAIFIFNPRTGQLFLKIIHTSVWA	E	G	N	P	R	T	1	1	3	0	0	0	0	2	0	3	1	1	0	2	2	0	2	0	0	0	0	0	18	1	1972.09	Q6P2Q9	Q6P2Q9	1796	1813	PRPF8	Pre-mRNA-processing-splicing factor 8	yes	yes	3	0.023475	31.801	1	0	1
GNPTVEVDLFTSK	MSILKIHAREIFDSRGNPTVEVDLFTSKGL	SRGNPTVEVDLFTSKGLFRAAVPSGASTGI	R	G	N	S	K	G	0	0	1	1	0	0	1	1	0	0	1	1	0	1	1	1	2	0	0	2	0	0	13	1	1405.71	P06733;A0A2R8Y6G6;K7EM90;A0A2R8YEM5;A0A2R8Y879;A0A2R8Y798;A0A2R8YEG5;K7ERS8	P06733	16	28	ENO1	Alpha-enolase;Enolase	yes	no	2	0.0031869	104.82	1	0	1
GNSLTLIDLPGHE	SITDSCAVYRVNNNRGNSLTLIDLPGHESL	NRGNSLTLIDLPGHESLRLQFLERFKSSAR	R	G	N	H	E	S	0	0	1	1	0	0	1	2	1	1	3	0	0	0	1	1	1	0	0	0	0	0	13	0	1364.69	Q9Y5M8	Q9Y5M8	110	122	SRPRB	Signal recognition particle receptor subunit beta	yes	yes	2	0.00078564	108.98	2.6	1.96	3	2	1
GNVGFVFTKE	LENNPALEKLLPHIRGNVGFVFTKEDLTEI	LPHIRGNVGFVFTKEDLTEIRDMLLANKVP	R	G	N	K	E	D	0	0	1	0	0	0	1	2	0	0	0	1	0	2	0	0	1	0	0	2	0	0	10	1	1096.56	F8VWS0;P05388;G3V210;F8VU65;F8VPE8;F8VW21;F8VQY6;F8VRK7;F8VZS0;F8VS58;F8VWV4	F8VWS0	84	93	RPLP0	60S acidic ribosomal protein P0	yes	no	2	5.4397e-13	146.27	3	2	4	4	1
GPAASAAWGPSPSAASTAWFR	PSDARQPHYGAPAPRGPAASAAWGPSPSAA	AWGPSPSAASTAWFRRHDVCPAPSSSASHG	R	G	P	F	R	R	7	1	0	0	0	0	0	2	0	0	0	0	0	1	3	4	1	2	0	0	0	0	21	0	2044.98	H7C0N4	H7C0N4	143	163	SF1		yes	yes	3	4.1068e-05	49.34	3.4	1.96	2	3	1
GPAFNFLDAPAVR	PQFGVGAEICARIMEGPAFNFLDAPAVRVT	MEGPAFNFLDAPAVRVTGADVPMPYAKILE	E	G	P	V	R	V	3	1	1	1	0	0	0	1	0	0	1	0	0	2	2	0	0	0	0	1	0	0	13	0	1373.71	P11177	P11177	312	324	PDHB	Pyruvate dehydrogenase E1 component subunit beta, mitochondrial	yes	yes	2	0.00077775	110.14	2.71	1.98	4	3	1
GPAQVYLPGRGPPLRE	TGEPMEAESGDTSSEGPAQVYLPGRGPPLR	PAQVYLPGRGPPLREGEELVMDEEAYVLYH	E	G	P	R	E	G	1	2	0	0	0	1	1	3	0	0	2	0	0	0	4	0	0	0	1	1	0	0	16	2	1705.93	Q9BQ67	Q9BQ67	28	43	GRWD1	Glutamate-rich WD repeat-containing protein 1	yes	yes	3	2.8531e-05	98.694	1	0	2		1
GPAVGGVPGGAGGGGGVVGAGSGE	AGGGGGSAGGAAPSEGPAVGGVPGGAGGGG	GAGGGGGVVGAGSGEDQRSSAGEPGSAGAG	E	G	P	G	E	D	3	0	0	0	0	0	1	13	0	0	0	0	0	0	2	1	0	0	0	4	0	0	24	0	1778.85	NQQ;WT;P25100	NQQ	227	250	ADRA1D	Alpha-1D adrenergic receptor	no	no	2	3.2342e-47	153.34	1	0	4		1
GPAVGGVPGGAGGGGGVVGAGSGEDNR	AGGGGGSAGGAAPSEGPAVGGVPGGAGGGG	GGGGVVGAGSGEDNRSSAGEPGSAGAGGDV	E	G	P	N	R	S	3	1	1	1	0	0	1	13	0	0	0	0	0	0	2	1	0	0	0	4	0	0	27	1	2164.03	WT;P25100	WT	221	247	ADRA1D	Alpha-1D adrenergic receptor	yes	no	3	1.738e-23	90.884	5	0		4
GPAVGGVPGGAGGGGGVVGAGSGEDQR	AGGGGGSAGGAAPSEGPAVGGVPGGAGGGG	GGGGVVGAGSGEDQRSSAGEPGSAGAGGDV	E	G	P	Q	R	S	3	1	0	1	0	1	1	13	0	0	0	0	0	0	2	1	0	0	0	4	0	0	27	1	2178.04	NQQ	NQQ	227	253			yes	yes	3	6.0887e-46	146.25	1	0	4		1
GPAVGIDLGTTYSCVGVFQHGK	______________________________	LGTTYSCVGVFQHGKVEIIANDQGNRTTPS	K	G	P	G	K	V	1	0	0	1	1	1	0	5	1	1	1	1	0	1	1	1	2	0	1	3	0	0	22	0	2262.11	P11142;E9PKE3;E9PNE6;E9PLF4;E9PI65;E9PQQ4;E9PQK7;E9PN25;E9PPY6;E9PK54	P11142	4	25	HSPA8	Heat shock cognate 71 kDa protein	no	no	3	2.2252e-11	95.958	1	0	2
GPAVGIDLGTTYSCVGVFQHGKVE	______________________________	TTYSCVGVFQHGKVEIIANDQGNRTTPSYV	K	G	P	V	E	I	1	0	0	1	1	1	1	5	1	1	1	1	0	1	1	1	2	0	1	4	0	0	24	1	2490.22	P11142;E9PKE3;E9PNE6;E9PLF4;E9PI65;E9PQQ4;E9PQK7;E9PN25;E9PPY6;E9PK54	P11142	4	27	HSPA8	Heat shock cognate 71 kDa protein	no	no	3	5.2039e-06	50.851	2.33	1.89	2	1	1
GPHLYYVDPVNK	RKGLFARRRQLLLTEGPHLYYVDPVNKVLK	LTEGPHLYYVDPVNKVLKGEIPWSQELRPE	E	G	P	N	K	V	0	0	1	1	0	0	0	1	1	0	1	1	0	0	2	0	0	0	2	2	0	0	12	0	1400.71	E9PER6;O15530	E9PER6	454	465	PDPK1	3-phosphoinositide-dependent protein kinase 1	yes	no	3	0.00073336	77.64	3	2	4	4	1
GPLQSVQVFGR	______________________________	MPSKGPLQSVQVFGRKKTATAVAHCKRGNG	K	G	P	G	R	K	0	1	0	0	0	2	0	2	0	0	1	0	0	1	1	1	0	0	0	2	0	0	11	0	1186.65	M0R210;P62249;M0R3H0;Q6IPX4	M0R210	5	15	RPS16	40S ribosomal protein S16	yes	no	2	1.164e-80	200.32	3.29	1.98	3	4	1
GPLSVFGDR	______________________________	______________________________	E	G	P	D	R	S	0	1	0	1	0	0	0	2	0	0	1	0	0	1	1	1	0	0	0	1	0	0	9	0	946.487	P17987;E7ERF2;F5GZ03;F5GZI8;F5GYL4	P17987	3	11	TCP1	T-complex protein 1 subunit alpha	yes	no	2	4.2986e-07	141.78	1.8	1.6	4	1	1
GPPVTTVLTRE	ATFEIKKCDLHRLEEGPPVTTVLTREDGLK	RLEEGPPVTTVLTREDGLKYYRMMQTVRRM	E	G	P	R	E	D	0	1	0	0	0	0	1	1	0	0	1	0	0	0	2	0	3	0	0	2	0	0	11	1	1168.65	P08559;Q5JPU0;Q5JPT9;Q5JPU1;Q5JPU2	P08559	49	59	PDHA1	Pyruvate dehydrogenase E1 component subunit alpha, somatic form, mitochondrial	yes	no	2	0.00984	74.92	5	0		1
GPRPDSSAGGSSAGGGGGSAGGAAPSEGPAVGGVPGGAGGGGGVVGAGSGE	GGSMTFRDLLSVSFEGPRPDSSAGGSSAGG	GAGGGGGVVGAGSGEDQRSSAGEPGSAGAG	E	G	P	G	E	D	8	1	0	1	0	0	2	23	0	0	0	0	0	0	5	7	0	0	0	4	0	0	51	2	3917.78	NQQ;WT;P25100	NQQ	200	250	ADRA1D	Alpha-1D adrenergic receptor	no	no	3;4;5;6;7	3.175e-129	158	1.91	1.68	17	5	4
GPVAPGGWHNGPHAPWAPR	EAVVALLQGMQPDGEGPVAPGGWHNGPHAP	PGGWHNGPHAPWAPRAQKEEEEEEEGSPQE	E	G	P	P	R	A	3	1	1	0	0	0	0	4	2	0	0	0	0	0	5	0	0	2	0	1	0	0	19	0	1959.96	A0A0G2JNZ2;A0A0G2JPP5;Q14160;A0A0G2JMS7	A0A0G2JNZ2	638	656	SCRIB	Protein scribble homolog	yes	no	4	7.5695e-09	100.41	5	0		2
GPVGLEGLLTTK	LGAEVGISTSRIHARGPVGLEGLLTTKWLL	HARGPVGLEGLLTTKWLLRGKDHVVSDFSE	R	G	P	T	K	W	0	0	0	0	0	0	1	3	0	0	3	1	0	0	1	0	2	0	0	1	0	0	12	1	1183.68	P54886	P54886	750	761	ALDH18A1	Delta-1-pyrroline-5-carboxylate synthase;Glutamate 5-kinase;Gamma-glutamyl phosphate reductase	yes	yes	2	0.0059267	85.958	1	0	1
GPVTIPYPLFQSHVE	EELFERKYAQAIKAKGPVTIPYPLFQSHVE	GPVTIPYPLFQSHVEDLYVEGLPEGIPFRR	K	G	P	V	E	D	0	0	0	0	0	1	1	1	1	1	1	0	0	1	3	1	1	0	1	2	0	0	15	0	1682.87	A0A494C1K3;P78347	A0A494C1K3	542	556	GTF2I	General transcription factor II-I	yes	no	2;3	0.000682	68.893	1	0	5		2
GQAFVIFKE	GQILDILVSRSLKMRGQAFVIFKEVSSATN	RSLKMRGQAFVIFKEVSSATNALRSMQGFP	R	G	Q	K	E	V	1	0	0	0	0	1	1	1	0	1	0	1	0	2	0	0	0	0	0	1	0	0	9	1	1037.55	M0R0G9;M0QXK2;M0R221;M0R2B8;M0R268;P09012;M0QZG7;P08579	M0R0G9	53	61	SNRPA;SNRPB2	U1 small nuclear ribonucleoprotein A;U2 small nuclear ribonucleoprotein B	yes	no	2	0.038572	67.897	1	0	1
GQILMPNIGYGSNKK	RKPRGIDNRVRRRFKGQILMPNIGYGSNKK	GQILMPNIGYGSNKKTKHMLPSGFRKFLVH	K	G	Q	K	K	T	0	0	2	0	0	1	0	3	0	2	1	2	1	0	1	1	0	0	1	0	0	0	15	1	1618.85	D3YTB1;F8W727;P62910	D3YTB1	51	65	RPL32	60S ribosomal protein L32	yes	no	3	0.0053067	39.143	5	0		2
GQILNLTQALK	GFDRGQFHKQIAVMRGQILNLTQALKDNKS	AVMRGQILNLTQALKDNKSPLHLVQMPPVI	R	G	Q	L	K	D	1	0	1	0	0	2	0	1	0	1	3	1	0	0	0	0	1	0	0	0	0	0	11	0	1197.71	Q9BTU6;E9PAM4	Q9BTU6	425	435	PI4K2A	Phosphatidylinositol 4-kinase type 2-alpha	yes	no	2	0.000269	118.18	3.67	1.89	2	4
GQILNLTQALR	GFDKATFESQMSVMRGQILNLTQALRDGKS	SVMRGQILNLTQALRDGKSPFQLVQIPCVI	R	G	Q	L	R	D	1	1	1	0	0	2	0	1	0	1	3	0	0	0	0	0	1	0	0	0	0	0	11	0	1225.71	G5E9Z4;Q8TCG2	G5E9Z4	327	337	PI4K2B	Phosphatidylinositol 4-kinase type 2-beta	yes	no	2	2.4108e-08	134.25	3	2	4	4	1
GQPFGAAVSTAGE	______________________________	LRGQPFGAAVSTAGEVVFQTGMVGYPEALT	R	G	Q	G	E	V	3	0	0	0	0	1	1	3	0	0	0	0	0	1	1	1	1	0	0	1	0	0	13	0	1190.56	P27708;F8VPD4	P27708	14	26	CAD	CAD protein;Glutamine-dependent carbamoyl-phosphate synthase;Aspartate carbamoyltransferase;Dihydroorotase	yes	no	2	8.3516e-28	155.5	3	2	4	4	1
GQPIYIQFSNHK	NTMVNYYTSVTPVLRGQPIYIQFSNHKELK	VLRGQPIYIQFSNHKELKTDSSPNQARAQA	R	G	Q	H	K	E	0	0	1	0	0	2	0	1	1	2	0	1	0	1	1	1	0	0	1	0	0	0	12	0	1430.73	A6NLN1;A0A0U1RRM4;P26599;K7EKJ7;K7ES59	A6NLN1	93	104	PTBP1	Polypyrimidine tract-binding protein 1	yes	no	3	1.3008e-32	142.07	3.67	1.89	2	4
GQPIYIQFSNHKE	NTMVNYYTSVTPVLRGQPIYIQFSNHKELK	LRGQPIYIQFSNHKELKTDSSPNQARAQAA	R	G	Q	K	E	L	0	0	1	0	0	2	1	1	1	2	0	1	0	1	1	1	0	0	1	0	0	0	13	1	1559.77	A6NLN1;A0A0U1RRM4;P26599;K7EKJ7;K7ES59	A6NLN1	93	105	PTBP1	Polypyrimidine tract-binding protein 1	yes	no	3	1.5156e-28	153.38	3	2	4	4	1
GQPLPPDLLQQAK	MKRIIAHAQLLEQHRGQPLPPDLLQQAKCL	HRGQPLPPDLLQQAKCLGFSDKQIALAVLS	R	G	Q	A	K	C	1	0	0	1	0	3	0	1	0	0	3	1	0	0	3	0	0	0	0	0	0	0	13	0	1403.78	P27708;F8VPD4	P27708	855	867	CAD	CAD protein;Glutamine-dependent carbamoyl-phosphate synthase;Aspartate carbamoyltransferase;Dihydroorotase	yes	no	2	2.5352e-17	123.63	2.6	1.96	6	4	2
GQQLFQTIHK	KLSQAYAISAGVSLEGQQLFQTIHKTIKDC	GVSLEGQQLFQTIHKTIKDCKWQEKNIVVM	E	G	Q	H	K	T	0	0	0	0	0	3	0	1	1	1	1	1	0	1	0	0	1	0	0	0	0	0	10	0	1198.65	K7ELG9;Q3MHD2	K7ELG9	113	122	LSM12	Protein LSM12 homolog	yes	no	3	0.012506	48.284	5	0		4
GQTLVVQFTVK	RFYALSASFEPFSNKGQTLVVQFTVKHEQN	FSNKGQTLVVQFTVKHEQNIDCGGGYVKLF	K	G	Q	V	K	H	0	0	0	0	0	2	0	1	0	0	1	1	0	1	0	0	2	0	0	3	0	0	11	0	1218.7	P27797	P27797	88	98	CALR	Calreticulin	yes	yes	2	0.032386	64.103	1	0	1
GQVPPLVTTNFLVK	DRNNRGTEPFVTGVRGQVPPLVTTNFLVKD	RGQVPPLVTTNFLVKDQGNASPRYIRCTSY	R	G	Q	V	K	D	0	0	1	0	0	1	0	1	0	0	2	1	0	1	2	0	2	0	0	3	0	0	14	0	1511.87	G5EA31;P53992	G5EA31	351	364	SEC24C	Protein transport protein Sec24C	yes	no	2	0.017066	53.569	5	0		2
GQYISPFHDIPIYADK	APFSLEYRVFLKNEKGQYISPFHDIPIYAD	QYISPFHDIPIYADKDVFHMVVEVPRWSNA	K	G	Q	D	K	D	1	0	0	2	0	1	0	1	1	3	0	1	0	1	2	1	0	0	2	0	0	0	16	0	1862.92	Q15181;Q5SQT6	Q15181	26	41	PPA1	Inorganic pyrophosphatase	yes	no	3	8.5356e-07	73.464	1	0	1
GRPLGVSASSSSSSPGSPAHGGGGGGSRFE	______________________________	GSPAHGGGGGGSRFEFQSLLSSRATAVDPT	E	G	R	F	E	F	2	2	0	0	0	0	1	9	1	0	1	0	0	1	3	9	0	0	0	1	0	0	30	2	2685.25	Q8IY26	Q8IY26	10	39	PPAPDC2	Presqualene diphosphate phosphatase	yes	yes	4	4.8827e-08	37.21	1	0	2		1
GRWPGSSLYYE	______________________________	EVVRGRWPGSSLYYEVEILSHDSTSQLYTV	R	G	R	Y	E	V	0	1	0	0	0	0	1	2	0	0	1	0	0	0	1	2	0	1	2	0	0	0	11	1	1313.6	A0A494C1L1;Q14739;C9JXK0;C9JES9	A0A494C1L1	14	24	LBR	Lamin-B receptor	yes	no	2	0.012299	92.838	3.4	1.96	2	3	1
GSAFAIGSDGLCCQSR	DFSVLNKWQMNPYDRGSAFAIGSDGLCCQS	SAFAIGSDGLCCQSREVKEWHGCRATKGLM	R	G	S	S	R	E	2	1	0	1	2	1	0	3	0	1	1	0	0	1	0	3	0	0	0	0	0	0	16	0	1684.73	A0A087X2G1;F1T0B3;Q92499	A0A087X2G1	18	33	DDX1	ATP-dependent RNA helicase DDX1	yes	no	2	2.6386e-68	178.1	3	2	3	3	1
GSDFDCELR	LESDAVECLNYQHYKGSDFDCELRLLIHQS	NYQHYKGSDFDCELRLLIHQSLAGGIIGVK	K	G	S	L	R	L	0	1	0	2	1	0	1	1	0	0	1	0	0	1	0	1	0	0	0	0	0	0	9	1	1097.44	P61978;Q5T6W2	P61978	140	148	HNRNPK	Heterogeneous nuclear ribonucleoprotein K	yes	no	2	0.0041811	122.18	1	0	1
GSDWLGDQDAIHYMTE	MEEDNWRWHFYDTVKGSDWLGDQDAIHYMT	SDWLGDQDAIHYMTEQAPAAVVELENYGMP	K	G	S	T	E	Q	1	0	0	3	0	1	1	2	1	1	1	0	1	0	0	1	1	1	1	0	0	0	16	0	1836.76	P31040;D6RFM5;A0A494C1T6	P31040	129	144	SDHA	Succinate dehydrogenase [ubiquinone] flavoprotein subunit, mitochondrial	yes	no	2	0.032019	37.968	5	0		1
GSFLLTTFPR	SGKPAARKALDRCSEGSFLLTTFPRPVTVE	DRCSEGSFLLTTFPRPVTVEPMDQLDDEEG	E	G	S	P	R	P	0	1	0	0	0	0	0	1	0	0	2	0	0	2	1	1	2	0	0	0	0	0	10	0	1137.62	Q15233;H7C367	Q15233	211	220	NONO	Non-POU domain-containing octamer-binding protein	yes	no	2	0.0066107	101.64	3	2	3	3	1
GSFSTVVLAR	KKRPEDFKFGKILGEGSFSTVVLARELATS	KILGEGSFSTVVLARELATSREYAIKILEK	E	G	S	A	R	E	1	1	0	0	0	0	0	1	0	0	1	0	0	1	0	2	1	0	0	2	0	0	10	0	1035.57	E9PER6;O15530;H3BQ10;Q6A1A2	E9PER6	64	73	PDPK1;PDPK2P	3-phosphoinositide-dependent protein kinase 1;Putative 3-phosphoinositide-dependent protein kinase 2	yes	no	2	4.7504e-46	178.3	2.71	1.98	4	3	1
GSFSTVVLARE	KKRPEDFKFGKILGEGSFSTVVLARELATS	ILGEGSFSTVVLARELATSREYAIKILEKR	E	G	S	R	E	L	1	1	0	0	0	0	1	1	0	0	1	0	0	1	0	2	1	0	0	2	0	0	11	1	1164.61	E9PER6;O15530;H3BQ10;Q6A1A2	E9PER6	64	74	PDPK1;PDPK2P	3-phosphoinositide-dependent protein kinase 1;Putative 3-phosphoinositide-dependent protein kinase 2	yes	no	2	0.0048449	92.428	4	1.73	1	3
GSGGLGGACGGAGFGSR	VSRSGFSSISVSRSRGSGGLGGACGGAGFG	GGLGGACGGAGFGSRSLYGLGGSKRISIGG	R	G	S	S	R	S	2	1	0	0	1	0	0	9	0	0	1	0	0	1	0	2	0	0	0	0	0	0	17	0	1423.63	CON__P02538;P02538;CON__P04259;P04259;CON__P48668;P48668	CON__P48668	43	59	KRT6A;KRT6B;KRT6C	Keratin, type II cytoskeletal 6A;Keratin, type II cytoskeletal 6B;Keratin, type II cytoskeletal 6C	no	no	2	1.1284e-54	172.99	5	0		3
GSGGTAEHPFTVEE	SSEPFQGSYKVVVQKGSGGTAEHPFTVEEF	KGSGGTAEHPFTVEEFVLPKFEVQVRMPKI	K	G	S	E	E	F	1	0	0	0	0	0	3	3	1	0	0	0	0	1	1	1	2	0	0	1	0	0	14	2	1416.62	CON__ENSEMBL:ENSBTAP00000024146	CON__ENSEMBL:ENSBTAP00000024146	210	223			yes	yes	2	0.014746	109.88	2.33	1.89	2	1	1
GSGLTSLAAPLGGE	LSAASALLRYQAVAEGSGLTSLAAPLGGEG	EGSGLTSLAAPLGGEGTSPVFLVSPTPSSL	E	G	S	G	E	G	2	0	0	0	0	0	1	4	0	0	3	0	0	0	1	2	1	0	0	0	0	0	14	0	1228.63	Q12950	Q12950	404	417	FOXD4	Forkhead box protein D4	yes	yes	2	0.00041009	75.378	3	2	4	4	1
GSLGGGFSSGGFSGGSFSR	GGGGGVSSLRISSSKGSLGGGFSSGGFSGG	GGFSSGGFSGGSFSRGSSGGGCFGGSSGGY	K	G	S	S	R	G	0	1	0	0	0	0	0	8	0	0	1	0	0	3	0	6	0	0	0	0	0	0	19	0	1706.76	CON__P13645;P13645	CON__P13645	41	59	KRT10	Keratin, type I cytoskeletal 10	yes	no	2	8.3663e-74	184.21	5	0		3
GSLGQGTAPVLPGK	VGKGLQVKAASVPVKGSLGQGTAPVLPGKT	KGSLGQGTAPVLPGKTGPTVTQVKAEKQED	K	G	S	G	K	T	1	0	0	0	0	1	0	4	0	0	2	1	0	0	2	1	1	0	0	1	0	0	14	0	1280.71	H0Y8Y7;A0A3B3IS06;E7ETY2;Q13428	H0Y8Y7	733	746	TCOF1	Treacle protein	yes	no	2	0.0073042	59.426	5	0		2
GSNSLPLLR	LLHAATYTKKVLDARGSNSLPLLRSVLDKL	KVLDARGSNSLPLLRSVLDKLSANQQNILK	R	G	S	L	R	S	0	1	1	0	0	0	0	1	0	0	3	0	0	0	1	2	0	0	0	0	0	0	9	0	955.545	P57088;D6RAA6;H0Y8N0	P57088	135	143	TMEM33	Transmembrane protein 33	yes	no	2	0.02125	93.195	2.33	1.89	2	1	1
GSPVLLNCLMYK	NDYYTPTGEFRVDREGSPVLLNCLMYKMCY	DREGSPVLLNCLMYKMCYYRFGQVYTEAKR	E	G	S	Y	K	M	0	0	1	0	1	0	0	1	0	0	3	1	1	0	1	1	0	0	1	1	0	0	12	0	1393.71	P46977	P46977	630	641	STT3A	Dolichyl-diphosphooligosaccharide--protein glycosyltransferase subunit STT3A	yes	yes	2	0.0026873	82.749	1	0	2		1
GSQGPLPFHE	TRFAIYETVRDRVAKGSQGPLPFHEKVLLG	DRVAKGSQGPLPFHEKVLLGSVSGLAGGFV	K	G	S	H	E	K	0	0	0	0	0	1	1	2	1	0	1	0	0	1	2	1	0	0	0	0	0	0	10	0	1067.5	B4DLN1;I3L1E8;Q9UBX3;F6RGN5	B4DLN1	247	256	SLC25A10	Mitochondrial dicarboxylate carrier	no	no	2	3.1736e-08	136.8	1	0	4		1
GSRPLLSFDPAFDE	IHTLAELKMTGNCLKGSRPLLSFDPAFDEL	KGSRPLLSFDPAFDELPHYALLKELLIQIF	K	G	S	D	E	L	1	1	0	2	0	0	1	1	0	0	2	0	0	2	2	2	0	0	0	0	0	0	14	1	1549.74	Q8TDN6	Q8TDN6	161	174	BRIX1	Ribosome biogenesis protein BRX1 homolog	yes	yes	2	0.021484	57.836	5	0		1
GSSGGGCFGGSSGGYGGLGGFGGGSFR	GGFSSGGFSGGSFSRGSSGGGCFGGSSGGY	GGYGGLGGFGGGSFRGSYGSSSFGGSYGGS	R	G	S	F	R	G	0	1	0	0	1	0	0	15	0	0	1	0	0	3	0	5	0	0	1	0	0	0	27	0	2341.98	CON__P13645;P13645	CON__P13645	60	86	KRT10	Keratin, type I cytoskeletal 10	yes	no	3	2.4861e-13	62.605	5	0		2
GSSGVGLTAAVLR	YIDRLAPRSQYTTGRGSSGVGLTAAVLRDS	GRGSSGVGLTAAVLRDSVSGELTLEGGALV	R	G	S	L	R	D	2	1	0	0	0	0	0	3	0	0	2	0	0	0	0	2	1	0	0	2	0	0	13	0	1186.67	P33993	P33993	408	420	MCM7	DNA replication licensing factor MCM7	yes	yes	2	2.5153e-05	122.57	2.71	1.98	4	3	1
GSTWNPFDDDNFSK	GSPRTSQQNVYNPSEGSTWNPFDDDNFSKL	EGSTWNPFDDDNFSKLTAEELLNKDFAKLG	E	G	S	S	K	L	0	0	2	3	0	0	0	1	0	0	0	1	0	2	1	2	1	1	0	0	0	0	14	0	1628.67	Q2M2I8;A0A096LP60;A0A096LP25;A0A096LNZ0	Q2M2I8	692	705	AAK1	AP2-associated protein kinase 1	no	no	2	0.00033454	77.64	3	2	2	2
GSVIGVVQMVNK	GYTTRNILCMPIVSRGSVIGVVQMVNKISG	VSRGSVIGVVQMVNKISGSAFSKTDENNFK	R	G	S	N	K	I	0	0	1	0	0	1	0	2	0	1	0	1	1	0	0	1	0	0	0	4	0	0	12	0	1229.68	A0A3F2YP58;A0A3B3IRU7;A0A3B3ISJ6;A0A5F9ZI67;Q9Y233;A0A1B1UZQ1;A0A5F9ZHF9	A0A3F2YP58	652	663	PDE10A	cAMP and cAMP-inhibited cGMP 3,5-cyclic phosphodiesterase 10A	yes	no	2	0.0012751	98.033	3	2	2	2	1
GSYGDLGGPIITTQVTIPK	PQGGSGYDYSYAGGRGSYGDLGGPIITTQV	DLGGPIITTQVTIPKDLAGSIIGKGGQRIK	R	G	S	P	K	D	0	0	0	1	0	1	0	4	0	3	1	1	0	0	2	1	3	0	1	1	0	0	19	0	1916.03	P61978;Q5T6W2;S4R359	P61978	378	396	HNRNPK	Heterogeneous nuclear ribonucleoprotein K	yes	no	3	0.027157	19.58	1	0	1
GSYGSGGSSYGSGGGSYGSGGGGGGHGSYGSGSSSGGYR	GGGSYGSGGGGGGGRGSYGSGGSSYGSGGG	GHGSYGSGSSSGGYRGGSGGGGGGSSGGRG	R	G	S	Y	R	G	0	1	0	0	0	0	0	20	1	0	0	0	0	0	0	12	0	0	5	0	0	0	39	0	3311.3	P04264;CON__P04264	P04264	550	588	KRT1	Keratin, type II cytoskeletal 1	yes	no	3	0.011245	14.554	5	0		1
GSYSLSHVYTPNDVR	SFPYQSITFPELSNKGSYSLSHVYTPNDVR	GSYSLSHVYTPNDVRMVIEYARLRGIRVLP	K	G	S	V	R	M	0	1	1	1	0	0	0	1	1	0	1	0	0	0	1	3	1	0	2	2	0	0	15	0	1693.81	Q5URX0;P07686	Q5URX0	33	47	HEXB	Beta-hexosaminidase subunit beta;Beta-hexosaminidase subunit beta chain B;Beta-hexosaminidase subunit beta chain A	yes	no	3	1.182e-05	80.387	3.4	1.96	2	3
GSYVSIHSSGFR	AGGDGAEAPAKKDVKGSYVSIHSSGFRDFL	DVKGSYVSIHSSGFRDFLLKPELLRAIVDC	K	G	S	F	R	D	0	1	0	0	0	0	0	2	1	1	0	0	0	1	0	4	0	0	1	1	0	0	12	0	1295.63	Q13838;O00148;Q5STU3;F6WLT2;F6S4E6;F6TRA5;A0A0A0MT12;K7EL56;K7EIL8;F6U6E2;K7EQN7;K7EN69;F6R6M7;K7EPJ3;A0A0G2JHN7;A0A0G2JJL7;F6QYI9;F6SXL5;F6S2B7;K7ENP6	Q13838	37	48	DDX39B;DDX39A	Spliceosome RNA helicase DDX39B;ATP-dependent RNA helicase DDX39A	yes	no	3	0.0059337	49.423	1	0	2
GTAQPPPPGLQPHAE	HINEEVETEGGSELEGTAQPPPPGLQPHAE	GTAQPPPPGLQPHAEPGGYSGPDGHYAMDN	E	G	T	A	E	P	2	0	0	0	0	2	1	2	1	0	1	0	0	0	5	0	1	0	0	0	0	0	15	0	1495.74	Q9BUJ2	Q9BUJ2	74	88	HNRNPUL1	Heterogeneous nuclear ribonucleoprotein U-like protein 1	yes	yes	2;3	0.021072	47.288	4	1.73	1	3	1
GTAVVNGEFK	SCHAPAVTQHAPYFKGTAVVNGEFKDLSLD	APYFKGTAVVNGEFKDLSLDDFKGKYLVLF	K	G	T	F	K	D	1	0	1	0	0	0	1	2	0	0	0	1	0	1	0	0	1	0	0	2	0	0	10	1	1020.52	P30048	P30048	74	83	PRDX3	Thioredoxin-dependent peroxide reductase, mitochondrial	yes	yes	2	0.018651	99.802	1	0	1
GTAYTFFTPGNLK	DYVHRIGRTARSTNKGTAYTFFTPGNLKQA	NKGTAYTFFTPGNLKQARELIKVLEEANQA	K	G	T	L	K	Q	1	0	1	0	0	0	0	2	0	0	1	1	0	2	1	0	3	0	1	0	0	0	13	0	1415.71	A0A1X7SBZ2;A0A5H1ZRQ2;A0A1W2PQ51;Q92841	A0A1X7SBZ2	516	528	DDX17	Probable ATP-dependent RNA helicase DDX17	yes	no	2	5.0986e-05	119.16	3.4	1.96	2	3
GTFATLSELHCDK	LGAFSDGLAHLDNLKGTFATLSELHCDKLH	LKGTFATLSELHCDKLHVDPENFRLLGNVL	K	G	T	D	K	L	1	0	0	1	1	0	1	1	1	0	2	1	0	1	0	1	2	0	0	0	0	0	13	1	1477.69	P68871;A0A2R8Y7R2	P68871	84	96	HBB	Hemoglobin subunit beta;LVV-hemorphin-7;Spinorphin	yes	no	3	0.032466	48.112	1	0	1
[truncated: 3,195 more rows]
[truncated: 26 more columns]
