# Supplementary material for: N-glycosylation of α1D-adrenergic receptor N-terminal domain is required for correct trafficking, function, and biogenesis
Source: Sci Rep. 2020 Apr 29;10:7209. doi: 10.1038/s41598-020-64102-4 (PMC7190626; doi:10.1038/s41598-020-64102-4)
Supplement: Supplementary file 3 — Supplementary Data 2 [file 41598_2020_64102_MOESM3_ESM.xlsx]

## Sheet: Pulldown_proteinQuant
Protein IDs	Majority protein IDs	Peptide counts (all)	Peptide counts (razor+unique)	Peptide counts (unique)	Protein names	Gene names	Fasta headers	Intensity mut.1	Intensity mut.2	Intensity mut.3	Intensity mut.4	Intensity wt.1	Intensity wt.2	Intensity wt.3	Intensity wt.4	Number of proteins	Peptides	Razor + unique peptides	Unique peptides	Peptides mut.1	Peptides mut.2	Peptides mut.3	Peptides mut.4	Peptides wt.1	Peptides wt.2	Peptides wt.3	Peptides wt.4	Razor + unique peptides mut.1	Razor + unique peptides mut.2	Razor + unique peptides mut.3	Razor + unique peptides mut.4	Razor + unique peptides wt.1	Razor + unique peptides wt.2	Razor + unique peptides wt.3	Razor + unique peptides wt.4	Unique peptides mut.1	Unique peptides mut.2	Unique peptides mut.3	Unique peptides mut.4	Unique peptides wt.1	Unique peptides wt.2	Unique peptides wt.3	Unique peptides wt.4	Sequence coverage [%]	Unique + razor sequence coverage [%]	Unique sequence coverage [%]	Mol. weight [kDa]	Sequence length	Sequence lengths
A0A024R4E5;Q00341;C9JT62;C9JHS7;C9JK79;C9JHZ8;C9JES8;C9JZI8;C9J5E5;C9JIZ1;H7C0A4;H0Y394	A0A024R4E5;Q00341;C9JT62;C9JHS7;C9JK79;C9JHZ8;C9JES8;C9JZI8;C9J5E5;C9JIZ1;H7C0A4;H0Y394	2;2;1;1;1;1;1;1;1;1;1;1	2;2;1;1;1;1;1;1;1;1;1;1	2;2;1;1;1;1;1;1;1;1;1;1	Vigilin	HDLBP	tr|A0A024R4E5|A0A024R4E5_HUMAN High density lipoprotein binding protein (Vigilin), isoform CRA_a OS=Homo sapiens OX=9606 GN=HDLBP PE=1 SV=1;sp|Q00341|VIGLN_HUMAN Vigilin OS=Homo sapiens OX=9606 GN=HDLBP PE=1 SV=2;tr|C9JT62|C9JT62_HUMAN Vigilin (Fragment) O	0	0	0	0	0	0	2822900	0	12	2	2	2	0	0	0	0	0	0	2	0	0	0	0	0	0	0	2	0	0	0	0	0	0	0	2	0	2.5	2.5	2.5	141.44	1268	1268;1268;96;126;128;141;147;164;221;224;332;973
C9JCK5;A0A024RA52;P25787	C9JCK5;A0A024RA52;P25787	1;1;1	1;1;1	1;1;1	Proteasome subunit alpha type;Proteasome subunit alpha type-2	PSMA2	tr|C9JCK5|C9JCK5_HUMAN Proteasome endopeptidase complex OS=Homo sapiens OX=9606 GN=PSMA2 PE=1 SV=1;tr|A0A024RA52|A0A024RA52_HUMAN Proteasome subunit alpha type OS=Homo sapiens OX=9606 GN=PSMA2 PE=1 SV=1;sp|P25787|PSA2_HUMAN Proteasome subunit alpha type-2	836330	0	0	0	0	0	0	0	3	1	1	1	1	0	0	0	0	0	0	0	1	0	0	0	0	0	0	0	1	0	0	0	0	0	0	0	7.3	7.3	7.3	18.607	164	164;234;234
P46379;A0A0G2JK23;A0A024RCR6;A0A0G2JL47;A0A0G2JJM1;X6REW1;F6S6P2;F6X9W3;F6U341;F6VEM6;F6WML8;A0A1B0GX79;A0A0G2JJR8;F6XTU0;F6U1F2;F6UR09;F6TC96;H0Y710;H0Y4L1	P46379;A0A0G2JK23;A0A024RCR6;A0A0G2JL47;A0A0G2JJM1;X6REW1;F6S6P2	12;12;12;12;8;8;8;4;4;4;4;4;3;3;3;3;2;1;1	12;12;12;12;8;8;8;4;4;4;4;4;3;3;3;3;2;1;1	12;12;12;12;8;8;8;4;4;4;4;4;3;3;3;3;2;1;1	Large proline-rich protein BAG6	BAG6;BAT3	sp|P46379|BAG6_HUMAN Large proline-rich protein BAG6 OS=Homo sapiens OX=9606 GN=BAG6 PE=1 SV=2;tr|A0A0G2JK23|A0A0G2JK23_HUMAN Large proline-rich protein BAG6 OS=Homo sapiens OX=9606 GN=BAG6 PE=1 SV=1;tr|A0A024RCR6|A0A024RCR6_HUMAN BAG6 OS=Homo sapiens OX=9	0	0	0	0	0	22095000	45155000	13566000	19	12	12	12	0	0	0	0	0	7	12	6	0	0	0	0	0	7	12	6	0	0	0	0	0	7	12	6	15.5	15.5	15.5	119.41	1132	1132;1132;1126;1077;742;742;515;259;262;258;244;243;232;215;206;197;158;226;136
A0A087WV90;A0A5H1ZRP8;A0A087WTU7;A0A075B6G3;P11532;A0A5H1ZRP7;A0A5H1ZRR9;A0A5H1ZRQ1;A0A5H1ZRP9;A0A5H1ZRQ8;H0Y304;H0Y3E8	A0A087WV90;A0A5H1ZRP8;A0A087WTU7;A0A075B6G3;P11532;A0A5H1ZRP7;A0A5H1ZRR9;A0A5H1ZRQ1;A0A5H1ZRP9;A0A5H1ZRQ8;H0Y304;H0Y3E8	5;5;5;5;5;4;4;4;4;4;4;3	4;4;4;4;4;4;4;4;4;4;4;3	4;4;4;4;4;4;4;4;4;4;4;3	Dystrophin	DMD	tr|A0A087WV90|A0A087WV90_HUMAN Dystrophin OS=Homo sapiens OX=9606 GN=DMD PE=1 SV=1;tr|A0A5H1ZRP8|A0A5H1ZRP8_HUMAN Dystrophin OS=Homo sapiens OX=9606 GN=DMD PE=4 SV=1;tr|A0A087WTU7|A0A087WTU7_HUMAN Dystrophin OS=Homo sapiens OX=9606 GN=DMD PE=1 SV=1;tr|A0A0	0	0	0	0	0	9385000	20429000	7117900	12	5	4	4	0	0	0	0	0	2	5	3	0	0	0	0	0	2	4	2	0	0	0	0	0	2	4	2	1.4	1.2	1.2	426.09	3680	3680;3681;3684;3685;3685;956;1115;1225;1230;1243;1386;238
F8WBC0;F5H4H0;F5H7Y6;E7ESV4;F5GX62;F5GYB5;A0A075B6Q0;F5H004;F5H6R7;F5H500;F5H0B7;F5H491;F5GWU8;F5H077;F5GYH7;P61224;P62834	F8WBC0;F5H4H0;F5H7Y6;E7ESV4;F5GX62;F5GYB5;A0A075B6Q0;F5H004;F5H6R7;F5H500;F5H0B7;F5H491;F5GWU8;F5H077;F5GYH7;P61224;P62834	1;1;1;1;1;1;1;1;1;1;1;1;1;1;1;1;1	1;1;1;1;1;1;1;1;1;1;1;1;1;1;1;1;1	1;1;1;1;1;1;1;1;1;1;1;1;1;1;1;1;1	Ras-related protein Rap-1b;Ras-related protein Rap-1A	RAP1B;RAP1A	tr|F8WBC0|F8WBC0_HUMAN Ras-related protein Rap-1b (Fragment) OS=Homo sapiens OX=9606 GN=RAP1B PE=4 SV=1;tr|F5H4H0|F5H4H0_HUMAN Ras-related protein Rap-1b (Fragment) OS=Homo sapiens OX=9606 GN=RAP1B PE=4 SV=1;tr|F5H7Y6|F5H7Y6_HUMAN Ras-related protein Rap-1	2232000	0	1924300	6046900	0	0	1870600	0	17	1	1	1	1	0	1	1	0	0	1	0	1	0	1	1	0	0	1	0	1	0	1	1	0	0	1	0	34.4	34.4	34.4	3.5041	32	32;48;179;157;139;136;129;127;122;101;98;93;87;84;53;184;184
H0YN88;A0A075B716;H3BNC9;P08708	H0YN88;A0A075B716;H3BNC9;P08708	1;1;1;1	1;1;1;1	1;1;1;1	40S ribosomal protein S17	RPS17	tr|H0YN88|H0YN88_HUMAN 40S ribosomal protein S17 OS=Homo sapiens OX=9606 GN=RPS17 PE=1 SV=1;tr|A0A075B716|A0A075B716_HUMAN 40S ribosomal protein S17 OS=Homo sapiens OX=9606 GN=RPS17 PE=1 SV=1;tr|H3BNC9|H3BNC9_HUMAN Uncharacterized protein OS=Homo sapiens O	5935000	0	0	12513000	0	7557800	13607000	5222500	4	1	1	1	1	0	0	1	0	1	1	1	1	0	0	1	0	1	1	1	1	0	0	1	0	1	1	1	7.4	7.4	7.4	15.919	136	136;191;584;135
A0A075B730;P58107;H0YDN1;Q15149	A0A075B730;P58107	6;6;2;2	6;6;2;2	6;6;2;2	Epiplakin	EPPK1	tr|A0A075B730|A0A075B730_HUMAN Epiplakin OS=Homo sapiens OX=9606 GN=EPPK1 PE=1 SV=2;sp|P58107|EPIPL_HUMAN Epiplakin OS=Homo sapiens OX=9606 GN=EPPK1 PE=1 SV=3	5819100	3547300	480280	9032200	0	1058200	0	0	4	6	6	6	5	3	1	4	0	1	0	0	5	3	1	4	0	1	0	0	5	3	1	4	0	1	0	0	8.7	8.7	8.7	553.12	5063	5063;5088;3447;4684
H0YCH7;E9PQG4;A0A087WX83;A0A075B749;Q5VU43	H0YCH7;E9PQG4;A0A087WX83;A0A075B749;Q5VU43	1;1;1;1;1	1;1;1;1;1	1;1;1;1;1	Myomegalin	PDE4DIP	tr|H0YCH7|H0YCH7_HUMAN Myomegalin (Fragment) OS=Homo sapiens OX=9606 GN=PDE4DIP PE=1 SV=1;tr|E9PQG4|E9PQG4_HUMAN Myomegalin OS=Homo sapiens OX=9606 GN=PDE4DIP PE=1 SV=2;tr|A0A087WX83|A0A087WX83_HUMAN Myomegalin OS=Homo sapiens OX=9606 GN=PDE4DIP PE=1 SV=1;	0	0	0	0	517930	0	0	0	5	1	1	1	0	0	0	0	1	0	0	0	0	0	0	0	1	0	0	0	0	0	0	0	1	0	0	0	7.4	7.4	7.4	10.472	95	95;740;2431;2482;2346
A0A087WSZ7;A0A1B0GW84;Q08499;D6RHE0;A0A1W2PQN6	A0A087WSZ7;A0A1B0GW84;Q08499;D6RHE0	3;3;3;2;1	3;3;3;2;1	3;3;3;2;1	cAMP-specific 3,5-cyclic phosphodiesterase 4D	PDE4D	tr|A0A087WSZ7|A0A087WSZ7_HUMAN Phosphodiesterase OS=Homo sapiens OX=9606 GN=PDE4D PE=1 SV=1;tr|A0A1B0GW84|A0A1B0GW84_HUMAN Phosphodiesterase OS=Homo sapiens OX=9606 GN=PDE4D PE=1 SV=1;sp|Q08499|PDE4D_HUMAN cAMP-specific 3,5-cyclic phosphodiesterase 4D OS	22031000	23988000	3068100	49054000	1052100	18822000	33547000	13840000	5	3	3	3	3	3	1	3	1	3	3	3	3	3	1	3	1	3	3	3	3	3	1	3	1	3	3	3	5.6	5.6	5.6	77.022	678	678;699;809;422;125
A0A087WXZ1;A0A087WT22;E7ESS1;A0A087X1Q1;E7EQX7;J3KP33;A0A087WZU8;A0A0U1RQC9;P04637;E9PFT5	A0A087WXZ1;A0A087WT22;E7ESS1;A0A087X1Q1;E7EQX7;J3KP33;A0A087WZU8;A0A0U1RQC9;P04637;E9PFT5	2;2;2;2;2;2;2;2;2;1	2;2;2;2;2;2;2;2;2;1	2;2;2;2;2;2;2;2;2;1	Cellular tumor antigen p53	TP53	tr|A0A087WXZ1|A0A087WXZ1_HUMAN Cellular tumor antigen p53 OS=Homo sapiens OX=9606 GN=TP53 PE=1 SV=1;tr|A0A087WT22|A0A087WT22_HUMAN Cellular tumor antigen p53 OS=Homo sapiens OX=9606 GN=TP53 PE=1 SV=1;tr|E7ESS1|E7ESS1_HUMAN Cellular tumor antigen p53 (Fragm	1580300	2563600	0	3304600	0	0	0	0	10	2	2	2	1	1	0	1	0	0	0	0	1	1	0	1	0	0	0	0	1	1	0	1	0	0	0	0	13.7	13.7	13.7	20.741	182	182;187;199;234;285;343;382;410;393;155
A0A494C076;A0A494C163;A0A494C099;A0A087WT27;A0A494C1Q4;J3KN95;A0A494C1E2;A0A494C0G1;H0Y987;O95394	A0A494C076;A0A494C163;A0A494C099;A0A087WT27;A0A494C1Q4;J3KN95;A0A494C1E2;A0A494C0G1;H0Y987;O95394	1;1;1;1;1;1;1;1;1;1	1;1;1;1;1;1;1;1;1;1	1;1;1;1;1;1;1;1;1;1	Phosphoacetylglucosamine mutase	PGM3	tr|A0A494C076|A0A494C076_HUMAN Phosphoacetylglucosamine mutase (Fragment) OS=Homo sapiens OX=9606 GN=PGM3 PE=1 SV=1;tr|A0A494C163|A0A494C163_HUMAN Phosphoacetylglucosamine mutase (Fragment) OS=Homo sapiens OX=9606 GN=PGM3 PE=1 SV=1;tr|A0A494C099|A0A494C099	3242700	0	0	7110900	0	3060200	3519100	3067000	10	1	1	1	1	1	0	1	0	1	1	1	1	1	0	1	0	1	1	1	1	1	0	1	0	1	1	1	20.4	20.4	20.4	5.8797	54	54;252;285;420;427;441;461;501;566;542
A0A087WTP3;Q92945;M0QYH3;M0R0I5;M0QXW7;M0R3J3;M0QYG1;M0R0C6	A0A087WTP3;Q92945	11;11;4;4;3;2;1;1	11;11;4;4;3;2;1;1	11;11;4;4;3;2;1;1	Far upstream element-binding protein 2	KHSRP	tr|A0A087WTP3|A0A087WTP3_HUMAN Far upstream element-binding protein 2 OS=Homo sapiens OX=9606 GN=KHSRP PE=1 SV=1;sp|Q92945|FUBP2_HUMAN Far upstream element-binding protein 2 OS=Homo sapiens OX=9606 GN=KHSRP PE=1 SV=4	9849500	6080400	9472100	17491000	3030800	14686000	69708000	14065000	8	11	11	11	2	1	4	3	1	1	8	3	2	1	4	3	1	1	8	3	2	1	4	3	1	1	8	3	22.8	22.8	22.8	73.027	711	711;711;169;279;116;269;114;176
Q1JUQ3;A0A087WTS4;A0A087WV48;A0A087WZM5;P62942	Q1JUQ3;A0A087WTS4;A0A087WV48;A0A087WZM5;P62942	1;1;1;1;1	1;1;1;1;1	1;1;1;1;1	Peptidyl-prolyl cis-trans isomerase;Peptidyl-prolyl cis-trans isomerase FKBP1A	FKBP12-Exin;FKBP1A	tr|Q1JUQ3|Q1JUQ3_HUMAN FK506 binding protein12 OS=Homo sapiens OX=9606 GN=FKBP1A PE=2 SV=1;tr|A0A087WTS4|A0A087WTS4_HUMAN Peptidyl-prolyl cis-trans isomerase FKBP1A OS=Homo sapiens OX=9606 GN=FKBP1A PE=4 SV=1;tr|A0A087WV48|A0A087WV48_HUMAN Uncharacterized	0	0	0	0	0	0	0	0	5	1	1	1	0	0	1	0	0	0	0	0	0	0	1	0	0	0	0	0	0	0	1	0	0	0	0	0	35.1	35.1	35.1	3.9655	37	37;97;116;129;108
P11940;A0A087WTT1;E7ERJ7;E7EQV3;Q9H361;H0YAR2;E5RJB9;Q4VXU2;E5RH24;H0YBN4;E5RGH3;H0YAP2;E5RHG7;H0YB75;H0YB86;H0YAS6;H0YAS7;H0YC10;E5RGC4;E5RFD8;Q96DU9;Q4VXT5;Q4VXT4;H0Y6X6;Q4VXT6;H0YER0;E7ET84;H0Y386	P11940;A0A087WTT1;E7ERJ7;E7EQV3;Q9H361	19;19;17;17;11;8;7;7;7;6;5;4;4;4;4;4;3;2;2;2;2;1;1;1;1;1;1;1	19;19;17;17;11;8;7;7;7;6;5;4;4;4;4;4;3;2;2;2;2;1;1;1;1;1;1;1	10;10;8;10;6;5;2;3;2;0;2;4;0;3;2;3;2;2;0;0;2;0;0;0;0;0;0;0	Polyadenylate-binding protein 1;Polyadenylate-binding protein;Polyadenylate-binding protein 3	PABPC1;PABPC3	sp|P11940|PABP1_HUMAN Polyadenylate-binding protein 1 OS=Homo sapiens OX=9606 GN=PABPC1 PE=1 SV=2;tr|A0A087WTT1|A0A087WTT1_HUMAN Polyadenylate-binding protein OS=Homo sapiens OX=9606 GN=PABPC1 PE=1 SV=1;tr|E7ERJ7|E7ERJ7_HUMAN Polyadenylate-binding protein	30309000	29880000	45464000	49489000	24476000	162600000	232020000	151680000	28	19	19	10	6	4	10	6	6	11	12	12	6	4	10	6	6	11	12	12	2	2	6	3	4	7	7	7	27.4	27.4	16.5	70.67	636	636;522;604;591;631;284;129;614;118;174;108;131;75;183;165;169;136;42;43;61;382;171;168;195;149;68;527;152
A0A087WTV6;A0A087WZR9;Q96C36;J3KR12	A0A087WTV6;A0A087WZR9;Q96C36;J3KR12	2;2;2;1	2;2;2;1	2;2;2;1	Pyrroline-5-carboxylate reductase;Pyrroline-5-carboxylate reductase 2	PYCR2	tr|A0A087WTV6|A0A087WTV6_HUMAN Pyrroline-5-carboxylate reductase 2 OS=Homo sapiens OX=9606 GN=PYCR2 PE=1 SV=1;tr|A0A087WZR9|A0A087WZR9_HUMAN Pyrroline-5-carboxylate reductase OS=Homo sapiens OX=9606 GN=PYCR2 PE=1 SV=1;sp|Q96C36|P5CR2_HUMAN Pyrroline-5-carb	664730	591020	0	3969400	0	1013100	2885100	682200	4	2	2	2	1	1	0	2	0	1	2	1	1	1	0	2	0	1	2	1	1	1	0	2	0	1	2	1	13	13	13	25.868	246	246;319;320;359
A0A087WU53;Q9H0U3	A0A087WU53;Q9H0U3	1;1	1;1	1;1	Magnesium transporter protein 1	MAGT1	tr|A0A087WU53|A0A087WU53_HUMAN Magnesium transporter protein 1 OS=Homo sapiens OX=9606 GN=MAGT1 PE=1 SV=1;sp|Q9H0U3|MAGT1_HUMAN Magnesium transporter protein 1 OS=Homo sapiens OX=9606 GN=MAGT1 PE=1 SV=1	2703600	1216000	0	4256500	0	3203300	6034400	2316000	2	1	1	1	1	1	0	1	0	1	1	1	1	1	0	1	0	1	1	1	1	1	0	1	0	1	1	1	2.5	2.5	2.5	41.531	367	367;335
A0A087WUK2;O14979	A0A087WUK2;O14979	2;2	2;2	2;2	Heterogeneous nuclear ribonucleoprotein D-like	HNRNPDL	tr|A0A087WUK2|A0A087WUK2_HUMAN Heterogeneous nuclear ribonucleoprotein D-like OS=Homo sapiens OX=9606 GN=HNRNPDL PE=1 SV=1;sp|O14979|HNRDL_HUMAN Heterogeneous nuclear ribonucleoprotein D-like OS=Homo sapiens OX=9606 GN=HNRNPDL PE=1 SV=3	0	0	6373900	0	0	0	0	0	2	2	2	2	0	0	2	0	0	0	0	0	0	0	2	0	0	0	0	0	0	0	2	0	0	0	0	0	6.6	6.6	6.6	40.04	363	363;420
H7C123;H7C2C5;F8W7C6;A0A087WV22;X1WI28;Q96L21;P27635	H7C123;H7C2C5;F8W7C6;A0A087WV22;X1WI28;Q96L21;P27635	1;1;1;1;1;1;1	1;1;1;1;1;1;1	1;1;1;1;1;1;1	60S ribosomal protein L10-like;60S ribosomal protein L10	RPL10;RPL10L	tr|H7C123|H7C123_HUMAN 60S ribosomal protein L10 (Fragment) OS=Homo sapiens OX=9606 GN=RPL10 PE=1 SV=1;tr|H7C2C5|H7C2C5_HUMAN 60S ribosomal protein L10 (Fragment) OS=Homo sapiens OX=9606 GN=RPL10 PE=1 SV=1;tr|F8W7C6|F8W7C6_HUMAN 60S ribosomal protein L10 O	0	0	3598800	19250000	0	3459400	0	0	7	1	1	1	0	0	1	1	0	1	0	1	0	0	1	1	0	1	0	1	0	0	1	1	0	1	0	1	12.1	12.1	12.1	10.028	91	91;131;163;178;200;214;214
A0A087WVQ6;Q00610;J3KS13;A0A087WV74;A0A087WXH4;J3KTN1;H0Y529;K7EJJ5	A0A087WVQ6;Q00610	26;26;7;2;2;1;1;1	26;26;7;2;2;1;1;1	21;21;5;0;0;1;0;1	Clathrin heavy chain;Clathrin heavy chain 1	CLTC	tr|A0A087WVQ6|A0A087WVQ6_HUMAN Clathrin heavy chain OS=Homo sapiens OX=9606 GN=CLTC PE=1 SV=1;sp|Q00610|CLH1_HUMAN Clathrin heavy chain 1 OS=Homo sapiens OX=9606 GN=CLTC PE=1 SV=5	17101000	11727000	25501000	43942000	7394800	66755000	122760000	49099000	8	26	26	21	8	3	13	9	5	15	18	13	8	3	13	9	5	15	18	13	6	2	11	7	4	13	15	11	16.5	16.5	13.6	192.06	1679	1679;1675;612;369;463;24;43;222
A0A087WW66;Q99460	A0A087WW66;Q99460	1;1	1;1	1;1	26S proteasome non-ATPase regulatory subunit 1	PSMD1	tr|A0A087WW66|A0A087WW66_HUMAN 26S proteasome non-ATPase regulatory subunit 1 OS=Homo sapiens OX=9606 GN=PSMD1 PE=1 SV=1;sp|Q99460|PSMD1_HUMAN 26S proteasome non-ATPase regulatory subunit 1 OS=Homo sapiens OX=9606 GN=PSMD1 PE=1 SV=2	0	0	0	1468900	0	0	709560	0	2	1	1	1	0	0	0	1	0	0	1	1	0	0	0	1	0	0	1	1	0	0	0	1	0	0	1	1	1.6	1.6	1.6	105.85	953	953;953
Q8N1B9;C9J6X0;A0A087WXC5;E7ESZ7;O95299	Q8N1B9;C9J6X0;A0A087WXC5;E7ESZ7;O95299	2;2;2;2;2	2;2;2;2;2	2;2;2;2;2	NADH dehydrogenase [ubiquinone] 1 alpha subcomplex subunit 10, mitochondrial	NDUFA10	tr|Q8N1B9|Q8N1B9_HUMAN NADH dehydrogenase (Ubiquinone) 1 alpha subcomplex, 10, 42kDa, isoform CRA_c OS=Homo sapiens OX=9606 GN=NDUFA10 PE=1 SV=1;tr|C9J6X0|C9J6X0_HUMAN NADH dehydrogenase [ubiquinone] 1 alpha subcomplex subunit 10, mitochondrial (Fragment)	0	2932200	0	8232400	0	0	0	0	5	2	2	2	1	1	0	2	0	1	0	0	1	1	0	2	0	1	0	0	1	1	0	2	0	1	0	0	10.4	10.4	10.4	22.373	201	201;244;355;390;355
A0A087WXM6;J3QQT2;J3KRX5;A0A0A6YYL6;P18621;J3KRB3;A0A087WWH0;J3QS96;J3QLC8;A0A0A0MRF8;A0A087WY81;J3KSJ0	A0A087WXM6;J3QQT2;J3KRX5;A0A0A6YYL6;P18621;J3KRB3;A0A087WWH0;J3QS96;J3QLC8;A0A0A0MRF8	5;5;5;5;5;4;4;4;4;4;2;1	5;5;5;5;5;4;4;4;4;4;2;1	5;5;5;5;5;4;4;4;4;4;2;1	60S ribosomal protein L17	RPL17;RPL17-C18orf32	tr|A0A087WXM6|A0A087WXM6_HUMAN 60S ribosomal protein L17 (Fragment) OS=Homo sapiens OX=9606 GN=RPL17 PE=1 SV=1;tr|J3QQT2|J3QQT2_HUMAN 60S ribosomal protein L17 (Fragment) OS=Homo sapiens OX=9606 GN=RPL17 PE=1 SV=1;tr|J3KRX5|J3KRX5_HUMAN 60S ribosomal prote	13479000	9382600	4285600	12179000	0	26685000	13539000	7726900	12	5	5	5	1	1	2	2	0	2	3	2	1	1	2	2	0	2	3	2	1	1	2	2	0	2	3	2	28.4	28.4	28.4	19.586	169	169;171;174;228;184;129;131;138;174;190;97;56
A0A087WXS2;E0YMJ8;A0A0C4DGS8;A0A087WZC2;P35680	A0A087WXS2;E0YMJ8;A0A0C4DGS8;A0A087WZC2;P35680	1;1;1;1;1	1;1;1;1;1	1;1;1;1;1	Hepatocyte nuclear factor 1-beta	HNF1B	tr|A0A087WXS2|A0A087WXS2_HUMAN Hepatocyte nuclear factor 1-beta OS=Homo sapiens OX=9606 GN=HNF1B PE=1 SV=1;tr|E0YMJ8|E0YMJ8_HUMAN HNF1 beta A splice variant 3 OS=Homo sapiens OX=9606 GN=HNF1B PE=1 SV=1;tr|A0A0C4DGS8|A0A0C4DGS8_HUMAN Hepatocyte nuclear fact	0	0	0	0	0	16645000	21912000	0	5	1	1	1	0	0	0	0	0	1	1	0	0	0	0	0	0	1	1	0	0	0	0	0	0	1	1	0	3.8	3.8	3.8	32.722	293	293;425;457;548;557
A0A087WY00;G3V394;F8WE88;F8W6H6;Q9Y4I1;E7ERV5	A0A087WY00;G3V394;F8WE88;F8W6H6;Q9Y4I1;E7ERV5	5;5;5;5;5;4	5;5;5;5;5;4	5;5;5;5;5;4	Unconventional myosin-Va	MYO5A	tr|A0A087WY00|A0A087WY00_HUMAN Unconventional myosin-Va OS=Homo sapiens OX=9606 GN=MYO5A PE=1 SV=1;tr|G3V394|G3V394_HUMAN Unconventional myosin-Va OS=Homo sapiens OX=9606 GN=MYO5A PE=1 SV=1;tr|F8WE88|F8WE88_HUMAN Unconventional myosin-Va OS=Homo sapiens OX	8112400	5737000	1366200	17971000	0	0	0	0	6	5	5	5	4	3	1	5	0	0	0	0	4	3	1	5	0	0	0	0	4	3	1	5	0	0	0	0	3.9	3.9	3.9	212.2	1828	1828;1853;1855;1855;1855;585
A0A087WY71;E9PFW3;Q96CW1;C9JJ47;C9JTK4;C9JGT8;C9JJD3;C9JPV8	A0A087WY71;E9PFW3;Q96CW1;C9JJ47	5;5;5;3;2;2;1;1	5;5;5;3;2;2;1;1	5;5;5;3;2;2;1;1	AP-2 complex subunit mu	AP2M1	tr|A0A087WY71|A0A087WY71_HUMAN AP-2 complex subunit mu OS=Homo sapiens OX=9606 GN=AP2M1 PE=1 SV=1;tr|E9PFW3|E9PFW3_HUMAN AP-2 complex subunit mu OS=Homo sapiens OX=9606 GN=AP2M1 PE=1 SV=1;sp|Q96CW1|AP2M1_HUMAN AP-2 complex subunit mu OS=Homo sapiens OX=960	2278300	2266500	1642700	3989400	1598400	28093000	33563000	8512700	8	5	5	5	1	2	1	1	1	4	4	2	1	2	1	1	1	4	4	2	1	2	1	1	1	4	4	2	13.6	13.6	13.6	49.526	434	434;460;435;252;160;195;113;136
A0A140T9S0;A0A0G2JLV0;A0A087WYD6;X5CMH5;E7ENX8;Q03519	A0A140T9S0;A0A0G2JLV0;A0A087WYD6;X5CMH5;E7ENX8;Q03519	1;1;1;1;1;1	1;1;1;1;1;1	1;1;1;1;1;1	Antigen peptide transporter 2	TAP2	tr|A0A140T9S0|A0A140T9S0_HUMAN Antigen peptide transporter 2 OS=Homo sapiens OX=9606 GN=TAP2 PE=1 SV=1;tr|A0A0G2JLV0|A0A0G2JLV0_HUMAN Antigen peptide transporter 2 OS=Homo sapiens OX=9606 GN=TAP2 PE=1 SV=1;tr|A0A087WYD6|A0A087WYD6_HUMAN Antigen peptide tra	812440	0	0	844360	0	0	0	0	6	1	1	1	1	0	0	1	0	0	0	0	1	0	0	1	0	0	0	0	1	0	0	1	0	0	0	0	1.4	1.4	1.4	72.046	653	653;702;702;703;843;686
A0A2R8Y7K6;M0QZR8;A0A087WYJ2;M0R2B7;P28340;A0A2R8Y705	A0A2R8Y7K6;M0QZR8;A0A087WYJ2;M0R2B7;P28340;A0A2R8Y705	3;3;3;3;3;2	3;3;3;3;3;2	3;3;3;3;3;2	DNA polymerase;DNA polymerase delta catalytic subunit	POLD1	tr|A0A2R8Y7K6|A0A2R8Y7K6_HUMAN DNA polymerase delta catalytic subunit OS=Homo sapiens OX=9606 GN=POLD1 PE=1 SV=1;tr|M0QZR8|M0QZR8_HUMAN DNA polymerase OS=Homo sapiens OX=9606 GN=POLD1 PE=1 SV=1;tr|A0A087WYJ2|A0A087WYJ2_HUMAN DNA polymerase OS=Homo sapiens	0	0	0	5258100	0	0	0	0	6	3	3	3	0	0	0	3	0	0	0	0	0	0	0	3	0	0	0	0	0	0	0	3	0	0	0	0	5.4	5.4	5.4	84.659	762	762;1009;1083;1133;1107;447
A0A087WYV9;A0A087X1F5;P57105	A0A087WYV9;A0A087X1F5;P57105	1;1;1	1;1;1	1;1;1	Synaptojanin-2-binding protein	SYNJ2BP-COX16;SYNJ2BP	tr|A0A087WYV9|A0A087WYV9_HUMAN SYNJ2BP-COX16 readthrough OS=Homo sapiens OX=9606 GN=SYNJ2BP-COX16 PE=4 SV=1;tr|A0A087X1F5|A0A087X1F5_HUMAN SYNJ2BP-COX16 readthrough (Fragment) OS=Homo sapiens OX=9606 GN=SYNJ2BP-COX16 PE=4 SV=6;sp|P57105|SYJ2B_HUMAN Synapto	0	0	0	0	0	1845500	3040600	1457200	3	1	1	1	0	0	0	0	0	1	1	1	0	0	0	0	0	1	1	1	0	0	0	0	0	1	1	1	5.5	5.5	5.5	20.527	182	182;152;145
A0A087WYY5;E9PMD7;F8VR82;F8VYE8;F8W0W8;P36873;P62136;F8W0V8	A0A087WYY5;E9PMD7;F8VR82;F8VYE8;F8W0W8;P36873;P62136	3;3;3;3;3;3;3;1	1;1;1;1;1;1;1;1	1;1;1;1;1;1;1;1	Serine/threonine-protein phosphatase;Serine/threonine-protein phosphatase PP1-gamma catalytic subunit;Serine/threonine-protein phosphatase PP1-alpha catalytic subunit	PPP1CC;PPP1CA	tr|A0A087WYY5|A0A087WYY5_HUMAN Serine/threonine-protein phosphatase OS=Homo sapiens OX=9606 GN=PPP1CC PE=1 SV=1;tr|E9PMD7|E9PMD7_HUMAN Serine/threonine-protein phosphatase (Fragment) OS=Homo sapiens OX=9606 GN=PPP1CA PE=1 SV=1;tr|F8VR82|F8VR82_HUMAN Serine	1493400	587470	0	1573900	0	1756200	3502600	846130	8	3	1	1	1	1	0	1	0	1	3	1	1	1	0	1	0	1	1	1	1	1	0	1	0	1	1	1	22.1	8.6	8.6	16.214	140	140;253;270;304;332;323;330;54
A0A087WZD8;Q8WUA4	A0A087WZD8;Q8WUA4	2;2	2;2	2;2	General transcription factor 3C polypeptide 2	GTF3C2	tr|A0A087WZD8|A0A087WZD8_HUMAN General transcription factor 3C polypeptide 2 OS=Homo sapiens OX=9606 GN=GTF3C2 PE=1 SV=1;sp|Q8WUA4|TF3C2_HUMAN General transcription factor 3C polypeptide 2 OS=Homo sapiens OX=9606 GN=GTF3C2 PE=1 SV=2	4627100	461240	0	6618700	0	0	0	0	2	2	2	2	1	1	0	1	0	0	0	0	1	1	0	1	0	0	0	0	1	1	0	1	0	0	0	0	4.6	4.6	4.6	63.874	584	584;911
A0A0C4DFV9;A0A087X027;Q01105;P0DME0	A0A0C4DFV9;A0A087X027;Q01105;P0DME0	1;1;1;1	1;1;1;1	1;1;1;1	Protein SET;Protein SETSIP	SET;SETSIP	tr|A0A0C4DFV9|A0A0C4DFV9_HUMAN Protein SET OS=Homo sapiens OX=9606 GN=SET PE=1 SV=1;tr|A0A087X027|A0A087X027_HUMAN Protein SETSIP OS=Homo sapiens OX=9606 GN=SETSIP PE=1 SV=1;sp|Q01105|SET_HUMAN Protein SET OS=Homo sapiens OX=9606 GN=SET PE=1 SV=3;sp|P0DME0	0	0	3100200	0	0	0	0	0	4	1	1	1	0	0	1	0	0	0	0	0	0	0	1	0	0	0	0	0	0	0	1	0	0	0	0	0	4.9	4.9	4.9	31.124	266	266;292;290;302
H0Y5N9;A0A087X0A8;D6RGG3;Q99715	H0Y5N9;A0A087X0A8;D6RGG3;Q99715	1;1;1;1	1;1;1;1	1;1;1;1	Collagen alpha-1(XII) chain	COL12A1	tr|H0Y5N9|H0Y5N9_HUMAN Collagen alpha-1(XII) chain (Fragment) OS=Homo sapiens OX=9606 GN=COL12A1 PE=1 SV=1;tr|A0A087X0A8|A0A087X0A8_HUMAN Collagen alpha-1(XII) chain OS=Homo sapiens OX=9606 GN=COL12A1 PE=1 SV=1;tr|D6RGG3|D6RGG3_HUMAN Collagen alpha-1(XII)	0	0	0	0	0	0	0	2384600	4	1	1	1	0	0	0	0	0	0	0	1	0	0	0	0	0	0	0	1	0	0	0	0	0	0	0	1	1.5	1.5	1.5	79.771	756	756;1874;3062;3063
A0A087X0X3;P52272;M0QZM1;M0R019;M0R2T0;M0QYQ7;M0R2I7;M0R0N3;M0QYL3;M0QY96;M0R0Y6	A0A087X0X3;P52272;M0QZM1	13;13;7;5;5;4;3;3;2;2;1	13;13;7;5;5;4;3;3;2;2;1	13;13;7;5;5;4;3;3;2;2;1	Heterogeneous nuclear ribonucleoprotein M	HNRNPM	tr|A0A087X0X3|A0A087X0X3_HUMAN Heterogeneous nuclear ribonucleoprotein M OS=Homo sapiens OX=9606 GN=HNRNPM PE=1 SV=1;sp|P52272|HNRPM_HUMAN Heterogeneous nuclear ribonucleoprotein M OS=Homo sapiens OX=9606 GN=HNRNPM PE=1 SV=3;tr|M0QZM1|M0QZM1_HUMAN Heteroge	20996000	29594000	47293000	44624000	1728200	23687000	18093000	14983000	11	13	13	13	4	5	11	5	1	6	6	5	4	5	11	5	1	6	6	5	4	5	11	5	1	6	6	5	19.2	19.2	19.2	77.569	730	730;730;383;352;357;219;214;275;99;116;99
A0A087X1N3;O75818;F8WC38;X6RLL4	A0A087X1N3;O75818;F8WC38	3;3;2;1	3;3;2;1	3;3;2;1	Ribonuclease P protein subunit p40	RPP40	tr|A0A087X1N3|A0A087X1N3_HUMAN Ribonuclease P 40kDa subunit, isoform CRA_c OS=Homo sapiens OX=9606 GN=RPP40 PE=1 SV=1;sp|O75818|RPP40_HUMAN Ribonuclease P protein subunit p40 OS=Homo sapiens OX=9606 GN=RPP40 PE=1 SV=3;tr|F8WC38|F8WC38_HUMAN Ribonuclease P	0	0	0	2543000	0	1351200	3130500	0	4	3	3	3	0	0	0	2	0	2	1	0	0	0	0	2	0	2	1	0	0	0	0	2	0	2	1	0	10.9	10.9	10.9	36.783	321	321;363;113;303
A0A087X211;Q8TCG1	A0A087X211;Q8TCG1	1;1	1;1	1;1	Protein CIP2A	KIAA1524	tr|A0A087X211|A0A087X211_HUMAN Protein CIP2A OS=Homo sapiens OX=9606 GN=CIP2A PE=1 SV=1;sp|Q8TCG1|CIP2A_HUMAN Protein CIP2A OS=Homo sapiens OX=9606 GN=CIP2A PE=1 SV=2	0	0	0	5459100	0	6838400	9760100	0	2	1	1	1	0	0	0	1	0	1	1	0	0	0	0	1	0	1	1	0	0	0	0	1	0	1	1	0	1.2	1.2	1.2	102.28	906	906;905
A0A087X2D0;P84103	A0A087X2D0;P84103	3;3	3;3	3;3	Serine/arginine-rich splicing factor 3	SRSF3	tr|A0A087X2D0|A0A087X2D0_HUMAN Serine/arginine-rich-splicing factor 3 OS=Homo sapiens OX=9606 GN=SRSF3 PE=1 SV=1;sp|P84103|SRSF3_HUMAN Serine/arginine-rich splicing factor 3 OS=Homo sapiens OX=9606 GN=SRSF3 PE=1 SV=1	10003000	20295000	14002000	19987000	2196800	13108000	1572500	0	2	3	3	3	1	1	2	1	1	1	1	0	1	1	2	1	1	1	1	0	1	1	2	1	1	1	1	0	24.2	24.2	24.2	10.32	95	95;164
A0A087X2G1;F1T0B3;Q92499	A0A087X2G1;F1T0B3;Q92499	19;19;19	19;19;19	19;19;19	ATP-dependent RNA helicase DDX1	DDX1	tr|A0A087X2G1|A0A087X2G1_HUMAN ATP-dependent RNA helicase DDX1 OS=Homo sapiens OX=9606 GN=DDX1 PE=1 SV=1;tr|F1T0B3|F1T0B3_HUMAN ATP-dependent RNA helicase DDX1 OS=Homo sapiens OX=9606 GN=DDX1 PE=1 SV=1;sp|Q92499|DDX1_HUMAN ATP-dependent RNA helicase DDX1 O	59922000	35095000	24637000	89794000	14837000	84970000	151940000	91814000	3	19	19	19	9	6	5	10	7	14	14	17	9	6	5	10	7	14	14	17	9	6	5	10	7	14	14	17	33.5	33.5	33.5	73.975	659	659;659;740
A0A096LP25;A0A096LNZ0;Q6ZSR9	A0A096LP25;A0A096LNZ0;Q6ZSR9	3;2;2	2;1;2	2;1;2	Uncharacterized protein FLJ45252	AAK1	tr|A0A096LP25|A0A096LP25_HUMAN AP2-associated protein kinase 1 (Fragment) OS=Homo sapiens OX=9606 GN=AAK1 PE=1 SV=1;tr|A0A096LNZ0|A0A096LNZ0_HUMAN AP2-associated protein kinase 1 (Fragment) OS=Homo sapiens OX=9606 GN=AAK1 PE=1 SV=6;sp|Q6ZSR9|YJ005_HUMAN Un	0	0	0	793070	0	4543000	2252000	2571700	3	3	2	2	0	1	0	2	0	3	2	2	0	0	0	1	0	2	1	2	0	0	0	1	0	2	1	2	8.6	5.9	5.9	54.448	511	511;339;355
A0A096LP55;P07919	A0A096LP55;P07919	1;1	1;1	1;1	Cytochrome b-c1 complex subunit 6;Cytochrome b-c1 complex subunit 6, mitochondrial	UQCRHL;UQCRH	sp|A0A096LP55|QCR6L_HUMAN Cytochrome b-c1 complex subunit 6-like, mitochondrial OS=Homo sapiens OX=9606 GN=UQCRHL PE=3 SV=1;sp|P07919|QCR6_HUMAN Cytochrome b-c1 complex subunit 6, mitochondrial OS=Homo sapiens OX=9606 GN=UQCRH PE=1 SV=2	4526900	5090700	2179200	6669000	0	2024000	0	0	2	1	1	1	1	1	1	1	0	1	1	0	1	1	1	1	0	1	1	0	1	1	1	1	0	1	1	0	9.9	9.9	9.9	10.752	91	91;91
A0A0A0MR02;P45880;Q5JSD1;Q5JSD2;A2A3S1	A0A0A0MR02;P45880;Q5JSD1	7;7;4;3;1	5;5;2;1;0	5;5;2;1;0	Voltage-dependent anion-selective channel protein 2	VDAC2	tr|A0A0A0MR02|A0A0A0MR02_HUMAN Voltage-dependent anion-selective channel protein 2 (Fragment) OS=Homo sapiens OX=9606 GN=VDAC2 PE=1 SV=1;sp|P45880|VDAC2_HUMAN Voltage-dependent anion-selective channel protein 2 OS=Homo sapiens OX=9606 GN=VDAC2 PE=1 SV=2;tr	43290000	22686000	29513000	72475000	5171200	45767000	72474000	32249000	5	7	5	5	5	5	4	6	2	6	7	6	4	4	3	4	2	4	5	4	4	4	3	4	2	4	5	4	29.4	23	23	30.348	282	282;294;204;194;109
Q5T093;Q5T092;A0A0A0MR06;Q5T091;O15258	Q5T093;Q5T092;A0A0A0MR06;Q5T091;O15258	1;1;1;1;1	1;1;1;1;1	1;1;1;1;1	Protein RER1	RER1	tr|Q5T093|Q5T093_HUMAN Protein RER1 OS=Homo sapiens OX=9606 GN=RER1 PE=1 SV=1;tr|Q5T092|Q5T092_HUMAN Protein RER1 (Fragment) OS=Homo sapiens OX=9606 GN=RER1 PE=1 SV=1;tr|A0A0A0MR06|A0A0A0MR06_HUMAN Protein RER1 (Fragment) OS=Homo sapiens OX=9606 GN=RER1 PE	0	0	0	0	0	1371600	1277100	0	5	1	1	1	0	0	0	0	0	1	1	0	0	0	0	0	0	1	1	0	0	0	0	0	0	1	1	0	9.4	9.4	9.4	13.439	117	117;158;177;187;196
A0A0A0MRA3;A0A0A0MTS7;Q8WZ42	A0A0A0MRA3;A0A0A0MTS7;Q8WZ42	2;2;2	2;2;2	2;2;2	Titin	TTN	tr|A0A0A0MRA3|A0A0A0MRA3_HUMAN Titin OS=Homo sapiens OX=9606 GN=TTN PE=1 SV=1;tr|A0A0A0MTS7|A0A0A0MTS7_HUMAN Titin OS=Homo sapiens OX=9606 GN=TTN PE=1 SV=1;sp|Q8WZ42|TITIN_HUMAN Titin OS=Homo sapiens OX=9606 GN=TTN PE=1 SV=4	0	20647000	0	0	0	0	0	0	3	2	2	2	1	1	0	1	0	0	0	0	1	1	0	1	0	0	0	0	1	1	0	1	0	0	0	0	0.1	0.1	0.1	3014	27118	27118;35991;34350
A0A590UK86;A0A590UK22;A0A590UKB0;A0A590UJ75;A0A0D9SGC1;A0A0A0MRM8;A0A1Y0BRN3;A0A590UJ40;E7EW20;Q9UM54;A0A590UK71;A0A5F9ZI03;A0A590UJY4	A0A590UK86;A0A590UK22;A0A590UKB0;A0A590UJ75;A0A0D9SGC1;A0A0A0MRM8;A0A1Y0BRN3;A0A590UJ40;E7EW20;Q9UM54;A0A590UK71;A0A5F9ZI03;A0A590UJY4	9;9;9;9;9;9;9;9;9;9;8;8;8	8;8;8;8;8;8;8;8;8;8;7;7;7	8;8;8;8;8;8;8;8;8;8;7;7;7	Unconventional myosin-VI	MYO6	tr|A0A590UK86|A0A590UK86_HUMAN Unconventional myosin-VI OS=Homo sapiens OX=9606 GN=MYO6 PE=1 SV=1;tr|A0A590UK22|A0A590UK22_HUMAN Unconventional myosin-VI (Fragment) OS=Homo sapiens OX=9606 GN=MYO6 PE=1 SV=1;tr|A0A590UKB0|A0A590UKB0_HUMAN Unconventional myo	12670000	4592700	1723900	22950000	542730	5814200	25395000	8770800	13	9	8	8	4	1	2	7	1	2	7	5	4	1	2	6	1	2	7	5	4	1	2	6	1	2	7	5	13	11.7	11.7	78.386	690	690;878;924;926;962;1253;1285;1294;1295;1294;634;661;664
B7ZLQ5;A0A0A0MRP6;P28370	B7ZLQ5;A0A0A0MRP6;P28370	7;7;7	7;7;7	3;3;3	Probable global transcription activator SNF2L1	SMARCA1	tr|B7ZLQ5|B7ZLQ5_HUMAN Probable global transcription activator SNF2L1 OS=Homo sapiens OX=9606 GN=SMARCA1 PE=1 SV=1;tr|A0A0A0MRP6|A0A0A0MRP6_HUMAN Probable global transcription activator SNF2L1 OS=Homo sapiens OX=9606 GN=SMARCA1 PE=1 SV=1;sp|P28370|SMCA1_HU	9053500	1967300	1342300	6817900	0	21955000	23089000	5080200	3	7	7	3	3	1	2	4	0	5	5	3	3	1	2	4	0	5	5	3	1	0	1	2	0	3	2	1	6.9	6.9	3.3	124.33	1070	1070;1058;1054
J3KR24;A0A0A0MSX9;P41252;Q5TCC6	J3KR24;A0A0A0MSX9;P41252	6;6;6;1	6;6;6;1	6;6;6;1	Isoleucine--tRNA ligase, cytoplasmic	IARS	tr|J3KR24|J3KR24_HUMAN Isoleucine-tRNA synthetase, isoform CRA_d OS=Homo sapiens OX=9606 GN=IARS1 PE=1 SV=1;tr|A0A0A0MSX9|A0A0A0MSX9_HUMAN Isoleucyl-tRNA synthetase 1 OS=Homo sapiens OX=9606 GN=IARS1 PE=1 SV=1;sp|P41252|SYIC_HUMAN Isoleucine--tRNA ligase,	1282600	0	0	4939700	0	5945500	2827500	2629200	4	6	6	6	2	0	0	4	0	4	2	2	2	0	0	4	0	4	2	2	2	0	0	4	0	4	2	2	5.2	5.2	5.2	131.76	1152	1152;1242;1262;174
P51532;P51531;A0A0A0MT49;Q9HBD4;A0A2R8Y4P4;A0A2R8Y7S2;A0A2R8Y4C5;A0A2R8YGG3;A0A0U1RQZ9;A0A2R8YG32;A0A2R8Y440;A0A2R8YGP5;A0A2R8Y7F3;F6VDE0;A0A2R8Y4R6;A0A2R8YFV8;A0A2R8YF80;A0A2R8Y7Y7;A0A2R8Y526;A0A2R8YF58;A0A2R8Y6V2;A0A2R8YDA1;A0A2R8Y523;A0A2R8YCY3;A0A2R8Y6N0	P51532;P51531;A0A0A0MT49;Q9HBD4;A0A2R8Y4P4;A0A2R8Y7S2;A0A2R8Y4C5;A0A2R8YGG3;A0A0U1RQZ9;A0A2R8YG32;A0A2R8Y440;A0A2R8YGP5;A0A2R8Y7F3;F6VDE0;A0A2R8Y4R6;A0A2R8YFV8;A0A2R8YF80;A0A2R8Y7Y7;A0A2R8Y526;A0A2R8YF58;A0A2R8Y6V2;A0A2R8YDA1;A0A2R8Y523;A0A2R8YCY3;A0A2R8Y6N0	2;2;2;2;2;2;2;2;2;2;2;2;1;1;1;1;1;1;1;1;1;1;1;1;1	2;2;2;2;2;2;2;2;2;2;2;2;1;1;1;1;1;1;1;1;1;1;1;1;1	2;2;2;2;2;2;2;2;2;2;2;2;1;1;1;1;1;1;1;1;1;1;1;1;1	Transcription activator BRG1;Probable global transcription activator SNF2L2	SMARCA4;SMARCA2	sp|P51532|SMCA4_HUMAN Transcription activator BRG1 OS=Homo sapiens OX=9606 GN=SMARCA4 PE=1 SV=2;sp|P51531|SMCA2_HUMAN Probable global transcription activator SNF2L2 OS=Homo sapiens OX=9606 GN=SMARCA2 PE=1 SV=2;tr|A0A0A0MT49|A0A0A0MT49_HUMAN Transcription a	0	2326100	0	0	0	2769200	4447900	1943100	25	2	2	2	1	1	0	0	0	1	2	1	1	1	0	0	0	1	2	1	1	1	0	0	0	1	2	1	1.4	1.4	1.4	184.64	1647	1647;1590;1681;1679;1649;1646;1047;1455;1428;1198;1192;1165;1165;1514;234;375;1094;1081;1068;1065;1041;985;799;385;1145
A0A0A0MTB8;Q8NI36	A0A0A0MTB8;Q8NI36	1;1	1;1	1;1	WD repeat-containing protein 36	WDR36	tr|A0A0A0MTB8|A0A0A0MTB8_HUMAN WD repeat-containing protein 36 OS=Homo sapiens OX=9606 GN=WDR36 PE=1 SV=1;sp|Q8NI36|WDR36_HUMAN WD repeat-containing protein 36 OS=Homo sapiens OX=9606 GN=WDR36 PE=1 SV=1	690580	0	0	1337700	0	0	0	0	2	1	1	1	1	0	0	1	0	0	0	0	1	0	0	1	0	0	0	0	1	0	0	1	0	0	0	0	1.6	1.6	1.6	99.365	895	895;951
A0A0A0MTI9;H7C4J1;B4DXW1;Q9C0K3;Q9P1U1;P61158	A0A0A0MTI9;H7C4J1;B4DXW1;Q9C0K3;Q9P1U1;P61158	1;1;1;1;1;1	1;1;1;1;1;1	1;1;1;1;1;1	Actin-related protein 3C;Actin-related protein 3B;Actin-related protein 3	ACTR3C;ACTR3;ACTR3B	tr|A0A0A0MTI9|A0A0A0MTI9_HUMAN Actin-related protein 3C OS=Homo sapiens OX=9606 GN=ACTR3C PE=3 SV=1;tr|H7C4J1|H7C4J1_HUMAN Actin-related protein 3C (Fragment) OS=Homo sapiens OX=9606 GN=ACTR3C PE=3 SV=1;tr|B4DXW1|B4DXW1_HUMAN Actin-related protein 3 OS=Hom	1005200	0	0	2340500	0	1363100	2287900	721060	6	1	1	1	1	1	0	1	0	1	1	1	1	1	0	1	0	1	1	1	1	1	0	1	0	1	1	1	5.3	5.3	5.3	21.312	189	189;208;367;210;418;418
F8WDD7;F8WCF6;A0A0A6YYG9;P59998;F8WDW3;F8WE39;H7C0A3	F8WDD7;F8WCF6;A0A0A6YYG9;P59998;F8WDW3;F8WE39;H7C0A3	2;2;2;2;1;1;1	2;2;2;2;1;1;1	2;2;2;2;1;1;1	Actin-related protein 2/3 complex subunit 4	ARPC4;ARPC4-TTLL3	tr|F8WDD7|F8WDD7_HUMAN Actin-related protein 2/3 complex subunit 4 OS=Homo sapiens OX=9606 GN=ARPC4 PE=4 SV=1;tr|F8WCF6|F8WCF6_HUMAN Actin-related protein 2/3 complex subunit 4 OS=Homo sapiens OX=9606 GN=ARPC4-TTLL3 PE=3 SV=1;tr|A0A0A6YYG9|A0A0A6YYG9_HUMAN	0	0	0	0	0	3146900	1486800	0	7	2	2	2	0	0	0	0	0	1	2	0	0	0	0	0	0	1	2	0	0	0	0	0	0	1	2	0	19.5	19.5	19.5	13.057	113	113;181;625;168;44;47;167
A0A0A6YYJ8;Q9Y383;B8ZZ10;A8MYV2;Q9NQ29	A0A0A6YYJ8;Q9Y383;B8ZZ10;A8MYV2;Q9NQ29	3;3;2;2;2	3;3;2;2;2	3;3;2;2;2	Putative RNA-binding protein Luc7-like 2;Putative RNA-binding protein Luc7-like 1	LUC7L2;LUC7L	tr|A0A0A6YYJ8|A0A0A6YYJ8_HUMAN Putative RNA-binding protein Luc7-like 2 OS=Homo sapiens OX=9606 GN=LUC7L2 PE=4 SV=1;sp|Q9Y383|LC7L2_HUMAN Putative RNA-binding protein Luc7-like 2 OS=Homo sapiens OX=9606 GN=LUC7L2 PE=1 SV=2;tr|B8ZZ10|B8ZZ10_HUMAN LUC7-like	3153500	2949200	0	7886100	830140	7184900	13770000	3927800	5	3	3	3	1	1	0	1	1	1	2	2	1	1	0	1	1	1	2	2	1	1	0	1	1	1	2	2	6.6	6.6	6.6	54.223	458	458;392;182;272;371
A0A0B4J1Z1;C9JAB2;Q16629	A0A0B4J1Z1;C9JAB2;Q16629	3;3;3	3;3;3	3;3;3	Serine/arginine-rich splicing factor 7	SRSF7	tr|A0A0B4J1Z1|A0A0B4J1Z1_HUMAN Serine/arginine-rich-splicing factor 7 OS=Homo sapiens OX=9606 GN=SRSF7 PE=1 SV=1;tr|C9JAB2|C9JAB2_HUMAN Serine/arginine-rich-splicing factor 7 OS=Homo sapiens OX=9606 GN=SRSF7 PE=1 SV=1;sp|Q16629|SRSF7_HUMAN Serine/arginine-	3819300	6339900	4982800	9425500	919630	6527100	9502600	5189000	3	3	3	3	2	2	2	2	1	2	3	3	2	2	2	2	1	2	3	3	2	2	2	2	1	2	3	3	16.8	16.8	16.8	15.763	137	137;235;238
A0A0B4J207;P21108;B1ALA9;A0A2R8Y7H4;P60891;B1ALA7;P11908;Q15244;B7ZB02;A6NMS2;H7C540;D3YTJ7	A0A0B4J207;P21108;B1ALA9;A0A2R8Y7H4;P60891;B1ALA7;P11908	4;4;3;3;3;2;2;1;1;1;1;1	4;4;3;3;3;2;2;1;1;1;1;1	4;4;3;3;3;2;2;1;1;1;1;1	Ribose-phosphate pyrophosphokinase 3;Ribose-phosphate pyrophosphokinase 1;Ribose-phosphate pyrophosphokinase 2	PRPS1L1;PRPS1;PRPS2	tr|A0A0B4J207|A0A0B4J207_HUMAN Ribose-phosphate pyrophosphokinase 3 OS=Homo sapiens OX=9606 GN=PRPS1L1 PE=1 SV=1;sp|P21108|PRPS3_HUMAN Ribose-phosphate pyrophosphokinase 3 OS=Homo sapiens OX=9606 GN=PRPS1L1 PE=1 SV=2;tr|B1ALA9|B1ALA9_HUMAN Ribose-phosphate	0	0	2967200	1244000	0	1580500	2595500	569820	12	4	4	4	0	0	3	1	0	2	2	1	0	0	3	1	0	2	2	1	0	0	3	1	0	2	2	1	17.3	17.3	17.3	34.809	318	318;318;285;321;318;168;318;40;114;147;173;200
H0YC33;E5RH50;A0A0B4J210;Q6PKG0	H0YC33;E5RH50;A0A0B4J210;Q6PKG0	1;1;1;1	1;1;1;1	1;1;1;1	La-related protein 1	LARP1	tr|H0YC33|H0YC33_HUMAN La-related protein 1 (Fragment) OS=Homo sapiens OX=9606 GN=LARP1 PE=1 SV=1;tr|E5RH50|E5RH50_HUMAN La-related protein 1 (Fragment) OS=Homo sapiens OX=9606 GN=LARP1 PE=1 SV=8;tr|A0A0B4J210|A0A0B4J210_HUMAN La-related protein 1 (Fragmen	0	0	0	0	0	3527200	6240500	2717100	4	1	1	1	0	0	0	0	0	1	1	1	0	0	0	0	0	1	1	1	0	0	0	0	0	1	1	1	6.6	6.6	6.6	20.78	183	183;610;815;1096
A0A0B4J269;Q13509	A0A0B4J269;Q13509	22;22	2;2	1;1	Tubulin beta-3 chain	TUBB3	tr|A0A0B4J269|A0A0B4J269_HUMAN G_PROTEIN_RECEP_F1_2 domain-containing protein OS=Homo sapiens OX=9606 PE=1 SV=1;sp|Q13509|TBB3_HUMAN Tubulin beta-3 chain OS=Homo sapiens OX=9606 GN=TUBB3 PE=1 SV=2	7725600	8142500	4101100	28329000	0	9682200	5579700	3106700	2	22	2	1	13	11	14	15	5	11	12	11	1	2	1	2	0	2	1	1	0	1	0	1	0	1	0	0	19.6	2.9	1.8	88.381	797	797;450
K7EME0;A0A0B4J2A4;P42765	K7EME0;A0A0B4J2A4;P42765	1;1;1	1;1;1	1;1;1	3-ketoacyl-CoA thiolase, mitochondrial	ACAA2	tr|K7EME0|K7EME0_HUMAN 3-ketoacyl-CoA thiolase, mitochondrial OS=Homo sapiens OX=9606 GN=ACAA2 PE=1 SV=1;tr|A0A0B4J2A4|A0A0B4J2A4_HUMAN 3-ketoacyl-CoA thiolase, mitochondrial OS=Homo sapiens OX=9606 GN=ACAA2 PE=1 SV=1;sp|P42765|THIM_HUMAN 3-ketoacyl-CoA th	0	0	0	3450300	0	2807100	3858300	0	3	1	1	1	0	0	0	1	0	1	1	0	0	0	0	1	0	1	1	0	0	0	0	1	0	1	1	0	5.8	5.8	5.8	36.282	342	342;394;397
A0A0B4J2B4;S4R417;K7EQJ5;K7ELC2;P62841;K7EM56;K7EJ78;S4R456	A0A0B4J2B4;S4R417;K7EQJ5;K7ELC2;P62841;K7EM56;K7EJ78	3;3;3;3;3;2;2;1	3;3;3;3;3;2;2;1	3;3;3;3;3;2;2;1	40S ribosomal protein S15	RPS15	tr|A0A0B4J2B4|A0A0B4J2B4_HUMAN 40S ribosomal protein S15 OS=Homo sapiens OX=9606 GN=RPS15 PE=1 SV=1;tr|S4R417|S4R417_HUMAN 40S ribosomal protein S15 OS=Homo sapiens OX=9606 GN=RPS15 PE=1 SV=1;tr|K7EQJ5|K7EQJ5_HUMAN 40S ribosomal protein S15 OS=Homo sapiens	0	0	0	23544000	0	13733000	29733000	3377700	8	3	3	3	0	0	0	3	0	3	3	2	0	0	0	3	0	3	3	2	0	0	0	3	0	3	3	2	24.6	24.6	24.6	13.742	118	118;135;141;152;145;112;129;68
C9JUA9;A0A590UJ29;A0A0C4DFT3;A0A590UKA8;A0A590UJC5;A0A590UJR5;A0A590UJ08;A0A590UJ81;A0A590UJ18;A0A590UJ68;A0A590UJS9;A0A590UJX2;A0A590UK48;A0A590UJR4;A0A590UK81;A0A590UJD9;Q12959	C9JUA9;A0A590UJ29;A0A0C4DFT3;A0A590UKA8;A0A590UJC5;A0A590UJR5;A0A590UJ08;A0A590UJ81;A0A590UJ18;A0A590UJ68;A0A590UJS9;A0A590UJX2;A0A590UK48;A0A590UJR4;A0A590UK81;A0A590UJD9;Q12959	1;1;1;1;1;1;1;1;1;1;1;1;1;1;1;1;1	1;1;1;1;1;1;1;1;1;1;1;1;1;1;1;1;1	1;1;1;1;1;1;1;1;1;1;1;1;1;1;1;1;1	Disks large homolog 1	DLG1	tr|C9JUA9|C9JUA9_HUMAN Disks large homolog 1 OS=Homo sapiens OX=9606 GN=DLG1 PE=1 SV=2;tr|A0A590UJ29|A0A590UJ29_HUMAN Disks large homolog 1 OS=Homo sapiens OX=9606 GN=DLG1 PE=1 SV=1;tr|A0A0C4DFT3|A0A0C4DFT3_HUMAN Disks large homolog 1 OS=Homo sapiens OX=96	0	0	0	0	0	573890	896640	457710	17	1	1	1	0	0	0	0	0	1	1	1	0	0	0	0	0	1	1	1	0	0	0	0	0	1	1	1	3.1	3.1	3.1	63.083	551	551;744;892;883;879;878;875;874;868;865;839;833;821;819;772;925;904
A0A0C4DG17;P08865;C9J9K3;F8WD59	A0A0C4DG17;P08865;C9J9K3	11;11;9;4	11;11;9;4	11;11;9;4	40S ribosomal protein SA	RPSA	tr|A0A0C4DG17|A0A0C4DG17_HUMAN 40S ribosomal protein SA OS=Homo sapiens OX=9606 GN=RPSA PE=1 SV=1;sp|P08865|RSSA_HUMAN 40S ribosomal protein SA OS=Homo sapiens OX=9606 GN=RPSA PE=1 SV=4;tr|C9J9K3|C9J9K3_HUMAN 40S ribosomal protein SA (Fragment) OS=Homo sap	21740000	14721000	28876000	52273000	2033000	18951000	35774000	10128000	4	11	11	11	6	5	7	6	1	5	8	4	6	5	7	6	1	5	8	4	6	5	7	6	1	5	8	4	41	41	41	33.313	300	300;295;263;116
A0A0C4DGA2;O75521;F8WAW4;F8W6J1;F1LLU7;C9JB63	A0A0C4DGA2;O75521	5;5;1;1;1;1	5;5;1;1;1;1	5;5;1;1;1;1	Enoyl-CoA delta isomerase 2, mitochondrial	ECI2	tr|A0A0C4DGA2|A0A0C4DGA2_HUMAN Enoyl-CoA delta isomerase 2, mitochondrial OS=Homo sapiens OX=9606 GN=ECI2 PE=1 SV=1;sp|O75521|ECI2_HUMAN Enoyl-CoA delta isomerase 2, mitochondrial OS=Homo sapiens OX=9606 GN=ECI2 PE=1 SV=4	36880000	45152000	30072000	109550000	14061000	93937000	144110000	56791000	6	5	5	5	3	3	3	3	3	4	5	3	3	3	3	3	3	4	5	3	3	3	3	3	3	4	5	3	15.7	15.7	15.7	40.183	364	364;394;140;152;197;220
A0A3B3IRN8;A0A0C4DGG2;P24311;Q8TF08	A0A3B3IRN8;A0A0C4DGG2;P24311;Q8TF08	1;1;1;1	1;1;1;1	1;1;1;1	Cytochrome c oxidase subunit 7B, mitochondrial;Cytochrome c oxidase subunit 7B2, mitochondrial	COX7B2;COX7B	tr|A0A3B3IRN8|A0A3B3IRN8_HUMAN Cytochrome c oxidase subunit 7B, mitochondrial OS=Homo sapiens OX=9606 GN=COX7B PE=1 SV=1;tr|A0A0C4DGG2|A0A0C4DGG2_HUMAN Cytochrome c oxidase subunit 7B2, mitochondrial OS=Homo sapiens OX=9606 GN=COX7B2 PE=1 SV=1;sp|P24311|CO	0	7270700	4280800	39774000	0	4813400	0	0	4	1	1	1	1	1	1	1	0	1	0	0	1	1	1	1	0	1	0	0	1	1	1	1	0	1	0	0	13.3	13.3	13.3	6.8487	60	60;80;80;81
A0A0C4DGI3;B4DJV2;O75390;H0YIC4;F8W642;F8VZK9;F8VX07;F8VRP1;F8VX68;F8VPF9;F8VPA1;F8VTT8;F8W1S4;F8W4S1;H0YH82	A0A0C4DGI3;B4DJV2;O75390	9;9;9;3;2;2;2;2;2;2;2;2;2;2;2	9;9;9;3;2;2;2;2;2;2;2;2;2;2;2	9;9;9;3;2;2;2;2;2;2;2;2;2;2;2	Citrate synthase;Citrate synthase, mitochondrial	CS	tr|A0A0C4DGI3|A0A0C4DGI3_HUMAN Citrate synthase OS=Homo sapiens OX=9606 GN=CS PE=1 SV=1;tr|B4DJV2|B4DJV2_HUMAN Citrate synthase OS=Homo sapiens OX=9606 GN=CS PE=1 SV=1;sp|O75390|CISY_HUMAN Citrate synthase, mitochondrial OS=Homo sapiens OX=9606 GN=CS PE=1	3701900	1319300	4464600	15510000	0	5902500	51051000	7040900	15	9	9	9	3	1	4	5	0	3	7	3	3	1	4	5	0	3	7	3	3	1	4	5	0	3	7	3	20	20	20	44.703	400	400;453;466;123;66;80;114;117;120;140;144;149;157;178;190
A0A0C4DGP4;K7ELL7;P14314	A0A0C4DGP4;K7ELL7;P14314	1;1;1	1;1;1	1;1;1	Glucosidase 2 subunit beta	PRKCSH	tr|A0A0C4DGP4|A0A0C4DGP4_HUMAN Glucosidase 2 subunit beta (Fragment) OS=Homo sapiens OX=9606 GN=PRKCSH PE=1 SV=1;tr|K7ELL7|K7ELL7_HUMAN Glucosidase 2 subunit beta OS=Homo sapiens OX=9606 GN=PRKCSH PE=1 SV=1;sp|P14314|GLU2B_HUMAN Glucosidase 2 subunit beta	0	0	1881100	0	0	0	0	0	3	1	1	1	0	0	1	0	0	0	0	0	0	0	1	0	0	0	0	0	0	0	1	0	0	0	0	0	10.5	10.5	10.5	22.628	200	200;535;528
J3QLJ8;A0A0C4DGQ8;Q6IAN0;J3KRS1	J3QLJ8;A0A0C4DGQ8;Q6IAN0;J3KRS1	2;2;2;1	2;2;2;1	2;2;2;1	Dehydrogenase/reductase SDR family member 7B	DHRS7B	tr|J3QLJ8|J3QLJ8_HUMAN Dehydrogenase/reductase SDR family member 7B OS=Homo sapiens OX=9606 GN=DHRS7B PE=1 SV=1;tr|A0A0C4DGQ8|A0A0C4DGQ8_HUMAN Dehydrogenase/reductase SDR family member 7B OS=Homo sapiens OX=9606 GN=DHRS7B PE=1 SV=1;sp|Q6IAN0|DRS7B_HUMAN De	3745500	0	0	2941000	0	0	0	0	4	2	2	2	1	0	0	2	0	0	0	0	1	0	0	2	0	0	0	0	1	0	0	2	0	0	0	0	34.6	34.6	34.6	11.937	107	107;310;325;125
P39656;A0A0C4DGS1;U3KQ84	P39656;A0A0C4DGS1;U3KQ84	5;5;3	5;5;3	5;5;3	Dolichyl-diphosphooligosaccharide--protein glycosyltransferase 48 kDa subunit	DDOST	sp|P39656|OST48_HUMAN Dolichyl-diphosphooligosaccharide--protein glycosyltransferase 48 kDa subunit OS=Homo sapiens OX=9606 GN=DDOST PE=1 SV=4;tr|A0A0C4DGS1|A0A0C4DGS1_HUMAN Dolichyl-diphosphooligosaccharide--protein glycosyltransferase 48 kDa subunit OS=H	13609000	2287400	9697000	9209400	512500	5343100	14776000	8257400	3	5	5	5	3	1	5	2	1	2	3	3	3	1	5	2	1	2	3	3	3	1	5	2	1	2	3	3	16.2	16.2	16.2	50.8	456	456;439;154
A0A0C4DGS9;Q9Y6K0	A0A0C4DGS9;Q9Y6K0	1;1	1;1	1;1	Choline/ethanolaminephosphotransferase 1	CEPT1	tr|A0A0C4DGS9|A0A0C4DGS9_HUMAN Choline/ethanolaminephosphotransferase 1 OS=Homo sapiens OX=9606 GN=CEPT1 PE=1 SV=1;sp|Q9Y6K0|CEPT1_HUMAN Choline/ethanolaminephosphotransferase 1 OS=Homo sapiens OX=9606 GN=CEPT1 PE=1 SV=1	0	0	0	0	0	0	0	0	2	1	1	1	1	0	0	1	0	0	0	0	1	0	0	1	0	0	0	0	1	0	0	1	0	0	0	0	3.9	3.9	3.9	31.293	280	280;416
B4DJK0;B4DUA4;A0A590UJK4;A0A590UK01;A0A590UJP7;A0A0D9SEM4;A0A590UK80;Q13243;Q13247;Q08170	B4DJK0;B4DUA4;A0A590UJK4;A0A590UK01;A0A590UJP7;A0A0D9SEM4;A0A590UK80;Q13243;Q13247;Q08170	1;1;1;1;1;1;1;1;1;1	1;1;1;1;1;1;1;1;1;1	1;1;1;1;1;1;1;1;1;1	Serine/arginine-rich splicing factor 5;Serine/arginine-rich splicing factor 6;Serine/arginine-rich splicing factor 4	SRSF5;SRSF4;SRSF6	tr|B4DJK0|B4DJK0_HUMAN Serine/arginine-rich-splicing factor 5 OS=Homo sapiens OX=9606 GN=SRSF5 PE=1 SV=1;tr|B4DUA4|B4DUA4_HUMAN Serine/arginine-rich-splicing factor 5 OS=Homo sapiens OX=9606 GN=SRSF5 PE=1 SV=1;tr|A0A590UJK4|A0A590UJK4_HUMAN Serine/arginine	0	0	4045500	0	0	0	0	0	10	1	1	1	0	0	1	0	0	0	0	0	0	0	1	0	0	0	0	0	0	0	1	0	0	0	0	0	7.3	7.3	7.3	14.437	124	124;138;226;273;276;378;1090;272;344;494
H0YKH0;H0YLW9;H0YLI3;F5H7D6;H0YNT2;A0A0D9SES8;H0YKT5;H0YKN8;H0YL70;Q04726	H0YKH0;H0YLW9;H0YLI3;F5H7D6;H0YNT2;A0A0D9SES8;H0YKT5;H0YKN8;H0YL70;Q04726	1;1;1;1;1;1;1;1;1;1	1;1;1;1;1;1;1;1;1;1	1;1;1;1;1;1;1;1;1;1	Transducin-like enhancer protein 3	TLE3	tr|H0YKH0|H0YKH0_HUMAN Transducin-like enhancer protein 3 OS=Homo sapiens OX=9606 GN=TLE3 PE=1 SV=1;tr|H0YLW9|H0YLW9_HUMAN Transducin-like enhancer protein 3 OS=Homo sapiens OX=9606 GN=TLE3 PE=1 SV=1;tr|H0YLI3|H0YLI3_HUMAN Transducin-like enhancer protein	454220	0	0	0	0	468940	560950	342190	10	1	1	1	1	0	0	0	0	1	1	1	1	0	0	0	0	1	1	1	1	0	0	0	0	1	1	1	3.4	3.4	3.4	47.761	445	445;448;537;699;716;772;774;778;782;772
O00571;A0A0D9SG12;A0A0D9SF53;A0A2R8Y4A4;A0A2R8YFS5;A0A0D9SFB3;A0A2R8YF78;A0A2R8Y645;A0A2U3TZJ9;A0A2R8YDT5;A0A2R8Y7T2;A0A2R8Y5G6;A0A2R8YFR4;A0A2R8YCW1;O15523;A0A2R8YDH3;F6S8Q4;A0A0J9YVQ7;A0A087WVZ1;A0A087WX09;A0A2R8Y650;A0A2R8YCU0;A0A2R8Y770	O00571;A0A0D9SG12;A0A0D9SF53;A0A2R8Y4A4;A0A2R8YFS5;A0A0D9SFB3;A0A2R8YF78;A0A2R8Y645;A0A2U3TZJ9;A0A2R8YDT5;A0A2R8Y7T2;A0A2R8Y5G6;A0A2R8YFR4;A0A2R8YCW1;O15523;A0A2R8YDH3;F6S8Q4	11;11;11;11;11;11;11;10;10;10;10;10;10;10;9;9;8;3;2;1;1;1;1	10;10;10;10;10;10;10;9;9;9;9;9;9;9;8;8;7;3;2;1;1;1;1	10;10;10;10;10;10;10;9;9;9;9;9;9;9;8;8;7;3;2;1;1;1;1	ATP-dependent RNA helicase DDX3X;ATP-dependent RNA helicase DDX3Y	DDX3X;DDX3Y	sp|O00571|DDX3X_HUMAN ATP-dependent RNA helicase DDX3X OS=Homo sapiens OX=9606 GN=DDX3X PE=1 SV=3;tr|A0A0D9SG12|A0A0D9SG12_HUMAN ATP-dependent RNA helicase DDX3X OS=Homo sapiens OX=9606 GN=DDX3X PE=1 SV=1;tr|A0A0D9SF53|A0A0D9SF53_HUMAN ATP-dependent RNA he	2864700	7000200	4947500	7168600	0	27118000	49469000	14540000	23	11	10	10	2	4	4	4	0	7	8	5	2	4	3	4	0	7	8	5	2	4	3	4	0	7	8	5	19.3	17.7	17.7	73.243	662	662;647;733;662;661;640;641;716;661;475;476;622;660;647;660;503;629;222;189;98;193;181;61
A0A0G2JIW1;P0DMV9;P0DMV8;V9GZ37	A0A0G2JIW1;P0DMV9;P0DMV8;V9GZ37	39;39;39;26	39;39;39;26	16;16;16;10	Heat shock 70 kDa protein 1B;Heat shock 70 kDa protein 1A	HSPA1B;HSPA1A	tr|A0A0G2JIW1|A0A0G2JIW1_HUMAN Heat shock 70 kDa protein 1B OS=Homo sapiens OX=9606 GN=HSPA1B PE=1 SV=1;sp|P0DMV9|HS71B_HUMAN Heat shock 70 kDa protein 1B OS=Homo sapiens OX=9606 GN=HSPA1B PE=1 SV=1;sp|P0DMV8|HS71A_HUMAN Heat shock 70 kDa protein 1A OS=Hom	1903300000	1071100000	1092600000	3000800000	112690000	980310000	1596500000	718440000	4	39	39	16	27	21	32	27	12	20	21	19	27	21	32	27	12	20	21	19	10	9	15	9	5	8	8	8	57.8	57.8	26.8	70.108	642	642;641;641;476
C9K0U8;A0A0G2JLD8;E7EUY5;Q04837	C9K0U8;A0A0G2JLD8;E7EUY5;Q04837	2;2;2;2	2;2;2;2	2;2;2;2	Single-stranded DNA-binding protein, mitochondrial	SSBP1	tr|C9K0U8|C9K0U8_HUMAN Single-stranded DNA-binding protein, mitochondrial (Fragment) OS=Homo sapiens OX=9606 GN=SSBP1 PE=1 SV=1;tr|A0A0G2JLD8|A0A0G2JLD8_HUMAN Single-stranded DNA-binding protein, mitochondrial (Fragment) OS=Homo sapiens OX=9606 GN=SSBP1 PE	3919100	2776400	0	4971400	0	0	4103100	0	4	2	2	2	1	1	0	1	0	1	2	0	1	1	0	1	0	1	2	0	1	1	0	1	0	1	2	0	11.6	11.6	11.6	14.131	121	121;134;135;148
A0A0G2JPP1;A0A0G2JLE6;CON__Q9BYQ5;A0A140TA64;Q9BYR2;Q9BQ66;Q9BYQ5;Q9BYR0	A0A0G2JPP1;A0A0G2JLE6;CON__Q9BYQ5;A0A140TA64;Q9BYR2;Q9BQ66;Q9BYQ5;Q9BYR0	1;1;1;1;1;1;1;1	1;1;1;1;1;1;1;1	1;1;1;1;1;1;1;1	Keratin-associated protein 4-5;Keratin-associated protein 4-12;Keratin-associated protein 4-6;Keratin-associated protein 4-7	KRTAP4-5;KRTAP4-12;KRTAP4-6;KRTAP4-7	tr|A0A0G2JPP1|A0A0G2JPP1_HUMAN Keratin-associated protein 4-8 OS=Homo sapiens OX=9606 GN=KRTAP4-8 PE=1 SV=1;tr|A0A0G2JLE6|A0A0G2JLE6_HUMAN HCG2042992 OS=Homo sapiens OX=9606 GN=KRTAP4-8 PE=1 SV=1;;tr|A0A140TA64|A0A140TA64_HUMAN Uncharacterized protein OS=H	0	0	0	0	0	1014000	0	0	8	1	1	1	0	0	0	0	0	1	0	0	0	0	0	0	0	1	0	0	0	0	0	0	0	1	0	0	10.3	10.3	10.3	19.611	185	185;195;205;210;181;201;205;210
N0E644;A0A0G2JM58;Q5SRQ3;Q5SRQ6;N0E472;A0A0G2JM12;P67870	N0E644;A0A0G2JM58;Q5SRQ3;Q5SRQ6;N0E472;A0A0G2JM12;P67870	1;1;1;1;1;1;1	1;1;1;1;1;1;1	1;1;1;1;1;1;1	Casein kinase II subunit beta	CSNK2B-LY6G5B-562;CSNK2B-LY6G5B-1181;CSNK2B;CSNK2B-LY6G5B--991	tr|N0E644|N0E644_HUMAN Casein kinase II subunit beta OS=Homo sapiens OX=9606 GN=CSNK2B PE=1 SV=1;tr|A0A0G2JM58|A0A0G2JM58_HUMAN Casein kinase II subunit beta OS=Homo sapiens OX=9606 GN=CSNK2B PE=1 SV=1;tr|Q5SRQ3|Q5SRQ3_HUMAN Casein kinase II subunit beta O	0	0	0	0	0	0	4595000	0	7	1	1	1	0	0	0	0	0	0	1	0	0	0	0	0	0	0	1	0	0	0	0	0	0	0	1	0	7.5	7.5	7.5	18.217	161	161;161;228;234;304;304;215
A0A0G2JNZ2;A0A0G2JPP5;Q14160;A0A0G2JMS7;H0YCG0;H0YDF9;Q5T0G3;Q9BTT6	A0A0G2JNZ2;A0A0G2JPP5;Q14160;A0A0G2JMS7	29;29;29;27;12;3;1;1	29;29;29;27;12;3;1;1	29;29;29;27;12;3;1;1	Protein scribble homolog	SCRIB	tr|A0A0G2JNZ2|A0A0G2JNZ2_HUMAN Protein scribble homolog OS=Homo sapiens OX=9606 GN=SCRIB PE=1 SV=1;tr|A0A0G2JPP5|A0A0G2JPP5_HUMAN Protein scribble homolog OS=Homo sapiens OX=9606 GN=SCRIB PE=1 SV=1;sp|Q14160|SCRIB_HUMAN Protein scribble homolog OS=Homo sap	8062100	0	0	0	15184000	144130000	154830000	93057000	8	29	29	29	1	0	0	0	9	22	23	22	1	0	0	0	9	22	23	22	1	0	0	0	9	22	23	22	19.9	19.9	19.9	174.91	1630	1630;1655;1630;1549;650;140;154;524
P01889;A0A0G2JPD3;A0A1W2PPR8;A0A1W2PR61;A0A140T8Y4;A0A1W2PPF8;A0A140T8W8;A0A1W2PSE7;O19617;A0A140T962;A0A140T921;Q5SRN5;B0UXQ0;A0A0G2JIF0;A0A1W2PQD0;A0A1W2PRT9;D0EV57;A0A0G2JPA3;A0A140T9Z6;A0A140T9X6;A0A0D9SFW8;A0A1W2PPQ2;A0A140T913;A0A140T9I0;A0A140T9U8;A0A140T937;A0A1W2PS39;A0A0G2JH66;A0A140T930;A0A140T9B3;A2BF26;A0A0G2JL56;A2AEA2;A0A0G2JH50;A0A140T9J9;A0A140T912;A0A140T9H5;A0A140T9X5;A0A0G2JI3…	P01889;A0A0G2JPD3;A0A1W2PPR8;A0A1W2PR61;A0A140T8Y4;A0A1W2PPF8;A0A140T8W8;A0A1W2PSE7;O19617;A0A140T962;A0A140T921;Q5SRN5;B0UXQ0;A0A0G2JIF0;A0A1W2PQD0;A0A1W2PRT9;D0EV57;A0A0G2JPA3;A0A140T9Z6;A0A140T9X6;A0A0D9SFW8;A0A1W2PPQ2;A0A140T913;A0A140T9I0;A0A140T9U8;A0A140T937;A0A1W2PS39;A0A0G2JH66;A0A140T930;A0A140T9B3;A2BF26;A0A0G2JL56;A2AEA2;A0A0G2JH50;A0A140T9J9;A0A140T912;A0A140T9H5;A0A140T9X5;A0A0G2JI3…	2;2;2;2;2;2;2;1;1;1;1;1;1;1;1;1;1;1;1;1;1;1;1;1;1;1;1;1;1;1;1;1;1;1;1;1;1;1;1;1;1;1;1;1;1;1;1;1;1;1;1;1;1;1;1;1;1;1;1;1;1;1;1;1;1;1;1;1;1;1;1;1	2;2;2;2;2;2;2;1;1;1;1;1;1;1;1;1;1;1;1;1;1;1;1;1;1;1;1;1;1;1;1;1;1;1;1;1;1;1;1;1;1;1;1;1;1;1;1;1;1;1;1;1;1;1;1;1;1;1;1;1;1;1;1;1;1;1;1;1;1;1;1;1	2;2;2;2;2;2;2;1;1;1;1;1;1;1;1;1;1;1;1;1;1;1;1;1;1;1;1;1;1;1;1;1;1;1;1;1;1;1;1;1;1;1;1;1;1;1;1;1;1;1;1;1;1;1;1;1;1;1;1;1;1;1;1;1;1;1;1;1;1;1;1;1	HLA class I histocompatibility antigen, B-7 alpha chain;HLA class I histocompatibility antigen, alpha chain F;Putative HLA class I histocompatibility antigen, alpha chain H;HLA class I histocompatibility antigen, A-3 alpha chain;HLA class I histocompatibility antigen, Cw-7 alpha chain	HLA-B;HLA-C;HLA-A;HLA-F;HLA-H	sp|P01889|HLAB_HUMAN HLA class I histocompatibility antigen, B alpha chain OS=Homo sapiens OX=9606 GN=HLA-B PE=1 SV=3;tr|A0A0G2JPD3|A0A0G2JPD3_HUMAN HLA class I histocompatibility antigen, A alpha chain OS=Homo sapiens OX=9606 GN=HLA-A PE=1 SV=1;tr|A0A1W2P	11627000	5769000	0	10862000	0	0	0	0	72	2	2	2	2	1	0	1	0	0	0	0	2	1	0	1	0	0	0	0	2	1	0	1	0	0	0	0	5	5	5	40.46	362	362;394;363;325;371;339;299;367;366;368;368;371;365;368;339;362;346;346;342;213;143;339;371;365;397;339;339;442;397;397;397;394;372;372;372;372;372;371;299;241;299;225;225;225;225;225;241;241;241;241;244;244;244;244;299;325;371;299;346;362;365;442;299;325;334;325;299;325;326;334;246;366
A0A0G2JQ62;Q8NF37	A0A0G2JQ62;Q8NF37	1;1	1;1	1;1	Lysophosphatidylcholine acyltransferase 1	LPCAT1	tr|A0A0G2JQ62|A0A0G2JQ62_HUMAN Lysophosphatidylcholine acyltransferase 1 (Fragment) OS=Homo sapiens OX=9606 GN=LPCAT1 PE=1 SV=1;sp|Q8NF37|PCAT1_HUMAN Lysophosphatidylcholine acyltransferase 1 OS=Homo sapiens OX=9606 GN=LPCAT1 PE=1 SV=2	941300	374630	0	2212500	0	0	0	0	2	1	1	1	1	1	0	1	0	0	0	0	1	1	0	1	0	0	0	0	1	1	0	1	0	0	0	0	4.7	4.7	4.7	54.472	489	489;534
B0QYY6;A0A0G2JSB3;O43251;B0QYY7;S4R469;A0A0G2JRA5;B0QYV1;B0QYY4;F8VZG9;B7Z1U7;J3KNW3;F8VRS4;A0A087X2B1;J3QQZ2;J3QRF4;A0A3B3ITL7;F8VZY7;F8VR27;I3L1D4;A0A286YEU2;A6NFN3;Q9NWB1	B0QYY6;A0A0G2JSB3;O43251;B0QYY7;S4R469;A0A0G2JRA5;B0QYV1;B0QYY4;F8VZG9;B7Z1U7;J3KNW3;F8VRS4;A0A087X2B1;J3QQZ2;J3QRF4;A0A3B3ITL7;F8VZY7;F8VR27;I3L1D4;A0A286YEU2;A6NFN3;Q9NWB1	2;2;2;2;2;2;2;2;1;1;1;1;1;1;1;1;1;1;1;1;1;1	2;2;2;2;2;2;2;2;1;1;1;1;1;1;1;1;1;1;1;1;1;1	2;2;2;2;2;2;2;2;1;1;1;1;1;1;1;1;1;1;1;1;1;1	RNA binding protein fox-1 homolog 2;RNA binding protein fox-1 homolog;RNA binding protein fox-1 homolog 3;RNA binding protein fox-1 homolog 1	RBFOX2;RBFOX1;RBFOX3	tr|B0QYY6|B0QYY6_HUMAN RNA-binding protein fox-1 homolog 2 (Fragment) OS=Homo sapiens OX=9606 GN=RBFOX2 PE=1 SV=1;tr|A0A0G2JSB3|A0A0G2JSB3_HUMAN RNA-binding protein fox-1 homolog 2 (Fragment) OS=Homo sapiens OX=9606 GN=RBFOX2 PE=1 SV=1;sp|O43251|RFOX2_HUMA	3772200	0	0	2330400	0	4766700	909770	0	22	2	2	2	1	0	0	2	0	1	1	0	1	0	0	2	0	1	1	0	1	0	0	2	0	1	1	0	18.8	18.8	18.8	13.995	128	128;186;390;200;234;389;357;370;466;425;402;391;375;328;358;314;263;262;189;582;312;397
E9PN18;A0A0J9YVR6;E9PQ56;A0A0J9YWM1;H0YEM1;A0A0J9YYL3;A0A0J9YXJ8;A0A0J9YVP6;A0A0J9YXX5;Q9UHX1;E9PL19;E9PMU7;H0YCP8	E9PN18;A0A0J9YVR6;E9PQ56;A0A0J9YWM1;H0YEM1;A0A0J9YYL3;A0A0J9YXJ8;A0A0J9YVP6;A0A0J9YXX5;Q9UHX1;E9PL19;E9PMU7;H0YCP8	2;2;2;2;2;2;2;2;2;2;1;1;1	2;2;2;2;2;2;2;2;2;2;1;1;1	2;2;2;2;2;2;2;2;2;2;1;1;1	Poly(U)-binding-splicing factor PUF60	PUF60	tr|E9PN18|E9PN18_HUMAN Poly(U)-binding-splicing factor PUF60 (Fragment) OS=Homo sapiens OX=9606 GN=PUF60 PE=1 SV=1;tr|A0A0J9YVR6|A0A0J9YVR6_HUMAN Poly(U)-binding-splicing factor PUF60 (Fragment) OS=Homo sapiens OX=9606 GN=PUF60 PE=1 SV=3;tr|E9PQ56|E9PQ56_H	0	0	3311800	0	0	7780300	0	2573600	13	2	2	2	0	0	1	0	0	1	0	1	0	0	1	0	0	1	0	1	0	0	1	0	0	1	0	1	9.9	9.9	9.9	28.743	263	263;314;322;329;336;505;522;534;551;559;228;247;273
P43243;A8MXP9;A0A0R4J2E8;D6REM6;B3KM87;D6R991;H0Y8T4;D6RE02;Q68E03;D6RIA2;D6RBI2;D6RBK5;D6RAY2;D6RAM9;A0A1B0GX04;D6R8Z5;D6REK4;D6RCM3;D6RBS2;D6R9F3;D6RB45	P43243;A8MXP9;A0A0R4J2E8;D6REM6;B3KM87;D6R991;H0Y8T4	9;9;9;8;6;6;5;3;3;3;3;2;2;2;1;1;1;1;1;1;1	9;9;9;8;6;6;5;3;3;3;3;2;2;2;1;1;1;1;1;1;1	9;9;9;8;6;6;5;3;3;3;3;2;2;2;1;1;1;1;1;1;1	Matrin-3	MATR3	sp|P43243|MATR3_HUMAN Matrin-3 OS=Homo sapiens OX=9606 GN=MATR3 PE=1 SV=2;tr|A8MXP9|A8MXP9_HUMAN Matrin-3 OS=Homo sapiens OX=9606 GN=MATR3 PE=1 SV=1;tr|A0A0R4J2E8|A0A0R4J2E8_HUMAN Matrin-3 OS=Homo sapiens OX=9606 GN=MATR3 PE=1 SV=1;tr|D6REM6|D6REM6_HUMAN M	26919000	26895000	16347000	42027000	0	6517700	10900000	5057600	21	9	9	9	4	4	6	4	0	3	3	3	4	4	6	4	0	3	3	3	4	4	6	4	0	3	3	3	13.3	13.3	13.3	94.622	847	847;895;847;794;509;433;334;124;283;172;109;121;86;81;77;107;100;99;87;78;47
A0A0S2Z5D0;H3BUV4;A0A1B0GTU6;Q9NWW5	A0A0S2Z5D0;H3BUV4;A0A1B0GTU6;Q9NWW5	1;1;1;1	1;1;1;1	1;1;1;1	Ceroid-lipofuscinosis neuronal protein 6	CLN6	tr|A0A0S2Z5D0|A0A0S2Z5D0_HUMAN Ceroid-lipofuscinosis neuronal 6 late infantile variant isoform 2 OS=Homo sapiens OX=9606 GN=CLN6 PE=1 SV=1;tr|H3BUV4|H3BUV4_HUMAN Ceroid-lipofuscinosis neuronal protein 6 OS=Homo sapiens OX=9606 GN=CLN6 PE=1 SV=1;tr|A0A1B0GT	0	0	0	7017800	0	0	0	0	4	1	1	1	0	0	0	1	0	0	0	0	0	0	0	1	0	0	0	0	0	0	0	1	0	0	0	0	7.6	7.6	7.6	19.299	171	171;213;251;311
A0A0U1RQF8;A0A2R8Y5P6;A0A2R8Y6E6;Q5T9Q5;A0A2R8YDQ9;A0A2R8Y6Y7;Q9P2R7	A0A0U1RQF8;A0A2R8Y5P6;A0A2R8Y6E6;Q5T9Q5;A0A2R8YDQ9;A0A2R8Y6Y7;Q9P2R7	1;1;1;1;1;1;1	1;1;1;1;1;1;1	1;1;1;1;1;1;1	Succinyl-CoA ligase [ADP-forming] subunit beta, mitochondrial	SUCLA2	tr|A0A0U1RQF8|A0A0U1RQF8_HUMAN Succinate--CoA ligase [ADP-forming] subunit beta, mitochondrial OS=Homo sapiens OX=9606 GN=SUCLA2 PE=1 SV=1;tr|A0A2R8Y5P6|A0A2R8Y5P6_HUMAN Succinate--CoA ligase [ADP-forming] subunit beta, mitochondrial OS=Homo sapiens OX=960	0	0	0	0	0	0	846970	0	7	1	1	1	0	0	0	1	0	0	1	0	0	0	0	1	0	0	1	0	0	0	0	1	0	0	1	0	5.2	5.2	5.2	21.104	191	191;221;224;298;405;484;463
A0A0U1RQR6;H7C106;F8W914;Q9NQC3	A0A0U1RQR6;H7C106;F8W914;Q9NQC3	2;2;2;2	2;2;2;2	2;2;2;2	Reticulon;Reticulon-4	RTN4	tr|A0A0U1RQR6|A0A0U1RQR6_HUMAN Reticulon (Fragment) OS=Homo sapiens OX=9606 GN=RTN4 PE=1 SV=1;tr|H7C106|H7C106_HUMAN Reticulon (Fragment) OS=Homo sapiens OX=9606 GN=RTN4 PE=1 SV=1;tr|F8W914|F8W914_HUMAN Reticulon OS=Homo sapiens OX=9606 GN=RTN4 PE=1 SV=1;s	0	0	816890	0	0	779920	3091300	0	4	2	2	2	0	0	1	0	0	1	2	0	0	0	1	0	0	1	2	0	0	0	1	0	0	1	2	0	11.8	11.8	11.8	14.088	127	127;203;345;1192
Q93077;Q7L7L0;A0A0U1RR32;A0A0U1RRH7;Q99878;Q96KK5;Q9BTM1;P20671;P0C0S8;P04908;H0YFX9;A0A3B3IS11;P16104;Q8IUE6;Q96QV6;P0C0S5;Q71UI9;C9J0D1;A0A494C189;C9J386	Q93077;Q7L7L0;A0A0U1RR32;A0A0U1RRH7;Q99878;Q96KK5;Q9BTM1;P20671;P0C0S8;P04908;H0YFX9;A0A3B3IS11;P16104;Q8IUE6;Q96QV6	6;6;6;6;6;6;6;6;6;6;5;5;5;3;3;2;2;2;2;1	6;6;6;6;6;6;6;6;6;6;5;5;5;3;3;2;2;2;2;1	2;2;2;2;2;2;2;2;2;2;2;2;2;2;0;0;0;0;0;0	Histone H2A type 1-C;Histone H2A type 3;Histone H2A type 1-J;Histone H2A type 1-H;Histone H2A.J;Histone H2A type 1-D;Histone H2A type 1;Histone H2A type 1-B/E;Histone H2A;Histone H2AX;Histone H2A type 2-B;Histone H2A type 1-A	HIST1H2AC;HIST3H2A;HIST1H2AJ;HIST1H2AH;H2AFJ;HIST1H2AD;HIST1H2AG;HIST1H2AB;H2AFX;HIST2H2AB;HIST1H2AA	sp|Q93077|H2A1C_HUMAN Histone H2A type 1-C OS=Homo sapiens OX=9606 GN=HIST1H2AC PE=1 SV=3;sp|Q7L7L0|H2A3_HUMAN Histone H2A type 3 OS=Homo sapiens OX=9606 GN=HIST3H2A PE=1 SV=3;tr|A0A0U1RR32|A0A0U1RR32_HUMAN Histone H2A OS=Homo sapiens OX=9606 GN=hCG_203956	179300000	713530000	190900000	227030000	71355000	219960000	211100000	249600000	20	6	6	2	3	3	2	4	1	2	6	5	3	3	2	4	1	2	6	5	1	1	0	2	0	0	2	2	41.5	41.5	11.5	14.105	130	130;130;169;170;128;128;129;130;130;130;92;140;143;130;131;128;128;122;127;76
A6NLN1;A0A0U1RRM4;P26599;K7EKJ7;K7ES59;K7ELW5;A0A0D9SF20;K7EK45;A0A087WU68	A6NLN1;A0A0U1RRM4;P26599;K7EKJ7;K7ES59	8;8;8;6;5;2;2;2;1	8;8;8;6;5;2;2;2;1	8;8;8;6;5;2;2;2;1	Polypyrimidine tract-binding protein 1	PTBP1	tr|A6NLN1|A6NLN1_HUMAN Polypyrimidine tract binding protein 1, isoform CRA_b OS=Homo sapiens OX=9606 GN=PTBP1 PE=1 SV=4;tr|A0A0U1RRM4|A0A0U1RRM4_HUMAN Polypyrimidine tract-binding protein 1 OS=Homo sapiens OX=9606 GN=PTBP1 PE=1 SV=1;sp|P26599|PTBP1_HUMAN P	51402000	46866000	29809000	127460000	8677900	103720000	186330000	71330000	9	8	8	8	5	5	4	7	4	7	8	6	5	5	4	7	4	7	8	6	5	5	4	7	4	7	8	6	19.4	19.4	19.4	56.51	527	527;588;531;237;149;105;197;256;227
A0A0U1RRM6;Q8N8S7;A0A075B6E5;A0A0U1RQP7	A0A0U1RRM6;Q8N8S7;A0A075B6E5;A0A0U1RQP7	2;2;1;1	2;2;1;1	2;2;1;1	Protein enabled homolog	ENAH	tr|A0A0U1RRM6|A0A0U1RRM6_HUMAN Protein enabled homolog OS=Homo sapiens OX=9606 GN=ENAH PE=1 SV=1;sp|Q8N8S7|ENAH_HUMAN Protein enabled homolog OS=Homo sapiens OX=9606 GN=ENAH PE=1 SV=2;tr|A0A075B6E5|A0A075B6E5_HUMAN Protein enabled homolog (Fragment) OS=Hom	0	0	0	1661700	0	2111600	2139600	485680	4	2	2	2	0	0	0	1	0	2	1	1	0	0	0	1	0	2	1	1	0	0	0	1	0	2	1	1	3.5	3.5	3.5	87.399	802	802;591;213;242
Q5SQH5;A0A140T8Y5;O60231	Q5SQH5;A0A140T8Y5;O60231	3;3;3	3;3;3	3;3;3	Putative pre-mRNA-splicing factor ATP-dependent RNA helicase DHX16	DHX16	tr|Q5SQH5|Q5SQH5_HUMAN DEAH (Asp-Glu-Ala-His) box polypeptide 16, isoform CRA_a OS=Homo sapiens OX=9606 GN=DHX16 PE=1 SV=1;tr|A0A140T8Y5|A0A140T8Y5_HUMAN Pre-mRNA-splicing factor ATP-dependent RNA helicase DHX16 OS=Homo sapiens OX=9606 GN=DHX16 PE=1 SV=1;s	0	0	0	0	0	0	2320000	599090	3	3	3	3	0	0	0	0	0	0	3	1	0	0	0	0	0	0	3	1	0	0	0	0	0	0	3	1	6.4	6.4	6.4	63.513	560	560;560;1041
A0A140T936;P26640	A0A140T936;P26640	1;1	1;1	1;1	Valine--tRNA ligase	VARS	tr|A0A140T936|A0A140T936_HUMAN Valyl-tRNA synthetase 1 (Fragment) OS=Homo sapiens OX=9606 GN=VARS1 PE=1 SV=1;sp|P26640|SYVC_HUMAN Valine--tRNA ligase OS=Homo sapiens OX=9606 GN=VARS PE=1 SV=4	0	0	0	1198600	0	0	0	0	2	1	1	1	0	0	0	1	0	0	0	0	0	0	0	1	0	0	0	0	0	0	0	1	0	0	0	0	1.2	1.2	1.2	131.83	1183	1183;1264
A0A1B0GVZ5;A0A1B0GTD7;A0A1B0GWB3;A0A1B0GU13;A0A1B0GUP6;A0A1B0GTM7;A0A1B0GVR3;A0A1B0GTH2;A0A1C7CYY1;A0A1B0GTF7;A0A1B0GTB1;A0A1B0GTV6;A0A1B0GUV2;A0A1B0GVB0;Q5JVL4	A0A1B0GVZ5;A0A1B0GTD7;A0A1B0GWB3;A0A1B0GU13;A0A1B0GUP6;A0A1B0GTM7;A0A1B0GVR3;A0A1B0GTH2;A0A1C7CYY1;A0A1B0GTF7;A0A1B0GTB1;A0A1B0GTV6;A0A1B0GUV2;A0A1B0GVB0;Q5JVL4	1;1;1;1;1;1;1;1;1;1;1;1;1;1;1	1;1;1;1;1;1;1;1;1;1;1;1;1;1;1	1;1;1;1;1;1;1;1;1;1;1;1;1;1;1	EF-hand domain-containing protein 1	EFHC1	tr|A0A1B0GVZ5|A0A1B0GVZ5_HUMAN EF-hand domain-containing protein 1 (Fragment) OS=Homo sapiens OX=9606 GN=EFHC1 PE=1 SV=1;tr|A0A1B0GTD7|A0A1B0GTD7_HUMAN EF-hand domain-containing protein 1 (Fragment) OS=Homo sapiens OX=9606 GN=EFHC1 PE=1 SV=1;tr|A0A1B0GWB3|	0	0	0	0	0	0	3842200	4361000	15	1	1	1	0	0	0	0	0	0	1	1	0	0	0	0	0	0	1	1	0	0	0	0	0	0	1	1	83.3	83.3	83.3	1.4647	12	12;132;243;474;518;532;544;552;559;582;630;631;632;641;640
A0A1B0GUQ4;Q6IN97;Q68DX3	A0A1B0GUQ4;Q6IN97;Q68DX3	1;1;1	1;1;1	1;1;1	Putative protein FRMPD2-like;FERM and PDZ domain-containing protein 2	FRMPD2B;FRMPD2	tr|A0A1B0GUQ4|A0A1B0GUQ4_HUMAN FERM and PDZ domain-containing protein 2 OS=Homo sapiens OX=9606 GN=FRMPD2 PE=1 SV=1;sp|Q6IN97|FRP2L_HUMAN Putative protein FRMPD2-like OS=Homo sapiens OX=9606 GN=FRMPD2B PE=5 SV=1;sp|Q68DX3|FRPD2_HUMAN FERM and PDZ domain-co	0	0	0	0	0	0	9097000	0	3	1	1	1	0	0	0	0	0	0	1	0	0	0	0	0	0	0	1	0	0	0	0	0	0	0	1	0	0.5	0.5	0.5	153.53	1397	1397;320;1309
A0A1B0GUX1	A0A1B0GUX1	1	1	1			tr|A0A1B0GUX1|A0A1B0GUX1_HUMAN Transmembrane protein 180 (Fragment) OS=Homo sapiens OX=9606 GN=MFSD13A PE=4 SV=1	0	0	0	1323500	0	960140	2375800	0	1	1	1	1	0	0	0	1	0	1	1	0	0	0	0	1	0	1	1	0	0	0	0	1	0	1	1	0	16.4	16.4	16.4	7.6008	67	67
A0A1B0GV93;Q53GQ0;E9PI21;A0A1B0GVY6	A0A1B0GV93;Q53GQ0;E9PI21;A0A1B0GVY6	3;3;2;2	3;3;2;2	3;3;2;2	Very-long-chain 3-oxoacyl-CoA reductase	HSD17B12	tr|A0A1B0GV93|A0A1B0GV93_HUMAN Very-long-chain 3-oxoacyl-CoA reductase OS=Homo sapiens OX=9606 GN=HSD17B12 PE=1 SV=1;sp|Q53GQ0|DHB12_HUMAN Very-long-chain 3-oxoacyl-CoA reductase OS=Homo sapiens OX=9606 GN=HSD17B12 PE=1 SV=2;tr|E9PI21|E9PI21_HUMAN Very-lon	26138000	0	0	22001000	0	0	0	0	4	3	3	3	2	1	1	3	0	0	0	0	2	1	1	3	0	0	0	0	2	1	1	3	0	0	0	0	13	13	13	30.361	276	276;312;164;178
A0A1B0GWA2;A0A2R8YEL0;O00116	A0A1B0GWA2;A0A2R8YEL0;O00116	1;1;1	1;1;1	1;1;1	Alkyldihydroxyacetonephosphate synthase, peroxisomal	AGPS	tr|A0A1B0GWA2|A0A1B0GWA2_HUMAN Alkylglycerone-phosphate synthase (Fragment) OS=Homo sapiens OX=9606 GN=AGPS PE=1 SV=1;tr|A0A2R8YEL0|A0A2R8YEL0_HUMAN Alkylglycerone-phosphate synthase (Fragment) OS=Homo sapiens OX=9606 GN=AGPS PE=1 SV=1;sp|O00116|ADAS_HUMAN	0	0	0	0	0	0	0	0	3	1	1	1	0	0	0	1	0	0	1	0	0	0	0	1	0	0	1	0	0	0	0	1	0	0	1	0	2	2	2	60.807	543	543;560;658
C9JT15;C9JSE7;A0A1B0GXJ2;C9JFT1;F8WB65;C9JZI2;C9IZU3;C9JQJ4;C9J938;C9JB25;Q15019	C9JT15;C9JSE7;A0A1B0GXJ2;C9JFT1;F8WB65;C9JZI2;C9IZU3;C9JQJ4;C9J938;C9JB25;Q15019	1;1;1;1;1;1;1;1;1;1;1	1;1;1;1;1;1;1;1;1;1;1	1;1;1;1;1;1;1;1;1;1;1	Septin-2	2020-09-02	tr|C9JT15|C9JT15_HUMAN Septin-2 (Fragment) OS=Homo sapiens OX=9606 GN=SEPTIN2 PE=1 SV=1;tr|C9JSE7|C9JSE7_HUMAN Septin-2 (Fragment) OS=Homo sapiens OX=9606 GN=SEPTIN2 PE=1 SV=1;tr|A0A1B0GXJ2|A0A1B0GXJ2_HUMAN Septin-2 (Fragment) OS=Homo sapiens OX=9606 GN=SE	0	0	0	4016900	0	4047400	7734000	0	11	1	1	1	0	0	0	1	0	1	1	0	0	0	0	1	0	1	1	0	0	0	0	1	0	1	1	0	32	32	32	5.5233	50	50;52;71;72;80;105;131;147;148;173;361
Q16555;A0A1C7CYX9;E5RFU4	Q16555;A0A1C7CYX9	3;3;1	3;3;1	3;3;1	Dihydropyrimidinase-related protein 2	DPYSL2	sp|Q16555|DPYL2_HUMAN Dihydropyrimidinase-related protein 2 OS=Homo sapiens OX=9606 GN=DPYSL2 PE=1 SV=1;tr|A0A1C7CYX9|A0A1C7CYX9_HUMAN Dihydropyrimidinase-related protein 2 OS=Homo sapiens OX=9606 GN=DPYSL2 PE=1 SV=1	0	0	7950400	0	0	0	0	0	3	3	3	3	0	0	3	0	0	0	0	0	0	0	3	0	0	0	0	0	0	0	3	0	0	0	0	0	6.6	6.6	6.6	62.293	572	572;677;170
S4R3N9;A0A1P0AYU5;Q9BWM7	S4R3N9;A0A1P0AYU5;Q9BWM7	1;1;1	1;1;1	1;1;1	Sideroflexin-3	SFXN3	tr|S4R3N9|S4R3N9_HUMAN Sideroflexin-3 OS=Homo sapiens OX=9606 GN=SFXN3 PE=1 SV=1;tr|A0A1P0AYU5|A0A1P0AYU5_HUMAN Sidoreflexin OS=Homo sapiens OX=9606 GN=SFXN3 PE=1 SV=1;sp|Q9BWM7|SFXN3_HUMAN Sideroflexin-3 OS=Homo sapiens OX=9606 GN=SFXN3 PE=1 SV=3	3058600	1732400	1892400	4698900	0	0	0	0	3	1	1	1	1	1	1	1	0	0	0	0	1	1	1	1	0	0	0	0	1	1	1	1	0	0	0	0	5.1	5.1	5.1	19.605	177	177;325;321
A0A1W2PSC5;A0A1W2PPK4;A0A1W2PQY1;A0A1W2PQ52;A0A1W2PQN1;A0A1W2PP13;A0A1W2PPQ7;A0A1W2PRZ8;A0A1W2PP53;A0A1W2PP57;A0A1W2PPC3;A0A1W2PPS0;A0A1W2PPR6;A0A1W2PNP0;Q969N2	A0A1W2PSC5;A0A1W2PPK4;A0A1W2PQY1;A0A1W2PQ52;A0A1W2PQN1;A0A1W2PP13;A0A1W2PPQ7;A0A1W2PRZ8;A0A1W2PP53;A0A1W2PP57;A0A1W2PPC3;A0A1W2PPS0;A0A1W2PPR6;A0A1W2PNP0;Q969N2	1;1;1;1;1;1;1;1;1;1;1;1;1;1;1	1;1;1;1;1;1;1;1;1;1;1;1;1;1;1	1;1;1;1;1;1;1;1;1;1;1;1;1;1;1	GPI transamidase component PIG-T	PIGT	tr|A0A1W2PSC5|A0A1W2PSC5_HUMAN GPI transamidase component PIG-T (Fragment) OS=Homo sapiens OX=9606 GN=PIGT PE=1 SV=1;tr|A0A1W2PPK4|A0A1W2PPK4_HUMAN GPI transamidase component PIG-T (Fragment) OS=Homo sapiens OX=9606 GN=PIGT PE=1 SV=1;tr|A0A1W2PQY1|A0A1W2PQ	0	2238600	0	0	0	0	0	0	15	1	1	1	0	1	0	0	0	0	0	0	0	1	0	0	0	0	0	0	0	1	0	0	0	0	0	0	9.4	9.4	9.4	14.332	128	128;144;213;318;329;354;393;429;441;495;499;505;532;580;578
Q00839;A0A1X7SBS1;A0A1W2PP35;A0A1W2PPS1;Q5RI18;A0A1W2PPH7;A0A1W2PPL4;A0A1W2PP34;A0A1W2PQL0;A0A1W2PQ74;A0A1W2PRZ7;A0A1W2PQD4;A0A1W2PPE9;A0A1W2PP22;A0A1W2PRI6;A0A1W2PNG3;A0A087WVI9	Q00839;A0A1X7SBS1;A0A1W2PP35;A0A1W2PPS1;Q5RI18;A0A1W2PPH7;A0A1W2PPL4;A0A1W2PP34;A0A1W2PQL0;A0A1W2PQ74;A0A1W2PRZ7;A0A1W2PQD4	16;16;16;15;14;14;14;13;13;13;12;9;2;1;1;1;1	16;16;16;15;14;14;14;13;13;13;12;9;2;1;1;1;1	16;16;16;15;14;14;14;13;13;13;12;9;2;1;1;1;1	Heterogeneous nuclear ribonucleoprotein U	HNRNPU	sp|Q00839|HNRPU_HUMAN Heterogeneous nuclear ribonucleoprotein U OS=Homo sapiens OX=9606 GN=HNRNPU PE=1 SV=6;tr|A0A1X7SBS1|A0A1X7SBS1_HUMAN Heterogeneous nuclear ribonucleoprotein U OS=Homo sapiens OX=9606 GN=HNRNPU PE=1 SV=1;tr|A0A1W2PP35|A0A1W2PP35_HUMAN	27320000	31097000	89463000	80302000	5122100	59637000	65160000	44069000	17	16	16	16	6	6	12	9	3	7	8	10	6	6	12	9	3	7	8	10	6	6	12	9	3	7	8	10	20	20	20	90.583	825	825;744;728;804;602;549;547;546;527;372;302;327;48;181;128;70;17
C9J4M6;A0A1W2PPT5;C9J2Y9;P30876	C9J4M6;A0A1W2PPT5;C9J2Y9;P30876	2;2;2;2	2;2;2;2	2;2;2;2	DNA-directed RNA polymerase;DNA-directed RNA polymerase II subunit RPB2	POLR2B	tr|C9J4M6|C9J4M6_HUMAN DNA-directed RNA polymerase subunit beta OS=Homo sapiens OX=9606 GN=POLR2B PE=1 SV=3;tr|A0A1W2PPT5|A0A1W2PPT5_HUMAN DNA-directed RNA polymerase subunit beta OS=Homo sapiens OX=9606 GN=POLR2B PE=1 SV=1;tr|C9J2Y9|C9J2Y9_HUMAN DNA-direc	0	0	0	503050	0	0	0	481390	4	2	2	2	0	0	0	1	0	0	0	1	0	0	0	1	0	0	0	1	0	0	0	1	0	0	0	1	1.6	1.6	1.6	121.37	1067	1067;1099;1167;1174
A0A1X7SBZ2;A0A5H1ZRQ2;A0A1W2PQ51;Q92841	A0A1X7SBZ2;A0A5H1ZRQ2;A0A1W2PQ51;Q92841	14;14;14;14	14;14;14;14	8;8;8;8	Probable ATP-dependent RNA helicase DDX17	DDX17	tr|A0A1X7SBZ2|A0A1X7SBZ2_HUMAN Probable ATP-dependent RNA helicase DDX17 OS=Homo sapiens OX=9606 GN=DDX17 PE=1 SV=1;tr|A0A5H1ZRQ2|A0A5H1ZRQ2_HUMAN Probable ATP-dependent RNA helicase DDX17 OS=Homo sapiens OX=9606 GN=DDX17 PE=4 SV=1;tr|A0A1W2PQ51|A0A1W2PQ51	0	9149200	16552000	1463200	693760	18322000	48512000	13895000	4	14	14	8	0	4	10	2	1	4	6	5	0	4	10	2	1	4	6	5	0	2	6	1	0	2	2	2	19.3	19.3	13.4	80.253	729	729;731;731;729
A8MXE8;A0A1W2PQJ7;Q7Z5J4	A8MXE8;A0A1W2PQJ7;Q7Z5J4	1;1;1	1;1;1	1;1;1	Retinoic acid-induced protein 1	RAI1	tr|A8MXE8|A8MXE8_HUMAN Retinoic acid-induced protein 1 (Fragment) OS=Homo sapiens OX=9606 GN=RAI1 PE=1 SV=1;tr|A0A1W2PQJ7|A0A1W2PQJ7_HUMAN Retinoic acid-induced protein 1 OS=Homo sapiens OX=9606 GN=RAI1 PE=1 SV=1;sp|Q7Z5J4|RAI1_HUMAN Retinoic acid-induced	0	0	0	1030800	0	0	0	0	3	1	1	1	0	0	0	1	0	0	0	0	0	0	0	1	0	0	0	0	0	0	0	1	0	0	0	0	2.7	2.7	2.7	101.43	942	942;1724;1906
A0A1X7SBR3;A0A1W2PR46;P14136;A0A1W2PRT3;A0A1X7SCE1;K7EKD1;K7EKH9;B4DIR1;K7ELP4	A0A1X7SBR3;A0A1W2PR46;P14136;A0A1W2PRT3;A0A1X7SCE1;K7EKD1;K7EKH9	4;4;4;3;3;2;2;1;1	4;4;4;3;3;2;2;1;1	3;3;3;3;2;2;1;0;0	Glial fibrillary acidic protein	GFAP	tr|A0A1X7SBR3|A0A1X7SBR3_HUMAN Glial fibrillary acidic protein OS=Homo sapiens OX=9606 GN=GFAP PE=1 SV=1;tr|A0A1W2PR46|A0A1W2PR46_HUMAN Glial fibrillary acidic protein OS=Homo sapiens OX=9606 GN=GFAP PE=1 SV=1;sp|P14136|GFAP_HUMAN Glial fibrillary acidic p	0	0	18983000	0	0	0	0	0	9	4	4	3	0	0	4	0	0	0	0	0	0	0	4	0	0	0	0	0	0	0	3	0	0	0	0	0	9.5	9.5	7.4	54.244	472	472;505;432;326;334;57;261;179;189
A0A1W2PRV5;E7EQZ4;Q16637	A0A1W2PRV5;E7EQZ4;Q16637	1;1;1	1;1;1	1;1;1	Survival motor neuron protein	SMN1	tr|A0A1W2PRV5|A0A1W2PRV5_HUMAN Survival motor neuron protein OS=Homo sapiens OX=9606 GN=SMN2 PE=1 SV=1;tr|E7EQZ4|E7EQZ4_HUMAN Survival motor neuron protein OS=Homo sapiens OX=9606 GN=SMN1 PE=1 SV=1;sp|Q16637|SMN_HUMAN Survival motor neuron protein OS=Homo	0	0	0	1821900	0	1590500	2095700	1128100	3	1	1	1	0	0	0	1	0	1	1	1	0	0	0	1	0	1	1	1	0	0	0	1	0	1	1	1	3.5	3.5	3.5	30.415	282	282;294;294
A0A2C9F2M7;O43175;A0A286YF22;A0A286YFL2;A0A286YFA2;A0A286YF78;A0A286YFM8;A0A286YF34;A0A286YER3;A0A286YFC8;A0A286YFB2;A0A286YFF3;A0A286YFE1;A0A286YFK5	A0A2C9F2M7;O43175;A0A286YF22;A0A286YFL2;A0A286YFA2;A0A286YF78	9;9;8;7;7;5;3;2;2;2;2;1;1;1	9;9;8;7;7;5;3;2;2;2;2;1;1;1	9;9;8;7;7;5;3;2;2;2;2;1;1;1	D-3-phosphoglycerate dehydrogenase	PHGDH	tr|A0A2C9F2M7|A0A2C9F2M7_HUMAN D-3-phosphoglycerate dehydrogenase OS=Homo sapiens OX=9606 GN=PHGDH PE=1 SV=1;sp|O43175|SERA_HUMAN D-3-phosphoglycerate dehydrogenase OS=Homo sapiens OX=9606 GN=PHGDH PE=1 SV=4;tr|A0A286YF22|A0A286YF22_HUMAN D-3-phosphoglycer	13330000	10356000	14876000	14767000	0	1330400	958030	0	14	9	9	9	4	3	7	5	0	1	1	0	4	3	7	5	0	1	1	0	4	3	7	5	0	1	1	0	17.1	17.1	17.1	56.111	532	532;533;526;429;445;276;239;72;97;123;165;63;89;145
P62979;A0A2R8Y422;P0CG48;B4DV12;Q96C32;Q5PY61;J3QKN0;F5GXK7;F5H747;F5H388;J3QS39;M0R2S1;F5H265;F5H2Z3;F5GYU3;F5H6Q2;M0R1M6;J3QTR3;P62987;P0CG47;Q49A90;M0R1V7	P62979;A0A2R8Y422;P0CG48;B4DV12;Q96C32;Q5PY61;J3QKN0;F5GXK7;F5H747;F5H388;J3QS39;M0R2S1;F5H265;F5H2Z3;F5GYU3;F5H6Q2;M0R1M6;J3QTR3;P62987;P0CG47	7;7;5;5;5;5;5;5;5;5;5;5;5;5;5;5;5;5;5;5;2;2	7;7;5;5;5;5;5;5;5;5;5;5;5;5;5;5;5;5;5;5;2;2	7;7;5;5;5;5;5;5;5;5;5;5;5;5;5;5;5;5;5;5;2;2	Ubiquitin-40S ribosomal protein S27a;Ubiquitin;40S ribosomal protein S27a;Polyubiquitin-C;Ubiquitin;Ubiquitin-60S ribosomal protein L40;Ubiquitin;60S ribosomal protein L40;Polyubiquitin-B;Ubiquitin	RPS27A;UBC;UBB;UBA52	sp|P62979|RS27A_HUMAN Ubiquitin-40S ribosomal protein S27a OS=Homo sapiens OX=9606 GN=RPS27A PE=1 SV=2;tr|A0A2R8Y422|A0A2R8Y422_HUMAN Ubiquitin-like domain-containing protein OS=Homo sapiens OX=9606 PE=4 SV=1;sp|P0CG48|UBC_HUMAN Polyubiquitin-C OS=Homo sap	8400800	0	60003000	27359000	4314100	25314000	62457000	26633000	22	7	7	7	2	0	4	3	1	2	4	4	2	0	4	3	1	2	4	4	2	0	4	3	1	2	4	4	32.1	32.1	32.1	17.965	156	156;156;685;153;305;229;206;169;160;155;93;138;149;136;134;122;114;106;128;229;95;63
A0A2R8Y443;A0A2R8YDF3;A0A2R8Y6L5;A0A2R8Y6I6;Q13627;Q9Y463;M0R131	A0A2R8Y443;A0A2R8YDF3;A0A2R8Y6L5;A0A2R8Y6I6;Q13627;Q9Y463	3;3;3;3;3;2;1	3;3;3;3;3;2;1	3;3;3;3;3;2;1	Dual specificity tyrosine-phosphorylation-regulated kinase 1A;Dual specificity tyrosine-phosphorylation-regulated kinase 1B	DYRK1A;DYRK1B	tr|A0A2R8Y443|A0A2R8Y443_HUMAN Dual-specificity tyrosine-phosphorylation-regulated kinase 1A (Fragment) OS=Homo sapiens OX=9606 GN=DYRK1A PE=1 SV=1;tr|A0A2R8YDF3|A0A2R8YDF3_HUMAN Dual-specificity tyrosine-phosphorylation-regulated kinase 1A (Fragment) OS=H	3340000	2014500	0	3807100	0	5764900	7663900	8442400	7	3	3	3	1	1	0	1	0	2	1	3	1	1	0	1	0	2	1	3	1	1	0	1	0	2	1	3	7	7	7	46.52	400	400;519;605;725;763;629;172
A0A2R8YEW1;V9GYA2;A0A2R8Y4D6;A0A2R8Y4H0;A0A2R8Y5A0;A0A2R8YF43;A0A2R8YD58;E7EU96;Q8NEV1;P68400	A0A2R8YEW1;V9GYA2;A0A2R8Y4D6;A0A2R8Y4H0;A0A2R8Y5A0;A0A2R8YF43;A0A2R8YD58;E7EU96;Q8NEV1;P68400	1;1;1;1;1;1;1;1;1;1	1;1;1;1;1;1;1;1;1;1	1;1;1;1;1;1;1;1;1;1	Casein kinase II subunit alpha 3;Casein kinase II subunit alpha	CSNK2A1;CSNK2A3	tr|A0A2R8YEW1|A0A2R8YEW1_HUMAN Casein kinase II subunit alpha (Fragment) OS=Homo sapiens OX=9606 GN=CSNK2A1 PE=1 SV=1;tr|V9GYA2|V9GYA2_HUMAN Casein kinase II subunit alpha (Fragment) OS=Homo sapiens OX=9606 GN=CSNK2A1 PE=1 SV=2;tr|A0A2R8Y4D6|A0A2R8Y4D6_HUM	1877600	862930	0	3262800	0	4645800	4595700	2232500	10	1	1	1	1	1	0	1	0	1	1	1	1	1	0	1	0	1	1	1	1	1	0	1	0	1	1	1	13.5	13.5	13.5	15.514	133	133;144;207;256;354;363;376;385;391;391
A0A2R8Y4E6;O95263;D6RH10;D6RJD7;D6R9W0	A0A2R8Y4E6;O95263	3;3;1;1;1	2;2;1;1;1	2;2;1;1;1	High affinity cAMP-specific and IBMX-insensitive 3,5-cyclic phosphodiesterase 8B	PDE8B	tr|A0A2R8Y4E6|A0A2R8Y4E6_HUMAN Phosphodiesterase OS=Homo sapiens OX=9606 GN=PDE8B PE=3 SV=1;sp|O95263|PDE8B_HUMAN High affinity cAMP-specific and IBMX-insensitive 3,5-cyclic phosphodiesterase 8B OS=Homo sapiens OX=9606 GN=PDE8B PE=1 SV=2	0	0	0	1269500	0	4605800	2058200	1878500	5	3	2	2	0	0	0	1	0	2	1	2	0	0	0	1	0	2	1	1	0	0	0	1	0	2	1	1	4.9	3.5	3.5	86.349	761	761;885;112;116;119
A0A2R8Y5Y7;P32969;D6RAN4;E7ESE0;H0Y9V9;H0Y9R4	A0A2R8Y5Y7;P32969;D6RAN4;E7ESE0;H0Y9V9	10;10;9;8;6;3	10;10;9;8;6;3	10;10;9;8;6;3	60S ribosomal protein L9	RPL9	tr|A0A2R8Y5Y7|A0A2R8Y5Y7_HUMAN 60S ribosomal protein L9 OS=Homo sapiens OX=9606 GN=RPL9 PE=1 SV=1;sp|P32969|RL9_HUMAN 60S ribosomal protein L9 OS=Homo sapiens OX=9606 GN=RPL9 PE=1 SV=1;tr|D6RAN4|D6RAN4_HUMAN 60S ribosomal protein L9 (Fragment) OS=Homo sapi	15126000	11184000	21436000	84609000	2555400	48221000	71745000	39739000	6	10	10	10	2	2	7	6	1	4	4	5	2	2	7	6	1	4	4	5	2	2	7	6	1	4	4	5	49.1	49.1	49.1	25.057	220	220;192;181;166;113;90
A0A2R8YGD3;A0A2R8Y661;Q9Y4G8	A0A2R8YGD3;A0A2R8Y661;Q9Y4G8	1;1;1	1;1;1	1;1;1	Rap guanine nucleotide exchange factor 2	RAPGEF2	tr|A0A2R8YGD3|A0A2R8YGD3_HUMAN Rap guanine nucleotide exchange factor 2 OS=Homo sapiens OX=9606 GN=RAPGEF2 PE=1 SV=1;tr|A0A2R8Y661|A0A2R8Y661_HUMAN Rap guanine nucleotide exchange factor 2 OS=Homo sapiens OX=9606 GN=RAPGEF2 PE=1 SV=1;sp|Q9Y4G8|RPGF2_HUMAN	0	0	0	0	0	0	0	0	3	1	1	1	0	0	0	1	0	0	0	0	0	0	0	1	0	0	0	0	0	0	0	1	0	0	0	0	0.5	0.5	0.5	188.31	1679	1679;1559;1499
A0A2R8Y688;A0A2R8YG21;H0YFD6;P40939	A0A2R8Y688;A0A2R8YG21;H0YFD6;P40939	1;1;1;1	1;1;1;1	1;1;1;1	Trifunctional enzyme subunit alpha, mitochondrial;Long-chain enoyl-CoA hydratase;Long chain 3-hydroxyacyl-CoA dehydrogenase	HADHA	tr|A0A2R8Y688|A0A2R8Y688_HUMAN Trifunctional enzyme subunit alpha, mitochondrial OS=Homo sapiens OX=9606 GN=HADHA PE=1 SV=1;tr|A0A2R8YG21|A0A2R8YG21_HUMAN Trifunctional enzyme subunit alpha, mitochondrial OS=Homo sapiens OX=9606 GN=HADHA PE=1 SV=1;tr|H0YFD	3086700	1532900	0	3004200	0	0	3127400	1435900	4	1	1	1	1	1	0	1	0	0	1	1	1	1	0	1	0	0	1	1	1	1	0	1	0	0	1	1	3.9	3.9	3.9	39.212	357	357;499;792;763
P06733;A0A2R8Y6G6;K7EM90;A0A2R8YEM5;A0A2R8Y879;A0A2R8Y798;A0A2R8YEG5;K7ERS8;K7EPM1;F5H0C8;E5RGZ4;K7EKN2;E5RG95;E5RI09;F5H1C3;P13929;P09104	P06733;A0A2R8Y6G6	14;14;6;4;3;2;2;2;1;1;1;1;1;1;1;1;1	14;14;6;4;3;2;2;2;1;1;1;1;1;1;1;1;1	14;14;6;4;3;2;2;2;1;1;1;1;1;1;1;1;1	Alpha-enolase	ENO1	sp|P06733|ENOA_HUMAN Alpha-enolase OS=Homo sapiens OX=9606 GN=ENO1 PE=1 SV=2;tr|A0A2R8Y6G6|A0A2R8Y6G6_HUMAN Alpha-enolase OS=Homo sapiens OX=9606 GN=ENO1 PE=1 SV=1	0	0	148100000	0	0	0	0	0	17	14	14	14	0	0	14	0	0	0	0	0	0	0	14	0	0	0	0	0	0	0	14	0	0	0	0	0	47.9	47.9	47.9	47.168	434	434;434;195;171;125;70;101;83;196;315;283;212;154;148;103;434;434
A0A2R8Y6J3;P46777;Q5T7N0;A0A2R8Y4A2	A0A2R8Y6J3;P46777;Q5T7N0;A0A2R8Y4A2	4;4;3;2	4;4;3;2	4;4;3;2	60S ribosomal protein L5	RPL5	tr|A0A2R8Y6J3|A0A2R8Y6J3_HUMAN 60S ribosomal protein L5 (Fragment) OS=Homo sapiens OX=9606 GN=RPL5 PE=1 SV=1;sp|P46777|RL5_HUMAN 60S ribosomal protein L5 OS=Homo sapiens OX=9606 GN=RPL5 PE=1 SV=3;tr|Q5T7N0|Q5T7N0_HUMAN 60S ribosomal protein L5 (Fragment) O	12522000	1917100	11629000	50744000	0	38336000	70961000	2305400	4	4	4	4	2	1	3	2	0	3	4	2	2	1	3	2	0	3	4	2	2	1	3	2	0	3	4	2	21.4	21.4	21.4	27.045	238	238;297;130;170
A0A2R8Y7U1;A0A2R8YGD1;O14773;A0A2R8YD72;A0A2R8Y7I4;A0A2R8YD45	A0A2R8Y7U1;A0A2R8YGD1;O14773;A0A2R8YD72;A0A2R8Y7I4;A0A2R8YD45	2;2;2;1;1;1	2;2;2;1;1;1	2;2;2;1;1;1	Tripeptidyl-peptidase 1	TPP1	tr|A0A2R8Y7U1|A0A2R8Y7U1_HUMAN Tripeptidyl-peptidase 1 (Fragment) OS=Homo sapiens OX=9606 GN=TPP1 PE=1 SV=1;tr|A0A2R8YGD1|A0A2R8YGD1_HUMAN Tripeptidyl-peptidase 1 OS=Homo sapiens OX=9606 GN=TPP1 PE=1 SV=1;sp|O14773|TPP1_HUMAN Tripeptidyl-peptidase 1 OS=Hom	0	0	0	5968100	0	0	0	0	6	2	2	2	0	0	0	2	0	0	0	0	0	0	0	2	0	0	0	0	0	0	0	2	0	0	0	0	7.2	7.2	7.2	43.568	400	400;470;563;92;162;500
P62263;A0A2R8Y811;E5RH77	P62263;A0A2R8Y811;E5RH77	3;3;2	3;3;2	3;3;2	40S ribosomal protein S14	RPS14	sp|P62263|RS14_HUMAN 40S ribosomal protein S14 OS=Homo sapiens OX=9606 GN=RPS14 PE=1 SV=3;tr|A0A2R8Y811|A0A2R8Y811_HUMAN 40S ribosomal protein S14 (Fragment) OS=Homo sapiens OX=9606 GN=RPS14 PE=1 SV=1;tr|E5RH77|E5RH77_HUMAN 40S ribosomal protein S14 OS=Hom	0	0	1145300	8136800	0	3965000	13015000	0	3	3	3	3	0	0	2	1	0	1	1	0	0	0	2	1	0	1	1	0	0	0	2	1	0	1	1	0	15.2	15.2	15.2	16.273	151	151;150;134
A0A2R8Y8A0;E7ETK0;A0A2R8Y849;A0A2R8YD14;P62847	A0A2R8Y8A0;E7ETK0;A0A2R8Y849;A0A2R8YD14;P62847	1;1;1;1;1	1;1;1;1;1	1;1;1;1;1	40S ribosomal protein S24	RPS24	tr|A0A2R8Y8A0|A0A2R8Y8A0_HUMAN 40S ribosomal protein S24 (Fragment) OS=Homo sapiens OX=9606 GN=RPS24 PE=1 SV=1;tr|E7ETK0|E7ETK0_HUMAN 40S ribosomal protein S24 OS=Homo sapiens OX=9606 GN=RPS24 PE=1 SV=1;tr|A0A2R8Y849|A0A2R8Y849_HUMAN 40S ribosomal protein	0	0	633140	0	0	0	0	0	5	1	1	1	0	0	1	0	0	0	0	0	0	0	1	0	0	0	0	0	0	0	1	0	0	0	0	0	16.7	16.7	16.7	10.248	90	90;131;131;165;133
F8VSF7;F8VTQ3;F8VW30;F8VUB8;F8VYK8;F8VX13;F8VZQ1;F8VZI0;A0A2R8Y891;P08237	F8VSF7;F8VTQ3;F8VW30;F8VUB8;F8VYK8;F8VX13;F8VZQ1;F8VZI0;A0A2R8Y891;P08237	1;1;1;1;1;1;1;1;1;1	1;1;1;1;1;1;1;1;1;1	1;1;1;1;1;1;1;1;1;1	ATP-dependent 6-phosphofructokinase, muscle type	PFKM	tr|F8VSF7|F8VSF7_HUMAN ATP-dependent 6-phosphofructokinase, muscle type OS=Homo sapiens OX=9606 GN=PFKM PE=1 SV=1;tr|F8VTQ3|F8VTQ3_HUMAN ATP-dependent 6-phosphofructokinase, muscle type (Fragment) OS=Homo sapiens OX=9606 GN=PFKM PE=1 SV=2;tr|F8VW30|F8VW30_	1156400	0	0	2093600	0	0	0	0	10	1	1	1	1	0	0	1	0	0	0	0	1	0	0	1	0	0	0	0	1	0	0	1	0	0	0	0	13.7	13.7	13.7	10.975	102	102;111;116;141;149;156;161;694;883;780
A0A2R8YD50;P51659;E7EWE5;A0A2R8Y7L2;G5E9S2;E7ET17;E7EPL9;E7ER27;A0A2R8YDT8;A0A2R8YF45;A0A2R8YEG2;A0A2R8Y7W2	A0A2R8YD50;P51659;E7EWE5;A0A2R8Y7L2;G5E9S2;E7ET17;E7EPL9;E7ER27	8;8;7;6;6;6;5;5;2;2;1;1	8;8;7;6;6;6;5;5;2;2;1;1	8;8;7;6;6;6;5;5;2;2;1;1	Peroxisomal multifunctional enzyme type 2;(3R)-hydroxyacyl-CoA dehydrogenase;Enoyl-CoA hydratase 2	HSD17B4	tr|A0A2R8YD50|A0A2R8YD50_HUMAN Peroxisomal multifunctional enzyme type 2 OS=Homo sapiens OX=9606 GN=HSD17B4 PE=1 SV=1;sp|P51659|DHB4_HUMAN Peroxisomal multifunctional enzyme type 2 OS=Homo sapiens OX=9606 GN=HSD17B4 PE=1 SV=3;tr|E7EWE5|E7EWE5_HUMAN Peroxis	5153400	3464800	3331400	9375600	1639300	16606000	28448000	11977000	12	8	8	8	2	2	3	3	2	4	7	5	2	2	3	3	2	4	7	5	2	2	3	3	2	4	7	5	13.1	13.1	13.1	76.837	711	711;736;712;589;596;599;474;500;166;172;59;105
A0A2R8YEM3;E7EQV9;E7ENU7;P61313;E7EX53;A0A2R8Y738	A0A2R8YEM3;E7EQV9;E7ENU7;P61313;E7EX53;A0A2R8Y738	5;5;5;5;4;4	5;5;5;5;4;4	5;5;5;5;4;4	Ribosomal protein L15;60S ribosomal protein L15	RPL15	tr|A0A2R8YEM3|A0A2R8YEM3_HUMAN Ribosomal protein L15 (Fragment) OS=Homo sapiens OX=9606 GN=RPL15 PE=1 SV=1;tr|E7EQV9|E7EQV9_HUMAN Ribosomal protein L15 (Fragment) OS=Homo sapiens OX=9606 GN=RPL15 PE=1 SV=1;tr|E7ENU7|E7ENU7_HUMAN Ribosomal protein L15 (Frag	12640000	0	12771000	20054000	0	17969000	15451000	13556000	6	5	5	5	1	0	3	1	0	1	3	1	1	0	3	1	0	1	3	1	1	0	3	1	0	1	3	1	21.9	21.9	21.9	19.968	169	169;174;175;204;133;138
A0A2R8YFH5;Q15437;Q5QPE1;Q5QPE2;A0A2R8YF30;G3V5K1;A0A2R8Y633;A0A2R8Y7S7	A0A2R8YFH5;Q15437;Q5QPE1	10;10;5;3;1;1;1;1	10;10;5;3;1;1;1;1	8;8;5;1;0;0;0;0	Protein transport protein Sec23B	SEC23B	tr|A0A2R8YFH5|A0A2R8YFH5_HUMAN Protein transport protein SEC23 OS=Homo sapiens OX=9606 GN=SEC23B PE=1 SV=1;sp|Q15437|SC23B_HUMAN Protein transport protein Sec23B OS=Homo sapiens OX=9606 GN=SEC23B PE=1 SV=2;tr|Q5QPE1|Q5QPE1_HUMAN Protein transport protein S	29558000	18239000	11936000	58504000	9878800	55562000	65476000	31907000	8	10	10	8	7	5	4	8	5	9	9	8	7	5	4	8	5	9	9	8	5	4	3	6	4	7	7	6	14	14	11.1	84.472	749	749;767;246;331;32;40;52;59
A0A2U3TZH3;Q05639;A0A2R8Y488;A0A2R8Y660;A0A2R8YDN5	A0A2U3TZH3;Q05639;A0A2R8Y488;A0A2R8Y660	12;12;7;6;4	2;2;1;1;1	2;2;1;1;1	Elongation factor 1-alpha 2	EEF1A2	tr|A0A2U3TZH3|A0A2U3TZH3_HUMAN Elongation factor 1-alpha OS=Homo sapiens OX=9606 GN=EEF1A2 PE=1 SV=1;sp|Q05639|EF1A2_HUMAN Elongation factor 1-alpha 2 OS=Homo sapiens OX=9606 GN=EEF1A2 PE=1 SV=1;tr|A0A2R8Y488|A0A2R8Y488_HUMAN Elongation factor 1-alpha 2 (F	0	0	3305400	0	0	0	8548300	0	5	12	2	2	5	4	8	5	3	5	8	6	0	0	1	0	0	0	1	0	0	0	1	0	0	0	1	0	18.5	4.4	4.4	54.34	496	496;463;173;152;106
A0A2U3TZU2;P06744;K7ENA0;K7EPY4;A0A0J9YXP8;A0A0J9YX90;A0A0J9YYH3;A0A2R8Y6C7;K7EQ48;CON__Q3ZBD7	A0A2U3TZU2;P06744;K7ENA0;K7EPY4;A0A0J9YXP8;A0A0J9YX90;A0A0J9YYH3;A0A2R8Y6C7;K7EQ48;CON__Q3ZBD7	2;2;1;1;1;1;1;1;1;1	2;2;1;1;1;1;1;1;1;1	2;2;1;1;1;1;1;1;1;1	Glucose-6-phosphate isomerase	GPI	tr|A0A2U3TZU2|A0A2U3TZU2_HUMAN Glucose-6-phosphate isomerase OS=Homo sapiens OX=9606 GN=GPI PE=1 SV=1;sp|P06744|G6PI_HUMAN Glucose-6-phosphate isomerase OS=Homo sapiens OX=9606 GN=GPI PE=1 SV=4;tr|K7ENA0|K7ENA0_HUMAN Glucose-6-phosphate isomerase (Fragment	0	0	9504900	0	0	0	0	0	10	2	2	2	0	0	2	0	0	0	0	0	0	0	2	0	0	0	0	0	0	0	2	0	0	0	0	0	4.9	4.9	4.9	67.285	597	597;558;162;166;268;279;283;316;447;557
A0A494C1T2;V9GZ78;V9GYY3;A0A384N5Y3;F5H2F4;P11586	A0A494C1T2;V9GZ78;V9GYY3;A0A384N5Y3;F5H2F4;P11586	1;1;1;1;1;1	1;1;1;1;1;1	1;1;1;1;1;1	C-1-tetrahydrofolate synthase, cytoplasmic;Methylenetetrahydrofolate dehydrogenase;Methenyltetrahydrofolate cyclohydrolase;Formyltetrahydrofolate synthetase;C-1-tetrahydrofolate synthase, cytoplasmic, N-terminally processed	MTHFD1	tr|A0A494C1T2|A0A494C1T2_HUMAN C-1-tetrahydrofolate synthase, cytoplasmic (Fragment) OS=Homo sapiens OX=9606 GN=MTHFD1 PE=1 SV=1;tr|V9GZ78|V9GZ78_HUMAN C-1-tetrahydrofolate synthase, cytoplasmic OS=Homo sapiens OX=9606 GN=MTHFD1 PE=1 SV=2;tr|V9GYY3|V9GYY3_	0	0	1117800	0	0	0	0	0	6	1	1	1	1	0	1	0	0	0	0	0	1	0	1	0	0	0	0	0	1	0	1	0	0	0	0	0	1.7	1.7	1.7	69.704	644	644;854;922;935;964;935
A0A3B3IRI2;P17812;A0A3B3IRQ8;A0A3B3ITF6;A0A3B3ITB8;B4E1E0;A0A3B3ITH9;A0A3B3ISY3;Q9NRF8	A0A3B3IRI2;P17812;A0A3B3IRQ8;A0A3B3ITF6;A0A3B3ITB8;B4E1E0	9;9;8;8;6;5;3;1;1	9;9;8;8;6;5;3;1;1	9;9;8;8;6;5;3;1;1	CTP synthase 1;CTP synthase	CTPS1	tr|A0A3B3IRI2|A0A3B3IRI2_HUMAN CTP synthase OS=Homo sapiens OX=9606 GN=CTPS1 PE=1 SV=1;sp|P17812|PYRG1_HUMAN CTP synthase 1 OS=Homo sapiens OX=9606 GN=CTPS1 PE=1 SV=2;tr|A0A3B3IRQ8|A0A3B3IRQ8_HUMAN CTP synthase OS=Homo sapiens OX=9606 GN=CTPS1 PE=1 SV=1;tr	49392000	16785000	13773000	45748000	1554600	15410000	19863000	7647700	9	9	9	9	7	5	4	6	3	5	5	3	7	5	4	6	3	5	5	3	7	5	4	6	3	5	5	3	20	20	20	63.723	564	564;591;451;461;335;435;111;89;586
A0A3B3ISJ5;A0A3B3ITR9;A0A3B3ISI3;A0A3B3ITL0;A0A3B3IRJ9;Q9Y2H2	A0A3B3ISJ5;A0A3B3ITR9;A0A3B3ISI3;A0A3B3ITL0;A0A3B3IRJ9;Q9Y2H2	1;1;1;1;1;1	1;1;1;1;1;1	1;1;1;1;1;1	Phosphatidylinositide phosphatase SAC2	INPP5F	tr|A0A3B3ISJ5|A0A3B3ISJ5_HUMAN Phosphatidylinositide phosphatase SAC2 OS=Homo sapiens OX=9606 GN=INPP5F PE=1 SV=1;tr|A0A3B3ITR9|A0A3B3ITR9_HUMAN Phosphatidylinositide phosphatase SAC2 (Fragment) OS=Homo sapiens OX=9606 GN=INPP5F PE=1 SV=1;tr|A0A3B3ISI3|A0A	0	0	0	0	0	0	2006900	0	6	1	1	1	0	0	0	0	0	0	1	0	0	0	0	0	0	0	1	0	0	0	0	0	0	0	1	0	1.5	1.5	1.5	53.702	460	460;646;747;1036;1070;1132
A0A3B3IRW2;A0A3B3IRK6;Q13724;A0A3B3IS52	A0A3B3IRW2;A0A3B3IRK6;Q13724;A0A3B3IS52	4;4;4;2	4;4;4;2	4;4;4;2	Mannosyl-oligosaccharide glucosidase	MOGS	tr|A0A3B3IRW2|A0A3B3IRW2_HUMAN Mannosyl-oligosaccharide glucosidase OS=Homo sapiens OX=9606 GN=MOGS PE=1 SV=1;tr|A0A3B3IRK6|A0A3B3IRK6_HUMAN Mannosyl-oligosaccharide glucosidase (Fragment) OS=Homo sapiens OX=9606 GN=MOGS PE=1 SV=1;sp|Q13724|MOGS_HUMAN Mann	1124400	0	0	4923200	0	2116700	4899200	776250	4	4	4	4	1	0	0	2	0	2	2	1	1	0	0	2	0	2	2	1	1	0	0	2	0	2	2	1	9.4	9.4	9.4	62.248	562	562;715;837;428
A0A3B3IRQ9;P55265;A0A3B3ISX1;A0A3B3ITG9	A0A3B3IRQ9;P55265;A0A3B3ISX1	3;3;2;1	3;3;2;1	3;3;2;1	Double-stranded RNA-specific adenosine deaminase	ADAR	tr|A0A3B3IRQ9|A0A3B3IRQ9_HUMAN Double-stranded RNA-specific adenosine deaminase (Fragment) OS=Homo sapiens OX=9606 GN=ADAR PE=1 SV=1;sp|P55265|DSRAD_HUMAN Double-stranded RNA-specific adenosine deaminase OS=Homo sapiens OX=9606 GN=ADAR PE=1 SV=4;tr|A0A3B3I	0	0	778690	7193000	0	0	0	0	4	3	3	3	0	0	1	3	0	0	0	0	0	0	1	3	0	0	0	0	0	0	1	3	0	0	0	0	3.6	3.6	3.6	128.27	1158	1158;1226;707;350
C9J3L8;C9J5W0;A0A3B3IRT8;E9PAL7;C9IZQ1;P43307	C9J3L8;C9J5W0;A0A3B3IRT8;E9PAL7;C9IZQ1;P43307	1;1;1;1;1;1	1;1;1;1;1;1	1;1;1;1;1;1	Translocon-associated protein subunit alpha	SSR1	tr|C9J3L8|C9J3L8_HUMAN Translocon-associated protein subunit alpha OS=Homo sapiens OX=9606 GN=SSR1 PE=1 SV=1;tr|C9J5W0|C9J5W0_HUMAN Translocon-associated protein subunit alpha OS=Homo sapiens OX=9606 GN=SSR1 PE=1 SV=1;tr|A0A3B3IRT8|A0A3B3IRT8_HUMAN Translo	33444000	14484000	9939300	39484000	0	6335800	6775800	0	6	1	1	1	1	1	1	1	0	1	1	0	1	1	1	1	0	1	1	0	1	1	1	1	0	1	1	0	3	3	3	29.573	265	265;266;288;291;298;286
A0A3B3IRU2;B1AHD1;A0A3B3IUA2;P55769;A0A3B3ISH1	A0A3B3IRU2;B1AHD1;A0A3B3IUA2;P55769;A0A3B3ISH1	2;2;2;2;1	2;2;2;2;1	2;2;2;2;1	NHP2-like protein 1;NHP2-like protein 1, N-terminally processed	NHP2L1	tr|A0A3B3IRU2|A0A3B3IRU2_HUMAN NHP2 non-histone chromosome protein 2-like 1 (S. cerevisiae), isoform CRA_b OS=Homo sapiens OX=9606 GN=SNU13 PE=1 SV=1;tr|B1AHD1|B1AHD1_HUMAN Ribonucloprotein OS=Homo sapiens OX=9606 GN=SNU13 PE=1 SV=1;tr|A0A3B3IUA2|A0A3B3IUA	0	0	1795600	517040	0	0	0	0	5	2	2	2	0	0	1	1	0	0	0	0	0	0	1	1	0	0	0	0	0	0	1	1	0	0	0	0	35.6	35.6	35.6	8.0444	73	73;132;272;128;41
A0A3B3ITK9;A0A3B3ITS3;A0A3B3IS54;A0A3B3IS01;A0A3B3IT01;A0A3B3ISK7;Q6PI48	A0A3B3ITK9;A0A3B3ITS3;A0A3B3IS54;A0A3B3IS01;A0A3B3IT01;A0A3B3ISK7;Q6PI48	1;1;1;1;1;1;1	1;1;1;1;1;1;1	1;1;1;1;1;1;1	Aspartate--tRNA ligase, mitochondrial	DARS2	tr|A0A3B3ITK9|A0A3B3ITK9_HUMAN Aspartate--tRNA ligase, mitochondrial (Fragment) OS=Homo sapiens OX=9606 GN=DARS2 PE=1 SV=1;tr|A0A3B3ITS3|A0A3B3ITS3_HUMAN Aspartate--tRNA ligase, mitochondrial OS=Homo sapiens OX=9606 GN=DARS2 PE=1 SV=1;tr|A0A3B3IS54|A0A3B3I	0	0	0	1002900	0	0	1169200	0	7	1	1	1	0	0	0	1	0	0	1	0	0	0	0	1	0	0	1	0	0	0	0	1	0	0	1	0	3.1	3.1	3.1	33.763	295	295;482;484;539;594;624;645
H0Y8Y7;A0A3B3IS06;E7ETY2;Q13428	H0Y8Y7;A0A3B3IS06;E7ETY2;Q13428	1;1;1;1	1;1;1;1	1;1;1;1	Treacle protein	TCOF1	tr|H0Y8Y7|H0Y8Y7_HUMAN Treacle protein OS=Homo sapiens OX=9606 GN=TCOF1 PE=1 SV=2;tr|A0A3B3IS06|A0A3B3IS06_HUMAN Treacle protein (Fragment) OS=Homo sapiens OX=9606 GN=TCOF1 PE=1 SV=1;tr|E7ETY2|E7ETY2_HUMAN Treacle protein OS=Homo sapiens OX=9606 GN=TCOF1 P	0	0	0	0	0	804470	1526300	0	4	1	1	1	0	0	0	0	0	1	1	0	0	0	0	0	0	1	1	0	0	0	0	0	0	1	1	0	1.4	1.4	1.4	100.58	994	994;1358;1488;1488
E5RG31;A0A3B3ITP6;A0A3B3IS57;A0A3B3IU45;A0A3B3IT92;P33991;A0A3B3IRR8	E5RG31;A0A3B3ITP6;A0A3B3IS57;A0A3B3IU45;A0A3B3IT92;P33991	3;3;3;3;3;3;1	3;3;3;3;3;3;1	3;3;3;3;3;3;1	DNA replication licensing factor MCM4	MCM4	tr|E5RG31|E5RG31_HUMAN DNA replication licensing factor MCM4 (Fragment) OS=Homo sapiens OX=9606 GN=MCM4 PE=1 SV=9;tr|A0A3B3ITP6|A0A3B3ITP6_HUMAN DNA helicase OS=Homo sapiens OX=9606 GN=MCM4 PE=1 SV=1;tr|A0A3B3IS57|A0A3B3IS57_HUMAN DNA helicase OS=Homo sapi	2185700	893980	0	2015100	0	0	0	0	7	3	3	3	1	1	1	3	0	0	0	0	1	1	1	3	0	0	0	0	1	1	1	3	0	0	0	0	5.8	5.8	5.8	65.728	582	582;742;749;813;904;863;191
A0A3B3ISG8;Q16795;H3BRM9;F5H0J3	A0A3B3ISG8;Q16795	3;3;1;1	3;3;1;1	3;3;1;1	NADH dehydrogenase [ubiquinone] 1 alpha subcomplex subunit 9, mitochondrial	NDUFA9	tr|A0A3B3ISG8|A0A3B3ISG8_HUMAN Ricin B-type lectin domain-containing protein OS=Homo sapiens OX=9606 PE=4 SV=1;sp|Q16795|NDUA9_HUMAN NADH dehydrogenase [ubiquinone] 1 alpha subcomplex subunit 9, mitochondrial OS=Homo sapiens OX=9606 GN=NDUFA9 PE=1 SV=2	0	2490400	1599500	11107000	0	0	0	0	4	3	3	3	0	1	1	3	0	0	0	0	0	1	1	3	0	0	0	0	0	1	1	3	0	0	0	0	4.8	4.8	4.8	64.217	567	567;377;83;136
Q13884;A0A3B3ITC2;E5RIX7	Q13884;A0A3B3ITC2	7;7;1	6;6;1	6;6;1	Beta-1-syntrophin	SNTB1	sp|Q13884|SNTB1_HUMAN Beta-1-syntrophin OS=Homo sapiens OX=9606 GN=SNTB1 PE=1 SV=3;tr|A0A3B3ITC2|A0A3B3ITC2_HUMAN Beta-1-syntrophin OS=Homo sapiens OX=9606 GN=SNTB1 PE=1 SV=1	0	0	0	0	746520	12735000	41530000	17520000	3	7	6	6	0	0	0	0	1	4	6	4	0	0	0	0	1	3	6	4	0	0	0	0	1	3	6	4	18.6	17.3	17.3	58.06	538	538;414;28
A0A3B3ITE3;Q96CW5	A0A3B3ITE3;Q96CW5	1;1	1;1	1;1	Gamma-tubulin complex component 3	TUBGCP3	tr|A0A3B3ITE3|A0A3B3ITE3_HUMAN Gamma-tubulin complex component OS=Homo sapiens OX=9606 GN=TUBGCP3 PE=1 SV=1;sp|Q96CW5|GCP3_HUMAN Gamma-tubulin complex component 3 OS=Homo sapiens OX=9606 GN=TUBGCP3 PE=1 SV=2	660310	0	0	650710	0	0	0	0	2	1	1	1	1	0	0	1	0	0	0	0	1	0	0	1	0	0	0	0	1	0	0	1	0	0	0	0	1.8	1.8	1.8	68.446	612	612;907
A0A3B3ITT5;P47914	A0A3B3ITT5;P47914	1;1	1;1	1;1	60S ribosomal protein L29	RPL29	tr|A0A3B3ITT5|A0A3B3ITT5_HUMAN 60S ribosomal protein L29 OS=Homo sapiens OX=9606 GN=RPL29 PE=1 SV=1;sp|P47914|RL29_HUMAN 60S ribosomal protein L29 OS=Homo sapiens OX=9606 GN=RPL29 PE=1 SV=2	0	0	1135900	0	0	0	0	0	2	1	1	1	0	0	1	0	0	0	0	0	0	0	1	0	0	0	0	0	0	0	1	0	0	0	0	0	9	9	9	18.512	167	167;159
A0A3B3ITW3;P28288	A0A3B3ITW3;P28288	8;8	8;8	8;8	ATP-binding cassette sub-family D member 3	ABCD3	tr|A0A3B3ITW3|A0A3B3ITW3_HUMAN ATP-binding cassette sub-family D member 3 OS=Homo sapiens OX=9606 GN=ABCD3 PE=1 SV=2;sp|P28288|ABCD3_HUMAN ATP-binding cassette sub-family D member 3 OS=Homo sapiens OX=9606 GN=ABCD3 PE=1 SV=1	52744000	29630000	8688700	77200000	0	7192900	6817500	2592600	2	8	8	8	6	4	4	7	0	3	3	2	6	4	4	7	0	3	3	2	6	4	4	7	0	3	3	2	14.6	14.6	14.6	75.421	659	659;659
E9PN17;A0A3B3ITX4;O75964;A0A3B3IRW3;Q7Z4Y8	E9PN17;A0A3B3ITX4;O75964	3;3;3;1;1	3;3;3;1;1	3;3;3;1;1	ATP synthase subunit g, mitochondrial	ATP5L	tr|E9PN17|E9PN17_HUMAN ATP synthase subunit g, mitochondrial OS=Homo sapiens OX=9606 GN=ATP5MG PE=1 SV=1;tr|A0A3B3ITX4|A0A3B3ITX4_HUMAN Uncharacterized protein OS=Homo sapiens OX=9606 PE=4 SV=1;sp|O75964|ATP5L_HUMAN ATP synthase subunit g, mitochondrial OS	8617100	4292500	0	21815000	0	3663000	7738900	0	5	3	3	3	2	1	0	3	0	1	2	0	2	1	0	3	0	1	2	0	2	1	0	3	0	1	2	0	46.1	46.1	46.1	8.4518	76	76;91;103;34;100
A0A3B3ITZ9;Q9Y2W1	A0A3B3ITZ9;Q9Y2W1	2;2	2;2	2;2	Thyroid hormone receptor-associated protein 3	THRAP3	tr|A0A3B3ITZ9|A0A3B3ITZ9_HUMAN Thyroid hormone receptor-associated protein 3 OS=Homo sapiens OX=9606 GN=THRAP3 PE=1 SV=1;sp|Q9Y2W1|TR150_HUMAN Thyroid hormone receptor-associated protein 3 OS=Homo sapiens OX=9606 GN=THRAP3 PE=1 SV=2	1698700	3861500	1390800	2544000	0	0	939600	0	2	2	2	2	1	2	1	1	0	0	1	0	1	2	1	1	0	0	1	0	1	2	1	1	0	0	1	0	2.4	2.4	2.4	103.52	910	910;955
A0A3B3IUA7;Q14258	A0A3B3IUA7;Q14258	2;2	2;2	2;2	E3 ubiquitin/ISG15 ligase TRIM25	TRIM25	tr|A0A3B3IUA7|A0A3B3IUA7_HUMAN E3 ubiquitin/ISG15 ligase TRIM25 OS=Homo sapiens OX=9606 GN=TRIM25 PE=1 SV=1;sp|Q14258|TRI25_HUMAN E3 ubiquitin/ISG15 ligase TRIM25 OS=Homo sapiens OX=9606 GN=TRIM25 PE=1 SV=2	5662500	0	0	9984800	0	0	0	0	2	2	2	2	1	0	0	2	0	0	0	0	1	0	0	2	0	0	0	0	1	0	0	2	0	0	0	0	4.6	4.6	4.6	51.073	456	456;630
A0A3B3IUC4;P06280	A0A3B3IUC4;P06280	1;1	1;1	1;1	Alpha-galactosidase A	GLA	tr|A0A3B3IUC4|A0A3B3IUC4_HUMAN Alpha-galactosidase OS=Homo sapiens OX=9606 GN=GLA PE=1 SV=1;sp|P06280|AGAL_HUMAN Alpha-galactosidase A OS=Homo sapiens OX=9606 GN=GLA PE=1 SV=1	0	0	0	0	0	918260	0	0	2	1	1	1	0	0	0	0	0	1	0	0	0	0	0	0	0	1	0	0	0	0	0	0	0	1	0	0	3	3	3	53.283	470	470;429
A0A3F2YP58;A0A3B3IRU7;A0A3B3ISJ6;A0A5F9ZI67;Q9Y233;A0A1B1UZQ1;A0A5F9ZHF9;A0A3B3ITT8;A0A3B3IT18	A0A3F2YP58;A0A3B3IRU7;A0A3B3ISJ6;A0A5F9ZI67;Q9Y233;A0A1B1UZQ1;A0A5F9ZHF9	18;16;16;16;16;15;15;2;1	18;16;16;16;16;15;15;2;1	18;16;16;16;16;15;15;2;1	cAMP and cAMP-inhibited cGMP 3,5-cyclic phosphodiesterase 10A	PDE10A	tr|A0A3F2YP58|A0A3F2YP58_HUMAN Phosphodiesterase OS=Homo sapiens OX=9606 GN=PDE10A PE=1 SV=1;tr|A0A3B3IRU7|A0A3B3IRU7_HUMAN Phosphodiesterase OS=Homo sapiens OX=9606 GN=PDE10A PE=1 SV=1;tr|A0A3B3ISJ6|A0A3B3ISJ6_HUMAN Phosphodiesterase OS=Homo sapiens OX=96	78022000	24461000	10815000	88022000	8319100	56688000	101630000	56624000	9	18	18	18	13	7	3	12	6	12	15	15	13	7	3	12	6	12	15	15	13	7	3	12	6	12	15	15	22.4	22.4	22.4	114.95	1055	1055;772;791;806;779;709;820;190;93
A0A494C0D1;P53597	A0A494C0D1;P53597	3;3	3;3	3;3	Succinyl-CoA ligase [ADP/GDP-forming] subunit alpha, mitochondrial	SUCLG1	tr|A0A494C0D1|A0A494C0D1_HUMAN Succinate--CoA ligase [ADP/GDP-forming] subunit alpha, mitochondrial OS=Homo sapiens OX=9606 GN=SUCLG1 PE=1 SV=1;sp|P53597|SUCA_HUMAN Succinate--CoA ligase [ADP/GDP-forming] subunit alpha, mitochondrial OS=Homo sapiens OX=960	17241000	5602700	0	3939600	0	2171000	3794800	0	2	3	3	3	3	2	0	1	0	1	1	1	3	2	0	1	0	1	1	1	3	2	0	1	0	1	1	1	14.2	14.2	14.2	22.458	211	211;346
C9J719;C9JJ78;A0A494C0F3;Q15125	C9J719;C9JJ78;A0A494C0F3;Q15125	1;1;1;1	1;1;1;1	1;1;1;1	3-beta-hydroxysteroid-Delta(8),Delta(7)-isomerase	EBP	tr|C9J719|C9J719_HUMAN 3-beta-hydroxysteroid-Delta(8),Delta(7)-isomerase (Fragment) OS=Homo sapiens OX=9606 GN=EBP PE=1 SV=8;tr|C9JJ78|C9JJ78_HUMAN 3-beta-hydroxysteroid-Delta(8),Delta(7)-isomerase (Fragment) OS=Homo sapiens OX=9606 GN=EBP PE=1 SV=1;tr|A0A	6306900	0	0	18971000	0	3215800	4481600	2194400	4	1	1	1	1	0	0	1	0	1	1	1	1	0	0	1	0	1	1	1	1	0	0	1	0	1	1	1	11	11	11	16.608	145	145;160;285;230
A0A494C0M1;P52701;A0A087WWJ1;C9JH55;C9J8Y8;C9J7Y7;F8WAX8	A0A494C0M1;P52701;A0A087WWJ1	6;6;5;1;1;1;1	6;6;5;1;1;1;1	6;6;5;1;1;1;1	DNA mismatch repair protein Msh6	MSH6	tr|A0A494C0M1|A0A494C0M1_HUMAN DNA mismatch repair protein OS=Homo sapiens OX=9606 GN=MSH6 PE=1 SV=1;sp|P52701|MSH6_HUMAN DNA mismatch repair protein Msh6 OS=Homo sapiens OX=9606 GN=MSH6 PE=1 SV=2;tr|A0A087WWJ1|A0A087WWJ1_HUMAN DNA mismatch repair protein	15416000	9309400	4941600	40290000	0	1589700	5681800	2066200	7	6	6	6	4	3	2	5	0	1	2	1	4	3	2	5	0	1	2	1	4	3	2	5	0	1	2	1	6.1	6.1	6.1	142.85	1261	1261;1360;1067;101;115;151;160
H0Y653;H0YDU4;A0A494C128;O00567	H0Y653;H0YDU4;A0A494C128;O00567	1;1;1;1	1;1;1;1	1;1;1;1	Nucleolar protein 56	NOP56	tr|H0Y653|H0Y653_HUMAN Nucleolar protein 56 (Fragment) OS=Homo sapiens OX=9606 GN=NOP56 PE=1 SV=1;tr|H0YDU4|H0YDU4_HUMAN Nucleolar protein 56 (Fragment) OS=Homo sapiens OX=9606 GN=NOP56 PE=1 SV=1;tr|A0A494C128|A0A494C128_HUMAN Nucleolar protein 56 OS=Homo	2955600	0	2101500	5294300	0	3841800	2467600	2838100	4	1	1	1	1	1	1	1	0	1	1	1	1	1	1	1	0	1	1	1	1	1	1	1	0	1	1	1	5.9	5.9	5.9	24.144	219	219;252;478;594
A0A494C1K3;P78347	A0A494C1K3;P78347	4;4	4;4	4;4	General transcription factor II-I	GTF2I	tr|A0A494C1K3|A0A494C1K3_HUMAN General transcription factor II-I OS=Homo sapiens OX=9606 GN=GTF2I PE=1 SV=1;sp|P78347|GTF2I_HUMAN General transcription factor II-I OS=Homo sapiens OX=9606 GN=GTF2I PE=1 SV=2	6772700	3628400	2569200	13334000	0	0	0	0	2	4	4	4	2	1	2	4	0	0	0	0	2	1	2	4	0	0	0	0	2	1	2	4	0	0	0	0	3.9	3.9	3.9	131.05	1159	1159;998
A0A494C1L1;Q14739;C9JXK0;C9JES9	A0A494C1L1;Q14739;C9JXK0	5;5;4;2	5;5;4;2	5;5;4;2	Lamin-B receptor	LBR	tr|A0A494C1L1|A0A494C1L1_HUMAN Delta(14)-sterol reductase LBR OS=Homo sapiens OX=9606 GN=LBR PE=1 SV=1;sp|Q14739|LBR_HUMAN Delta(14)-sterol reductase LBR OS=Homo sapiens OX=9606 GN=LBR PE=1 SV=2;tr|C9JXK0|C9JXK0_HUMAN Delta(14)-sterol reductase LBR (Fragme	7024300	0	0	22061000	0	8865300	23969000	17802000	4	5	5	5	2	0	0	3	0	2	3	5	2	0	0	3	0	2	3	5	2	0	0	3	0	2	3	5	14.6	14.6	14.6	46.925	411	411;615;213;51
J3KQ69;A0A499FHX9;P25205	J3KQ69;A0A499FHX9;P25205	1;1;1	1;1;1	1;1;1	DNA replication licensing factor MCM3	MCM3	tr|J3KQ69|J3KQ69_HUMAN DNA replication licensing factor MCM3 OS=Homo sapiens OX=9606 GN=MCM3 PE=1 SV=3;tr|A0A499FHX9|A0A499FHX9_HUMAN DNA replication licensing factor MCM3 OS=Homo sapiens OX=9606 GN=MCM3 PE=1 SV=1;sp|P25205|MCM3_HUMAN DNA replication licen	0	0	1035200	1200300	0	0	0	0	3	1	1	1	0	0	1	1	0	0	0	0	0	0	1	1	0	0	0	0	0	0	1	1	0	0	0	0	1.7	1.7	1.7	85.608	762	762;818;808
A0A499FI48;P13667	A0A499FI48;P13667	4;4	4;4	4;4	Protein disulfide-isomerase A4	PDIA4	tr|A0A499FI48|A0A499FI48_HUMAN Protein disulfide-isomerase OS=Homo sapiens OX=9606 GN=PDIA4 PE=1 SV=1;sp|P13667|PDIA4_HUMAN Protein disulfide-isomerase A4 OS=Homo sapiens OX=9606 GN=PDIA4 PE=1 SV=2	0	0	4792900	0	0	0	0	0	2	4	4	4	0	0	4	0	0	0	0	0	0	0	4	0	0	0	0	0	0	0	4	0	0	0	0	0	7.6	7.6	7.6	73.06	646	646;645
K7ELX4;A0A499FJN5;P22830	K7ELX4;A0A499FJN5;P22830	1;1;1	1;1;1	1;1;1	Ferrochelatase, mitochondrial	FECH	tr|K7ELX4|K7ELX4_HUMAN Ferrochelatase, mitochondrial (Fragment) OS=Homo sapiens OX=9606 GN=FECH PE=1 SV=1;tr|A0A499FJN5|A0A499FJN5_HUMAN Ferrochelatase OS=Homo sapiens OX=9606 GN=FECH PE=1 SV=1;sp|P22830|HEMH_HUMAN Ferrochelatase, mitochondrial OS=Homo sap	0	0	0	0	0	1211000	1541800	0	3	1	1	1	0	0	0	0	0	1	1	0	0	0	0	0	0	1	1	0	0	0	0	0	0	1	1	0	7.4	7.4	7.4	37.01	326	326;351;423
A0A5F9W493;U3KPX3;A0A590UJ43;P48729;D6REM4;E7ETM0;A0A590UJQ7;E5RG27;D6RGE5;A0A590UK94;H0Y9X2;U3KQK7	A0A5F9W493;U3KPX3;A0A590UJ43;P48729;D6REM4;E7ETM0	3;3;3;3;2;2;1;1;1;1;1;1	2;2;2;2;1;1;1;1;1;1;1;1	2;2;2;2;1;1;1;1;1;1;1;1	Casein kinase I isoform alpha	CSNK1A1	tr|A0A5F9W493|A0A5F9W493_HUMAN Casein kinase 1, alpha 1, isoform CRA_d OS=Homo sapiens OX=9606 GN=CSNK1A1 PE=4 SV=1;tr|U3KPX3|U3KPX3_HUMAN Casein kinase I isoform alpha OS=Homo sapiens OX=9606 GN=CSNK1A1 PE=1 SV=2;tr|A0A590UJ43|A0A590UJ43_HUMAN Casein kina	0	7699400	2061800	6501700	0	11067000	7142200	2515000	12	3	2	2	1	2	2	2	0	3	2	2	0	2	1	1	0	2	1	1	0	2	1	1	0	2	1	1	8.2	5.9	5.9	40.589	353	353;368;426;337;236;264;77;78;89;150;167;184
P0DP25;P0DP24;P0DP23;A0A590UK56;E7EMB3;F8WBR5;M0QZ52;G3V479;G3V361;A0A590UJI2;Q96HY3	P0DP25;P0DP24;P0DP23;A0A590UK56;E7EMB3;F8WBR5;M0QZ52;G3V479;G3V361;A0A590UJI2;Q96HY3	4;4;4;4;4;2;2;2;2;2;2	4;4;4;4;4;2;2;2;2;2;2	4;4;4;4;4;2;2;2;2;2;2		CALM2;CALM3;CALM1	sp|P0DP25|CALM3_HUMAN Calmodulin-3 OS=Homo sapiens OX=9606 GN=CALM3 PE=1 SV=1;sp|P0DP24|CALM2_HUMAN Calmodulin-2 OS=Homo sapiens OX=9606 GN=CALM2 PE=1 SV=1;sp|P0DP23|CALM1_HUMAN Calmodulin-1 OS=Homo sapiens OX=9606 GN=CALM1 PE=1 SV=1;tr|A0A590UK56|A0A590UK	25415000	5030900	13652000	12204000	0	11148000	22927000	9801500	11	4	4	4	2	1	3	2	0	1	3	2	2	1	3	2	0	1	3	2	2	1	3	2	0	1	3	2	22.1	22.1	22.1	16.837	149	149;149;149;150;196;65;83;83;98;104;113
Q8N2K0;A0A5F9ZHQ0;A0A5F9ZHQ8;A0A5F9ZGT4;A0A5F9ZH71;A0A5F9ZH49;A0A5F9ZHH2;I3L206;I3L1V0;A0A5F9ZGW7;A0A5F9ZH28;A0A5F9ZHM3;I3L294;A0A5F9ZGZ9;A0A5F9ZHF0;A0A5F9ZHG5;I3L440	Q8N2K0;A0A5F9ZHQ0;A0A5F9ZHQ8;A0A5F9ZGT4;A0A5F9ZH71;A0A5F9ZH49;A0A5F9ZHH2;I3L206;I3L1V0;A0A5F9ZGW7;A0A5F9ZH28;A0A5F9ZHM3;I3L294;A0A5F9ZGZ9;A0A5F9ZHF0	6;6;6;6;6;6;6;6;5;5;5;3;3;3;3;2;1	6;6;6;6;6;6;6;6;5;5;5;3;3;3;3;2;1	6;6;6;6;6;6;6;6;5;5;5;3;3;3;3;2;1	Monoacylglycerol lipase ABHD12	ABHD12	sp|Q8N2K0|ABD12_HUMAN Lysophosphatidylserine lipase ABHD12 OS=Homo sapiens OX=9606 GN=ABHD12 PE=1 SV=2;tr|A0A5F9ZHQ0|A0A5F9ZHQ0_HUMAN Lysophosphatidylserine lipase ABHD12 (Fragment) OS=Homo sapiens OX=9606 GN=ABHD12 PE=4 SV=1;tr|A0A5F9ZHQ8|A0A5F9ZHQ8_HUMAN	3889200	1167500	0	12274000	0	0	0	0	17	6	6	6	4	1	0	6	0	0	0	0	4	1	0	6	0	0	0	0	4	1	0	6	0	0	0	0	18.3	18.3	18.3	45.096	398	398;210;295;250;241;228;227;216;194;179;169;176;159;153;151;120;105
A0A5F9ZHC5;Q12904	A0A5F9ZHC5;Q12904	2;2	2;2	2;2	Aminoacyl tRNA synthase complex-interacting multifunctional protein 1;Endothelial monocyte-activating polypeptide 2	AIMP1	tr|A0A5F9ZHC5|A0A5F9ZHC5_HUMAN Aminoacyl tRNA synthase complex-interacting multifunctional protein 1 OS=Homo sapiens OX=9606 GN=AIMP1 PE=4 SV=1;sp|Q12904|AIMP1_HUMAN Aminoacyl tRNA synthase complex-interacting multifunctional protein 1 OS=Homo sapiens OX=9	6125000	4940200	1788400	8199200	0	4628700	5057300	851790	2	2	2	2	2	2	1	2	0	2	2	1	2	2	1	2	0	2	2	1	2	2	1	2	0	2	2	1	9.5	9.5	9.5	29.919	273	273;312
P51648;A0A5F9ZHI5;A0A5F9ZHN9;A0A5F9ZI12;J3QRD1;A0A5F9ZGX4;A0A5F9ZHZ9;I3L1M4;J3QS00;E9PNN6;A8MYB8;I3L3I9;I3L2W1;C9JMC5;J3QKK9;C9JKT2;I3L0X1;E9PJV0;J3KTG1;K7EN73;A0A0D9SGC3;P48448;P30838;P43353;A0A5F9ZHP6	P51648;A0A5F9ZHI5;A0A5F9ZHN9;A0A5F9ZI12;J3QRD1;A0A5F9ZGX4;A0A5F9ZHZ9;I3L1M4	5;5;5;5;5;4;3;3;2;1;1;1;1;1;1;1;1;1;1;1;1;1;1;1;1	5;5;5;5;5;4;3;3;2;1;1;1;1;1;1;1;1;1;1;1;1;1;1;1;1	5;5;5;5;5;4;3;3;2;1;1;1;1;1;1;1;1;1;1;1;1;1;1;1;1	Fatty aldehyde dehydrogenase	ALDH3A2	sp|P51648|AL3A2_HUMAN Aldehyde dehydrogenase family 3 member A2 OS=Homo sapiens OX=9606 GN=ALDH3A2 PE=1 SV=1;tr|A0A5F9ZHI5|A0A5F9ZHI5_HUMAN Aldehyde dehydrogenase family 3 member A2 OS=Homo sapiens OX=9606 GN=ALDH3A2 PE=4 SV=1;tr|A0A5F9ZHN9|A0A5F9ZHN9_HUMA	9732800	2779900	0	15291000	0	997620	2438700	1183800	25	5	5	5	3	2	1	4	0	1	2	2	3	2	1	4	0	1	2	2	3	2	1	4	0	1	2	2	11.8	11.8	11.8	54.847	485	485;403;521;393;393;460;233;162;134;396;389;380;76;372;54;259;182;147;146;126;97;385;453;468;195
A0A5F9ZHM4;P07195;A0A3B3IS95;A8MW50;F5H793;C9J7H8	A0A5F9ZHM4;P07195;A0A3B3IS95	8;8;4;3;1;1	7;7;3;2;1;1	7;7;3;2;1;1	L-lactate dehydrogenase B chain	LDHB	tr|A0A5F9ZHM4|A0A5F9ZHM4_HUMAN L-lactate dehydrogenase B chain OS=Homo sapiens OX=9606 GN=LDHB PE=4 SV=1;sp|P07195|LDHB_HUMAN L-lactate dehydrogenase B chain OS=Homo sapiens OX=9606 GN=LDHB PE=1 SV=2;tr|A0A3B3IS95|A0A3B3IS95_HUMAN L-lactate dehydrogenase O	0	0	49009000	4178600	0	0	0	0	6	8	7	7	0	0	7	2	0	0	0	0	0	0	6	2	0	0	0	0	0	0	6	2	0	0	0	0	25.8	22.3	22.3	37.294	341	341;334;281;232;102;136
M0R026;A1L0T0;M0R1B5;E9PJS0	M0R026;A1L0T0;M0R1B5;E9PJS0	2;2;1;1	2;2;1;1	2;2;1;1	Acetolactate synthase-like protein	ILVBL	tr|M0R026|M0R026_HUMAN Acetolactate synthase-like protein OS=Homo sapiens OX=9606 GN=ILVBL PE=1 SV=1;sp|A1L0T0|ILVBL_HUMAN Acetolactate synthase-like protein OS=Homo sapiens OX=9606 GN=ILVBL PE=1 SV=2;tr|M0R1B5|M0R1B5_HUMAN Acetolactate synthase-like prote	5434600	1663800	1578200	8791400	379780	0	0	775560	4	2	2	2	2	1	1	2	1	0	0	1	2	1	1	2	1	0	0	1	2	1	1	2	1	0	0	1	5.7	5.7	5.7	56.732	525	525;632;165;262
A2A2D0;P16949;E5RGX5;Q93045	A2A2D0;P16949;E5RGX5;Q93045	2;2;1;1	2;2;1;1	2;2;1;1	Stathmin;Stathmin-2	STMN1;STMN2	tr|A2A2D0|A2A2D0_HUMAN Stathmin (Fragment) OS=Homo sapiens OX=9606 GN=STMN1 PE=1 SV=8;sp|P16949|STMN1_HUMAN Stathmin OS=Homo sapiens OX=9606 GN=STMN1 PE=1 SV=3;tr|E5RGX5|E5RGX5_HUMAN Stathmin OS=Homo sapiens OX=9606 GN=STMN2 PE=1 SV=1;sp|Q93045|STMN2_HUMAN	0	0	7674700	0	0	0	0	0	4	2	2	2	0	0	2	0	0	0	0	0	0	0	2	0	0	0	0	0	0	0	2	0	0	0	0	0	27.1	27.1	27.1	9.7931	85	85;149;168;179
Q5QPD4;A3KFJ0;O14965;B4DXA6;A3KFJ1;A0A0A0MSY3;Q5Y191;Q9UQB9	Q5QPD4;A3KFJ0;O14965	3;3;3;1;1;1;1;1	3;3;3;1;1;1;1;1	2;2;2;0;0;0;0;0	Aurora kinase A	AURKA	tr|Q5QPD4|Q5QPD4_HUMAN Aurora kinase A (Fragment) OS=Homo sapiens OX=9606 GN=AURKA PE=1 SV=1;tr|A3KFJ0|A3KFJ0_HUMAN Aurora kinase A OS=Homo sapiens OX=9606 GN=AURKA PE=1 SV=1;sp|O14965|AURKA_HUMAN Aurora kinase A OS=Homo sapiens OX=9606 GN=AURKA PE=1 SV=2	9383000	8194600	5035400	20879000	1828500	20163000	31699000	16578000	8	3	3	2	2	2	2	3	1	3	3	3	2	2	2	3	1	3	3	3	1	1	1	2	0	2	2	2	10	10	7	30.682	271	271;347;403;113;188;274;306;309
P51610;A6NEM2;H7C1C4	P51610;A6NEM2	5;5;1	5;5;1	5;5;1	Host cell factor 1;HCF N-terminal chain 1;HCF N-terminal chain 2;HCF N-terminal chain 3;HCF N-terminal chain 4;HCF N-terminal chain 5;HCF N-terminal chain 6;HCF C-terminal chain 1;HCF C-terminal chain 2;HCF C-terminal chain 3;HCF C-terminal chain 4;HCF C-terminal chain 5;HCF C-terminal chain 6	HCFC1	sp|P51610|HCFC1_HUMAN Host cell factor 1 OS=Homo sapiens OX=9606 GN=HCFC1 PE=1 SV=2;tr|A6NEM2|A6NEM2_HUMAN Host cell factor 1 OS=Homo sapiens OX=9606 GN=HCFC1 PE=1 SV=2	4479800	3036900	3066600	5390500	0	0	1851300	0	3	5	5	5	2	3	3	3	0	0	1	0	2	3	3	3	0	0	1	0	2	3	3	3	0	0	1	0	3.4	3.4	3.4	208.73	2035	2035;2080;611
A6NER3	A6NER3	1	1	1	G antigen 12J	GAGE12J	sp|A6NER3|GG12J_HUMAN G antigen 12J OS=Homo sapiens OX=9606 GN=GAGE12J PE=3 SV=1	0	0	31891000	0	0	0	0	0	1	1	1	1	0	0	1	0	0	0	0	0	0	0	1	0	0	0	0	0	0	0	1	0	0	0	0	0	12.8	12.8	12.8	12.896	117	117
A6NMY6;H0YKS4;P07355;H0YN42;H0YMU9;H0YKZ7;H0YLV6;H0YMT9;H0YKX9;H0YMD0;H0YMM1;H0YNP5;H0YM50;H0YNB8;H0YMD9;H0YKL9;H0YKV8;H0YKN4;H0YMW4	A6NMY6;H0YKS4;P07355;H0YN42;H0YMU9;H0YKZ7;H0YLV6;H0YMT9;H0YKX9;H0YMD0;H0YMM1;H0YNP5;H0YM50;H0YNB8;H0YMD9;H0YKL9;H0YKV8;H0YKN4;H0YMW4	2;2;2;2;2;2;2;2;2;2;2;2;1;1;1;1;1;1;1	2;2;2;2;2;2;2;2;2;2;2;2;1;1;1;1;1;1;1	2;2;2;2;2;2;2;2;2;2;2;2;1;1;1;1;1;1;1	Putative annexin A2-like protein;Annexin;Annexin A2	ANXA2P2;ANXA2	sp|A6NMY6|AXA2L_HUMAN Putative annexin A2-like protein OS=Homo sapiens OX=9606 GN=ANXA2P2 PE=5 SV=2;tr|H0YKS4|H0YKS4_HUMAN Annexin (Fragment) OS=Homo sapiens OX=9606 GN=ANXA2 PE=1 SV=1;sp|P07355|ANXA2_HUMAN Annexin A2 OS=Homo sapiens OX=9606 GN=ANXA2 PE=1	0	0	695400	0	0	0	0	0	19	2	2	2	0	0	2	0	0	0	0	0	0	0	2	0	0	0	0	0	0	0	2	0	0	0	0	0	5.9	5.9	5.9	38.659	339	339;176;339;256;230;119;132;133;134;227;149;175;248;47;65;110;81;69;146
A8MRB1;P04271	A8MRB1;P04271	1;1	1;1	1;1	Protein S100-B	S100B	tr|A8MRB1|A8MRB1_HUMAN Protein S100-B OS=Homo sapiens OX=9606 GN=S100B PE=1 SV=1;sp|P04271|S100B_HUMAN Protein S100-B OS=Homo sapiens OX=9606 GN=S100B PE=1 SV=2	0	0	636960	0	0	0	0	0	2	1	1	1	0	0	1	0	0	0	0	0	0	0	1	0	0	0	0	0	0	0	1	0	0	0	0	0	16	16	16	10.343	94	94;92
A8MT37;P49840;M0QYV0;A0A3B3ITW1;P49841	A8MT37;P49840;M0QYV0	4;4;2;1;1	4;4;2;1;1	4;4;2;1;1	Glycogen synthase kinase-3 alpha	GSK3A	tr|A8MT37|A8MT37_HUMAN Glycogen synthase kinase-3 alpha OS=Homo sapiens OX=9606 GN=GSK3A PE=1 SV=2;sp|P49840|GSK3A_HUMAN Glycogen synthase kinase-3 alpha OS=Homo sapiens OX=9606 GN=GSK3A PE=1 SV=2;tr|M0QYV0|M0QYV0_HUMAN Protein kinase domain-containing pro	4968800	0	0	7118900	0	8210100	21620000	6725800	5	4	4	4	3	0	0	2	0	3	3	2	3	0	0	2	0	3	3	2	3	0	0	2	0	3	3	2	10.5	10.5	10.5	44.919	401	401;483;167;470;420
A8MTB9	A8MTB9	1	1	1	Carcinoembryonic antigen-related cell adhesion molecule 18	CEACAM18	sp|A8MTB9|CEA18_HUMAN Carcinoembryonic antigen-related cell adhesion molecule 18 OS=Homo sapiens OX=9606 GN=CEACAM18 PE=3 SV=4	0	0	0	56110000	0	0	90099000	60134000	1	1	1	1	0	0	0	1	0	0	1	1	0	0	0	1	0	0	1	1	0	0	0	1	0	0	1	1	2.9	2.9	2.9	43.32	384	384
A8MUA9;A8MU27;Q6EEV6;P61956;P55854	A8MUA9;A8MU27;Q6EEV6;P61956;P55854	1;1;1;1;1	1;1;1;1;1	1;1;1;1;1	Small ubiquitin-related modifier 4;Small ubiquitin-related modifier 2;Small ubiquitin-related modifier 3	SUMO3;SUMO4;SUMO2	tr|A8MUA9|A8MUA9_HUMAN SMT3 suppressor of mif two 3 homolog 3 (Yeast), isoform CRA_d OS=Homo sapiens OX=9606 GN=SUMO3 PE=1 SV=1;tr|A8MU27|A8MU27_HUMAN Small ubiquitin-related modifier 3 OS=Homo sapiens OX=9606 GN=SUMO3 PE=1 SV=1;sp|Q6EEV6|SUMO4_HUMAN Small	0	0	7338900	0	0	0	0	0	5	1	1	1	0	0	1	0	0	0	0	0	0	0	1	0	0	0	0	0	0	0	1	0	0	0	0	0	8.9	8.9	8.9	15.317	135	135;147;95;95;103
A8MUD9;P18124;C9JIJ5;C9JZ88	A8MUD9;P18124;C9JIJ5	8;8;4;3	8;8;4;3	8;8;4;3	60S ribosomal protein L7	RPL7	tr|A8MUD9|A8MUD9_HUMAN 60S ribosomal protein L7 OS=Homo sapiens OX=9606 GN=RPL7 PE=1 SV=1;sp|P18124|RL7_HUMAN 60S ribosomal protein L7 OS=Homo sapiens OX=9606 GN=RPL7 PE=1 SV=1;tr|C9JIJ5|C9JIJ5_HUMAN 60S ribosomal protein L7 (Fragment) OS=Homo sapiens OX=9	60077000	54902000	30546000	85049000	6508800	50120000	80094000	44699000	4	8	8	8	4	4	5	5	1	4	5	4	4	4	5	5	1	4	5	4	4	4	5	5	1	4	5	4	25	25	25	24.433	208	208;248;99;88
H7BY10;K7EJV9;K7ERT8;A8MUS3;P62750;K7EMA7	H7BY10;K7EJV9;K7ERT8;A8MUS3;P62750;K7EMA7	3;3;3;3;3;2	3;3;3;3;3;2	3;3;3;3;3;2	60S ribosomal protein L23a	RPL23A	tr|H7BY10|H7BY10_HUMAN 60S ribosomal protein L23a (Fragment) OS=Homo sapiens OX=9606 GN=RPL23A PE=1 SV=1;tr|K7EJV9|K7EJV9_HUMAN 60S ribosomal protein L23a (Fragment) OS=Homo sapiens OX=9606 GN=RPL23A PE=1 SV=1;tr|K7ERT8|K7ERT8_HUMAN 60S ribosomal protein L	2614600	3097300	2962700	5378800	2119300	9235700	15485000	9049600	6	3	3	3	1	1	1	1	1	1	2	2	1	1	1	1	1	1	2	2	1	1	1	1	1	1	2	2	23.4	23.4	23.4	17.692	158	158;170;175;194;156;70
P02686;A8MZH3;J3QL64;E9PJ72;E9PMR5;J3QQK6;J3QKL5;H0YEA2;H0YF02;C9J6H1;E9PKX9;E9PNZ1;F8WEU6;F5H7N4;J3KT34;E9PLQ9;E9PQE7;J3KS94;J3KT01;E9PSE2;E9PLU9	P02686;A8MZH3;J3QL64;E9PJ72;E9PMR5;J3QQK6;J3QKL5;H0YEA2;H0YF02;C9J6H1;E9PKX9;E9PNZ1;F8WEU6;F5H7N4;J3KT34	6;6;6;5;4;4;4;4;4;3;3;3;3;3;3;1;1;1;1;1;1	6;6;6;5;4;4;4;4;4;3;3;3;3;3;3;1;1;1;1;1;1	1;1;1;1;0;0;0;0;0;1;0;0;0;0;0;0;0;0;0;0;0	Myelin basic protein	MBP	sp|P02686|MBP_HUMAN Myelin basic protein OS=Homo sapiens OX=9606 GN=MBP PE=1 SV=3;tr|A8MZH3|A8MZH3_HUMAN Myelin basic protein OS=Homo sapiens OX=9606 GN=MBP PE=1 SV=1;tr|J3QL64|J3QL64_HUMAN Myelin basic protein OS=Homo sapiens OX=9606 GN=MBP PE=1 SV=1;tr|E	0	0	134280000	0	0	0	0	0	21	6	6	1	0	0	6	0	0	0	0	0	0	0	6	0	0	0	0	0	0	0	1	0	0	0	0	0	20.7	20.7	5.6	33.117	304	304;181;157;149;98;253;171;119;108;101;108;86;73;66;60;59;68;159;180;64;32
M0R1Z5;A9C4B8;Q96N66	M0R1Z5;A9C4B8;Q96N66	1;1;1	1;1;1	1;1;1	Lysophospholipid acyltransferase 7	MBOAT7	tr|M0R1Z5|M0R1Z5_HUMAN Lysophospholipid acyltransferase 7 (Fragment) OS=Homo sapiens OX=9606 GN=MBOAT7 PE=1 SV=1;tr|A9C4B8|A9C4B8_HUMAN Lysophospholipid acyltransferase 7 (Fragment) OS=Homo sapiens OX=9606 GN=MBOAT7 PE=1 SV=1;sp|Q96N66|MBOA7_HUMAN Lysophos	5660600	0	0	10417000	0	0	0	0	3	1	1	1	1	0	0	1	0	0	0	0	1	0	0	1	0	0	0	0	1	0	0	1	0	0	0	0	6.1	6.1	6.1	19.751	181	181;256;472
B0QYK0;Q01844;H7BY36;A0A0D9SFL3;C9JGE3;B0QYJ7;F8WC90	B0QYK0;Q01844;H7BY36;A0A0D9SFL3;C9JGE3	3;3;2;2;2;1;1	3;3;2;2;2;1;1	3;3;2;2;2;1;1	RNA-binding protein EWS	EWSR1	tr|B0QYK0|B0QYK0_HUMAN RNA-binding protein EWS OS=Homo sapiens OX=9606 GN=EWSR1 PE=1 SV=1;sp|Q01844|EWS_HUMAN RNA-binding protein EWS OS=Homo sapiens OX=9606 GN=EWSR1 PE=1 SV=1;tr|H7BY36|H7BY36_HUMAN RNA-binding protein EWS (Fragment) OS=Homo sapiens OX=96	0	0	0	0	0	962770	12322000	9094600	7	3	3	3	0	0	0	0	0	1	2	2	0	0	0	0	0	1	2	2	0	0	0	0	0	1	2	2	6	6	6	64.929	618	618;656;308;584;620;233;292
B0QZ43;O75477	B0QZ43;O75477	1;1	1;1	1;1	Erlin-1	ERLIN1	tr|B0QZ43|B0QZ43_HUMAN Erlin-1 (Fragment) OS=Homo sapiens OX=9606 GN=ERLIN1 PE=1 SV=1;sp|O75477|ERLN1_HUMAN Erlin-1 OS=Homo sapiens OX=9606 GN=ERLIN1 PE=1 SV=2	0	0	0	0	0	1975100	2473400	1420800	2	1	1	1	0	0	0	0	0	1	1	1	0	0	0	0	0	1	1	1	0	0	0	0	0	1	1	1	4.4	4.4	4.4	31.077	275	275;348
B1AHB1;P33992;B1AHB2;B1AHA9	B1AHB1;P33992	3;3;1;1	3;3;1;1	3;3;1;1	DNA helicase;DNA replication licensing factor MCM5	MCM5	tr|B1AHB1|B1AHB1_HUMAN DNA helicase OS=Homo sapiens OX=9606 GN=MCM5 PE=1 SV=1;sp|P33992|MCM5_HUMAN DNA replication licensing factor MCM5 OS=Homo sapiens OX=9606 GN=MCM5 PE=1 SV=5	3071100	1715800	1829300	8265300	0	751910	0	428980	4	3	3	3	2	2	2	3	0	1	1	1	2	2	2	3	0	1	1	1	2	2	2	3	0	1	1	1	5.2	5.2	5.2	77.592	691	691;734;150;230
B1AK20;Q5TH61;Q9NVH1	B1AK20;Q5TH61;Q9NVH1	1;1;1	1;1;1	1;1;1	DnaJ homolog subfamily C member 11	DNAJC11	tr|B1AK20|B1AK20_HUMAN DnaJ homolog subfamily C member 11 (Fragment) OS=Homo sapiens OX=9606 GN=DNAJC11 PE=1 SV=1;tr|Q5TH61|Q5TH61_HUMAN DnaJ homolog subfamily C member 11 (Fragment) OS=Homo sapiens OX=9606 GN=DNAJC11 PE=1 SV=1;sp|Q9NVH1|DJC11_HUMAN DnaJ h	0	0	0	0	0	0	0	0	3	1	1	1	0	0	0	1	0	0	0	0	0	0	0	1	0	0	0	0	0	0	0	1	0	0	0	0	3.1	3.1	3.1	36.76	324	324;332;559
B1AK87;B1AK85;B1AK88;P47756	B1AK87;B1AK85;B1AK88;P47756	1;1;1;1	1;1;1;1	1;1;1;1	F-actin-capping protein subunit beta	CAPZB	tr|B1AK87|B1AK87_HUMAN F-actin-capping protein subunit beta OS=Homo sapiens OX=9606 GN=CAPZB PE=1 SV=1;tr|B1AK85|B1AK85_HUMAN F-actin-capping protein subunit beta OS=Homo sapiens OX=9606 GN=CAPZB PE=1 SV=1;tr|B1AK88|B1AK88_HUMAN F-actin-capping protein sub	0	0	904990	0	0	0	0	0	4	1	1	1	0	0	1	0	0	0	0	0	0	0	1	0	0	0	0	0	0	0	1	0	0	0	0	0	6.2	6.2	6.2	29.295	260	260;260;301;277
B1AKV4;F6UTR7;B1AKV3;Q9NVA1	B1AKV4;F6UTR7;B1AKV3;Q9NVA1	1;1;1;1	1;1;1;1	1;1;1;1	Ubiquinol-cytochrome-c reductase complex assembly factor 1	UQCC1	tr|B1AKV4|B1AKV4_HUMAN Ubiquinol-cytochrome-c reductase complex assembly factor 1 OS=Homo sapiens OX=9606 GN=UQCC1 PE=1 SV=1;tr|F6UTR7|F6UTR7_HUMAN Ubiquinol-cytochrome-c reductase complex assembly factor 1 OS=Homo sapiens OX=9606 GN=UQCC1 PE=1 SV=1;tr|B1A	0	0	0	0	0	0	498410	261190	4	1	1	1	0	0	0	0	0	0	1	1	0	0	0	0	0	0	1	1	0	0	0	0	0	0	1	1	6.8	6.8	6.8	24.902	219	219;226;249;299
B1ANR0;Q13310;H0Y5F5;H0YEU6;B1ANR1;H0YEQ8;H0YCC8;P0CB38	B1ANR0;Q13310;H0Y5F5	14;14;9;6;5;2;2;2	7;7;5;4;2;1;1;1	6;6;5;4;1;0;1;1	Polyadenylate-binding protein;Polyadenylate-binding protein 4	PABPC4	tr|B1ANR0|B1ANR0_HUMAN Polyadenylate-binding protein OS=Homo sapiens OX=9606 GN=PABPC4 PE=1 SV=1;sp|Q13310|PABP4_HUMAN Polyadenylate-binding protein 4 OS=Homo sapiens OX=9606 GN=PABPC4 PE=1 SV=1;tr|H0Y5F5|H0Y5F5_HUMAN Polyadenylate-binding protein (Fragmen	4334400	3686700	6721900	11791000	12336000	65094000	124180000	71518000	8	14	7	6	3	1	5	3	5	7	9	10	1	1	3	2	4	5	6	7	1	1	2	2	3	4	5	6	21.3	12	10.6	67.97	615	615;644;550;249;129;112;197;370
B1APM4;P35610	B1APM4;P35610	1;1	1;1	1;1	Sterol O-acyltransferase 1	SOAT1	tr|B1APM4|B1APM4_HUMAN Sterol O-acyltransferase 1 (Fragment) OS=Homo sapiens OX=9606 GN=SOAT1 PE=1 SV=1;sp|P35610|SOAT1_HUMAN Sterol O-acyltransferase 1 OS=Homo sapiens OX=9606 GN=SOAT1 PE=1 SV=3	1599200	0	0	2425100	0	1108600	2210700	1191700	2	1	1	1	1	0	0	1	0	1	1	1	1	0	0	1	0	1	1	1	1	0	0	1	0	1	1	1	5.8	5.8	5.8	29.892	260	260;550
B1APP6;Q01813;H0Y757;V9GY25	B1APP6;Q01813	6;6;1;1	6;6;1;1	6;6;1;1	ATP-dependent 6-phosphofructokinase, platelet type	PFKP	tr|B1APP6|B1APP6_HUMAN ATP-dependent 6-phosphofructokinase, platelet type OS=Homo sapiens OX=9606 GN=PFKP PE=1 SV=2;sp|Q01813|PFKAP_HUMAN ATP-dependent 6-phosphofructokinase, platelet type OS=Homo sapiens OX=9606 GN=PFKP PE=1 SV=2	7141500	6070600	2286700	23466000	0	1744100	5002700	0	4	6	6	6	2	2	2	4	0	2	3	1	2	2	2	4	0	2	3	1	2	2	2	4	0	2	3	1	12.3	12.3	12.3	62.585	568	568;784;103;118
E9PKH1;B1AQT3;B1AQT4;E9PP32;E9PQC4;Q9BZD4	E9PKH1;B1AQT3;B1AQT4;E9PP32;E9PQC4;Q9BZD4	1;1;1;1;1;1	1;1;1;1;1;1	1;1;1;1;1;1	Kinetochore protein Nuf2	NUF2	tr|E9PKH1|E9PKH1_HUMAN Kinetochore protein Nuf2 (Fragment) OS=Homo sapiens OX=9606 GN=NUF2 PE=1 SV=1;tr|B1AQT3|B1AQT3_HUMAN Kinetochore protein Nuf2 (Fragment) OS=Homo sapiens OX=9606 GN=NUF2 PE=1 SV=1;tr|B1AQT4|B1AQT4_HUMAN Kinetochore protein Nuf2 (Fragm	0	0	9414300	0	3815800	0	7217600	10965000	6	1	1	1	0	0	1	0	1	0	1	1	0	0	1	0	1	0	1	1	0	0	1	0	1	0	1	1	8.9	8.9	8.9	14.373	124	124;145;202;221;417;464
P07910;G3V2Q1;G3V4C1;B2R5W2;B4DY08;G3V4W0;G3V576;G3V555;G3V575;B4DSU6;G3V251;G3V3K6;G3V5X6;G3V4M8;B2RXH8;B7ZW38;P0DMR1;A0A0G2JPF8;A0A0G2JNQ3;O60812;G3V5V7;G3V2D6;G3V2H6	P07910;G3V2Q1;G3V4C1;B2R5W2;B4DY08;G3V4W0;G3V576;G3V555;G3V575;B4DSU6;G3V251;G3V3K6;G3V5X6;G3V4M8;B2RXH8;B7ZW38;P0DMR1;A0A0G2JPF8;A0A0G2JNQ3;O60812	6;6;6;6;6;6;6;5;5;4;4;4;4;4;3;3;3;3;3;3;2;2;2	6;6;6;6;6;6;6;5;5;4;4;4;4;4;3;3;3;3;3;3;2;2;2	6;6;6;6;6;6;6;5;5;4;4;4;4;4;3;3;3;3;3;3;2;2;2	Heterogeneous nuclear ribonucleoproteins C1/C2;Heterogeneous nuclear ribonucleoprotein C-like 2;Heterogeneous nuclear ribonucleoprotein C-like 3;Heterogeneous nuclear ribonucleoprotein C-like 4;Heterogeneous nuclear ribonucleoprotein C-like 1	HNRNPC;HNRNPCL2;HNRNPCL3;HNRNPCL4;HNRNPCL1	sp|P07910|HNRPC_HUMAN Heterogeneous nuclear ribonucleoproteins C1/C2 OS=Homo sapiens OX=9606 GN=HNRNPC PE=1 SV=4;tr|G3V2Q1|G3V2Q1_HUMAN Heterogeneous nuclear ribonucleoproteins C1/C2 OS=Homo sapiens OX=9606 GN=HNRNPC PE=1 SV=1;tr|G3V4C1|G3V4C1_HUMAN Hetero	6458400	18112000	48666000	16826000	2852600	15947000	18648000	11733000	23	6	6	6	1	2	5	3	1	2	2	3	1	2	5	3	1	2	2	3	1	2	5	3	1	2	2	3	17	17	17	33.67	306	306;305;292;290;288;262;231;175;187;147;126;121;117;66;293;293;293;293;293;293;180;214;54
B4DEE8;P16455	B4DEE8;P16455	14;14	5;5	5;5	Methylated-DNA--protein-cysteine methyltransferase	MGMT	tr|B4DEE8|B4DEE8_HUMAN Methylated-DNA--protein-cysteine methyltransferase OS=Homo sapiens OX=9606 GN=MGMT PE=1 SV=1;sp|P16455|MGMT_HUMAN Methylated-DNA--protein-cysteine methyltransferase OS=Homo sapiens OX=9606 GN=MGMT PE=1 SV=1	184050000	108010000	97950000	392630000	37717000	320360000	364370000	159460000	2	14	5	5	14	10	12	12	10	12	12	11	5	4	5	5	4	5	5	5	5	4	5	5	4	5	5	5	45.8	21.8	21.8	25.05	238	238;207
J3QKT5;J3KTC1;B4DHE8;Q96DH6	J3QKT5;J3KTC1;B4DHE8;Q96DH6	2;2;2;2	2;2;2;2	2;2;2;2	RNA-binding protein Musashi homolog 2	MSI2	tr|J3QKT5|J3QKT5_HUMAN RNA-binding protein Musashi homolog 2 OS=Homo sapiens OX=9606 GN=MSI2 PE=1 SV=1;tr|J3KTC1|J3KTC1_HUMAN RNA-binding protein Musashi homolog 2 (Fragment) OS=Homo sapiens OX=9606 GN=MSI2 PE=1 SV=8;tr|B4DHE8|B4DHE8_HUMAN RNA-binding prot	0	0	0	0	0	504170	2182200	1089600	4	2	2	2	0	0	0	0	0	1	2	2	0	0	0	0	0	1	2	2	0	0	0	0	0	1	2	2	23.2	23.2	23.2	11.073	99	99;140;324;328
B4DHN5;E9PBU7;G5EA09;O00560	B4DHN5;E9PBU7;G5EA09;O00560	1;1;1;1	1;1;1;1	1;1;1;1	Syntenin-1	SDCBP	tr|B4DHN5|B4DHN5_HUMAN Syntenin-1 OS=Homo sapiens OX=9606 GN=SDCBP PE=1 SV=1;tr|E9PBU7|E9PBU7_HUMAN Syntenin-1 OS=Homo sapiens OX=9606 GN=SDCBP PE=1 SV=1;tr|G5EA09|G5EA09_HUMAN Syndecan binding protein (Syntenin), isoform CRA_a OS=Homo sapiens OX=9606 GN=S	1589100	1299600	0	2884900	0	0	0	0	4	1	1	1	1	1	0	1	0	0	0	0	1	1	0	1	0	0	0	0	1	1	0	1	0	0	0	0	5.9	5.9	5.9	25.968	239	239;244;318;298
B4DI26;Q9Y6N1	B4DI26;Q9Y6N1	1;1	1;1	1;1	Cytochrome c oxidase assembly protein COX11, mitochondrial	COX11	tr|B4DI26|B4DI26_HUMAN Cytochrome c oxidase assembly protein COX11, mitochondrial OS=Homo sapiens OX=9606 GN=COX11 PE=1 SV=1;sp|Q9Y6N1|COX11_HUMAN Cytochrome c oxidase assembly protein COX11, mitochondrial OS=Homo sapiens OX=9606 GN=COX11 PE=1 SV=3	0	0	0	4313700	0	0	0	0	2	1	1	1	0	0	0	1	0	0	0	0	0	0	0	1	0	0	0	0	0	0	0	1	0	0	0	0	9.6	9.6	9.6	25.977	230	230;276
B4DJ81;P28331	B4DJ81;P28331	6;6	6;6	6;6	NADH-ubiquinone oxidoreductase 75 kDa subunit, mitochondrial	NDUFS1	tr|B4DJ81|B4DJ81_HUMAN NADH-ubiquinone oxidoreductase 75 kDa subunit, mitochondrial OS=Homo sapiens OX=9606 GN=NDUFS1 PE=1 SV=1;sp|P28331|NDUS1_HUMAN NADH-ubiquinone oxidoreductase 75 kDa subunit, mitochondrial OS=Homo sapiens OX=9606 GN=NDUFS1 PE=1 SV=3	6666600	0	325610	6667000	0	0	2991000	0	2	6	6	6	4	0	2	6	0	0	2	0	4	0	2	6	0	0	2	0	4	0	2	6	0	0	2	0	15.4	15.4	15.4	66.921	611	611;727
B4DLN1;I3L1E8;P52815	B4DLN1	8;2;2	8;2;2	2;0;2			tr|B4DLN1|B4DLN1_HUMAN cDNA FLJ60124, highly similar to Mitochondrial dicarboxylate carrier OS=Homo sapiens OX=9606 PE=2 SV=1	68743000	40448000	36132000	94713000	0	3414400	5135400	959010	3	8	8	2	6	6	5	5	0	3	3	1	6	6	5	5	0	3	3	1	1	1	0	0	0	2	1	0	23.5	23.5	5.4	48.099	442	442;113;198
B4DQU5;H3BMH2;H3BSC1;P62491;Q15907	B4DQU5;H3BMH2;H3BSC1;P62491;Q15907	2;2;2;2;2	2;2;2;2;2	2;2;2;2;2	Ras-related protein Rab-11A;Ras-related protein Rab-11B	RAB11A;RAB11B	tr|B4DQU5|B4DQU5_HUMAN Ras-related protein Rab-11A OS=Homo sapiens OX=9606 GN=RAB11A PE=1 SV=1;tr|H3BMH2|H3BMH2_HUMAN Ras-related protein Rab-11A (Fragment) OS=Homo sapiens OX=9606 GN=RAB11A PE=4 SV=1;tr|H3BSC1|H3BSC1_HUMAN Ras-related protein Rab-11A OS=H	0	0	4250800	0	0	0	0	0	5	2	2	2	0	0	2	0	0	0	0	0	0	0	2	0	0	0	0	0	0	0	2	0	0	0	0	0	15.8	15.8	15.8	16.514	146	146;155;198;216;218
B4DR61;P61619	B4DR61;P61619	1;1	1;1	1;1	Protein transport protein Sec61 subunit alpha isoform 1	SEC61A1	tr|B4DR61|B4DR61_HUMAN Protein transport protein Sec61 subunit alpha isoform 1 OS=Homo sapiens OX=9606 GN=SEC61A1 PE=1 SV=1;sp|P61619|S61A1_HUMAN Protein transport protein Sec61 subunit alpha isoform 1 OS=Homo sapiens OX=9606 GN=SEC61A1 PE=1 SV=2	925590	970490	526760	902920	0	1137500	0	0	2	1	1	1	1	1	1	1	0	1	0	0	1	1	1	1	0	1	0	0	1	1	1	1	0	1	0	0	2.3	2.3	2.3	52.949	482	482;476
P49368;B4DUR8;Q5SZX6	P49368;B4DUR8	4;4;1	4;4;1	4;4;1	T-complex protein 1 subunit gamma	CCT3	sp|P49368|TCPG_HUMAN T-complex protein 1 subunit gamma OS=Homo sapiens OX=9606 GN=CCT3 PE=1 SV=4;tr|B4DUR8|B4DUR8_HUMAN T-complex protein 1 subunit gamma OS=Homo sapiens OX=9606 GN=CCT3 PE=1 SV=1	0	2200500	5204800	8748400	0	1490300	2517900	1087100	3	4	4	4	0	1	3	2	0	1	1	1	0	1	3	2	0	1	1	1	0	1	3	2	0	1	1	1	9.2	9.2	9.2	60.533	545	545;500;276
B4DY09;Q12905;X6R6Z1;A0A0A0MRL0	B4DY09;Q12905	7;7;3;2	7;7;3;2	7;7;3;2	Interleukin enhancer-binding factor 2	ILF2	tr|B4DY09|B4DY09_HUMAN Interleukin enhancer-binding factor 2 OS=Homo sapiens OX=9606 GN=ILF2 PE=1 SV=1;sp|Q12905|ILF2_HUMAN Interleukin enhancer-binding factor 2 OS=Homo sapiens OX=9606 GN=ILF2 PE=1 SV=2	7734000	10967000	9774600	19898000	0	14131000	32619000	14200000	4	7	7	7	2	2	4	3	0	4	5	4	2	2	4	3	0	4	5	4	2	2	4	3	0	4	5	4	21	21	21	38.91	352	352;390;115;150
B4E1G1;E5RGY0;Q9BUN8	B4E1G1;E5RGY0;Q9BUN8	1;1;1	1;1;1	1;1;1	Derlin-1	DERL1	tr|B4E1G1|B4E1G1_HUMAN Derlin OS=Homo sapiens OX=9606 GN=DERL1 PE=1 SV=1;tr|E5RGY0|E5RGY0_HUMAN Derlin OS=Homo sapiens OX=9606 GN=DERL1 PE=1 SV=1;sp|Q9BUN8|DERL1_HUMAN Derlin-1 OS=Homo sapiens OX=9606 GN=DERL1 PE=1 SV=1	2921700	1239200	0	4659800	0	0	0	0	3	1	1	1	1	1	0	1	0	0	0	1	1	1	0	1	0	0	0	1	1	1	0	1	0	0	0	1	7.3	7.3	7.3	17.033	151	151;151;251
B5MC59;P35244	B5MC59;P35244	1;1	1;1	1;1	Replication protein A 14 kDa subunit	RPA3	tr|B5MC59|B5MC59_HUMAN Replication protein A 14 kDa subunit OS=Homo sapiens OX=9606 GN=RPA3 PE=1 SV=1;sp|P35244|RFA3_HUMAN Replication protein A 14 kDa subunit OS=Homo sapiens OX=9606 GN=RPA3 PE=1 SV=1	0	0	1260400	0	0	0	0	0	2	1	1	1	0	0	1	0	0	0	0	0	0	0	1	0	0	0	0	0	0	0	1	0	0	0	0	0	20.7	20.7	20.7	9.1703	82	82;121
B5MC98;Q9HCU5	B5MC98;Q9HCU5	1;1	1;1	1;1	Prolactin regulatory element-binding protein	PREB	tr|B5MC98|B5MC98_HUMAN Prolactin regulatory element-binding protein OS=Homo sapiens OX=9606 GN=PREB PE=1 SV=1;sp|Q9HCU5|PREB_HUMAN Prolactin regulatory element-binding protein OS=Homo sapiens OX=9606 GN=PREB PE=1 SV=2	0	0	0	0	0	0	0	0	2	1	1	1	1	0	0	0	0	0	0	0	1	0	0	0	0	0	0	0	1	0	0	0	0	0	0	0	3.1	3.1	3.1	38.939	359	359;417
C9JKY3;B5MCA4;P16422	C9JKY3;B5MCA4;P16422	1;1;1	1;1;1	1;1;1	Epithelial cell adhesion molecule	EPCAM	tr|C9JKY3|C9JKY3_HUMAN Epithelial cell adhesion molecule (Fragment) OS=Homo sapiens OX=9606 GN=EPCAM PE=1 SV=1;tr|B5MCA4|B5MCA4_HUMAN Epithelial cell adhesion molecule OS=Homo sapiens OX=9606 GN=EPCAM PE=1 SV=1;sp|P16422|EPCAM_HUMAN Epithelial cell adhesio	6717700	0	0	11870000	0	0	0	0	3	1	1	1	1	0	1	1	0	0	0	0	1	0	1	1	0	0	0	0	1	0	1	1	0	0	0	0	5.5	5.5	5.5	20.954	199	199;342;314
O00541;B5MCF9;B3KXD6	O00541;B5MCF9;B3KXD6	3;3;2	3;3;2	3;3;2	Pescadillo homolog	PES1	sp|O00541|PESC_HUMAN Pescadillo homolog OS=Homo sapiens OX=9606 GN=PES1 PE=1 SV=1;tr|B5MCF9|B5MCF9_HUMAN Pescadillo homolog OS=Homo sapiens OX=9606 GN=PES1 PE=1 SV=1;tr|B3KXD6|B3KXD6_HUMAN Pescadillo homolog OS=Homo sapiens OX=9606 GN=PES1 PE=1 SV=1	8462000	5005100	3580400	8947300	0	0	0	0	3	3	3	3	3	2	2	2	0	0	0	0	3	2	2	2	0	0	0	0	3	2	2	2	0	0	0	0	5.8	5.8	5.8	68.002	588	588;571;449
B5MCT7;P49593	B5MCT7;P49593	2;2	2;2	2;2	Protein phosphatase 1F	PPM1F	tr|B5MCT7|B5MCT7_HUMAN Protein phosphatase 1F OS=Homo sapiens OX=9606 GN=PPM1F PE=1 SV=1;sp|P49593|PPM1F_HUMAN Protein phosphatase 1F OS=Homo sapiens OX=9606 GN=PPM1F PE=1 SV=3	0	2108700	0	5071600	0	0	0	0	2	2	2	2	0	1	0	1	0	0	0	0	0	1	0	1	0	0	0	0	0	1	0	1	0	0	0	0	8	8	8	31.263	286	286;454
B5MCZ9;Q16769;C9JS14;A0A3B3IUD5	B5MCZ9;Q16769	5;5;2;2	5;5;2;2	5;5;2;2	Glutaminyl-peptide cyclotransferase	QPCT	tr|B5MCZ9|B5MCZ9_HUMAN Glutaminyl-peptide cyclotransferase (Fragment) OS=Homo sapiens OX=9606 GN=QPCT PE=1 SV=1;sp|Q16769|QPCT_HUMAN Glutaminyl-peptide cyclotransferase OS=Homo sapiens OX=9606 GN=QPCT PE=1 SV=1	7313700	3980300	2946700	14327000	542920	17449000	41085000	11921000	4	5	5	5	1	1	1	3	1	4	4	4	1	1	1	3	1	4	4	4	1	1	1	3	1	4	4	4	20.1	20.1	20.1	32.107	284	284;361;117;137
B5MDF5;J3KQE5;P62826;F5H018;H0YFC6;B4DV51	B5MDF5;J3KQE5;P62826;F5H018;H0YFC6;B4DV51	6;6;6;5;3;3	6;6;6;5;3;3	6;6;6;5;3;3	GTP-binding nuclear protein Ran	RAN	tr|B5MDF5|B5MDF5_HUMAN GTP-binding nuclear protein Ran OS=Homo sapiens OX=9606 GN=RAN PE=1 SV=1;tr|J3KQE5|J3KQE5_HUMAN GTP-binding nuclear protein Ran (Fragment) OS=Homo sapiens OX=9606 GN=RAN PE=1 SV=1;sp|P62826|RAN_HUMAN GTP-binding nuclear protein Ran O	0	0	35615000	7763500	0	0	0	0	6	6	6	6	0	0	5	1	0	0	0	0	0	0	5	1	0	0	0	0	0	0	5	1	0	0	0	0	28.3	28.3	28.3	26.224	233	233;234;216;198;103;128
Q99613;B5ME19	Q99613;B5ME19	1;1	1;1	1;1	Eukaryotic translation initiation factor 3 subunit C;Eukaryotic translation initiation factor 3 subunit C-like protein	EIF3C;EIF3CL	sp|Q99613|EIF3C_HUMAN Eukaryotic translation initiation factor 3 subunit C OS=Homo sapiens OX=9606 GN=EIF3C PE=1 SV=1;sp|B5ME19|EIFCL_HUMAN Eukaryotic translation initiation factor 3 subunit C-like protein OS=Homo sapiens OX=9606 GN=EIF3CL PE=1 SV=1	0	0	582300	0	0	0	0	0	2	1	1	1	0	0	1	0	0	0	0	0	0	0	1	0	0	0	0	0	0	0	1	0	0	0	0	0	1.1	1.1	1.1	105.34	913	913;914
H7C2W9;C9JU56;B7Z4E3;B7Z4C8;P62899	H7C2W9;C9JU56;B7Z4E3;B7Z4C8;P62899	1;1;1;1;1	1;1;1;1;1	1;1;1;1;1	60S ribosomal protein L31	RPL31	tr|H7C2W9|H7C2W9_HUMAN 60S ribosomal protein L31 (Fragment) OS=Homo sapiens OX=9606 GN=RPL31 PE=1 SV=1;tr|C9JU56|C9JU56_HUMAN 60S ribosomal protein L31 (Fragment) OS=Homo sapiens OX=9606 GN=RPL31 PE=1 SV=1;tr|B7Z4E3|B7Z4E3_HUMAN 60S ribosomal protein L31 O	6137800	4339800	0	8283500	0	8688500	16721000	6038000	5	1	1	1	1	1	0	1	0	1	1	1	1	1	0	1	0	1	1	1	1	1	0	1	0	1	1	1	13	13	13	12.701	108	108;115;120;130;125
F8W1R7;J3KND3;G8JLA2;G3V1V0;B7Z6Z4;P60660;F8VPF3;G3V1Y7;F8W1I5;P14649;H0YI43;F8VZU9;F8W180	F8W1R7;J3KND3;G8JLA2;G3V1V0;B7Z6Z4;P60660;F8VPF3;G3V1Y7;F8W1I5;P14649	4;4;4;4;4;4;3;2;2;2;1;1;1	4;4;4;4;4;4;3;2;2;2;1;1;1	4;4;4;4;4;4;3;2;2;2;1;1;1	Myosin light polypeptide 6;Myosin light chain 6B	MYL6;MYL6B	tr|F8W1R7|F8W1R7_HUMAN Myosin light polypeptide 6 OS=Homo sapiens OX=9606 GN=MYL6 PE=1 SV=1;tr|J3KND3|J3KND3_HUMAN Myosin light polypeptide 6 OS=Homo sapiens OX=9606 GN=MYL6 PE=1 SV=1;tr|G8JLA2|G8JLA2_HUMAN Myosin light polypeptide 6 OS=Homo sapiens OX=960	0	0	3875900	1145300	0	3025000	0	2117500	13	4	4	4	0	1	3	1	0	1	1	1	0	1	3	1	0	1	1	1	0	1	3	1	0	1	1	1	30.3	30.3	30.3	16.29	145	145;152;152;161;238;151;130;115;175;208;83;103;196
B7ZAR1;E9PCA1;P48643;E7ENZ3	B7ZAR1;E9PCA1;P48643;E7ENZ3	8;8;8;7	8;8;8;7	8;8;8;7	T-complex protein 1 subunit epsilon	CCT5	tr|B7ZAR1|B7ZAR1_HUMAN T-complex protein 1 subunit epsilon OS=Homo sapiens OX=9606 GN=CCT5 PE=1 SV=1;tr|E9PCA1|E9PCA1_HUMAN T-complex protein 1 subunit epsilon OS=Homo sapiens OX=9606 GN=CCT5 PE=1 SV=1;sp|P48643|TCPE_HUMAN T-complex protein 1 subunit epsil	20700000	8867600	15330000	24572000	0	6532700	5172300	3600600	4	8	8	8	3	2	6	3	0	2	3	1	3	2	6	3	0	2	3	1	3	2	6	3	0	2	3	1	19.7	19.7	19.7	55.348	503	503;520;541;486
B8ZZ51;B9A041;C9JF79;P40925	B8ZZ51;B9A041;C9JF79;P40925	1;1;1;1	1;1;1;1	1;1;1;1	Malate dehydrogenase;Malate dehydrogenase, cytoplasmic	MDH1	tr|B8ZZ51|B8ZZ51_HUMAN Malate dehydrogenase, cytoplasmic OS=Homo sapiens OX=9606 GN=MDH1 PE=1 SV=1;tr|B9A041|B9A041_HUMAN Malate dehydrogenase, cytoplasmic OS=Homo sapiens OX=9606 GN=MDH1 PE=1 SV=1;tr|C9JF79|C9JF79_HUMAN Malate dehydrogenase (Fragment) OS=	0	0	5392600	0	0	0	0	0	4	1	1	1	0	0	1	0	0	0	0	0	0	0	1	0	0	0	0	0	0	0	1	0	0	0	0	0	11.8	11.8	11.8	18.689	169	169;210;222;334
B8ZZL8;P61604;B8ZZ54;S4R3N1	B8ZZL8;P61604;B8ZZ54;S4R3N1	2;2;1;1	2;2;1;1	2;2;1;1	10 kDa heat shock protein, mitochondrial	HSPE1;HSPE1-MOB4	tr|B8ZZL8|B8ZZL8_HUMAN 10 kDa heat shock protein, mitochondrial OS=Homo sapiens OX=9606 GN=HSPE1 PE=1 SV=1;sp|P61604|CH10_HUMAN 10 kDa heat shock protein, mitochondrial OS=Homo sapiens OX=9606 GN=HSPE1 PE=1 SV=2;tr|B8ZZ54|B8ZZ54_HUMAN 10 kDa heat shock pro	902330	0	18188000	2014400	0	2343800	3616700	1495300	4	2	2	2	1	0	2	1	0	1	1	1	1	0	2	1	0	1	1	1	1	0	2	1	0	1	1	1	23.8	23.8	23.8	10.689	101	101;102;47;261
B8ZZQ6;P06454	B8ZZQ6;P06454	1;1	1;1	1;1	Prothymosin alpha;Prothymosin alpha, N-terminally processed;Thymosin alpha-1	PTMA	tr|B8ZZQ6|B8ZZQ6_HUMAN Prothymosin alpha OS=Homo sapiens OX=9606 GN=PTMA PE=1 SV=1;sp|P06454|PTMA_HUMAN Prothymosin alpha OS=Homo sapiens OX=9606 GN=PTMA PE=1 SV=2	0	0	4373800	0	0	0	0	0	2	1	1	1	0	0	1	0	0	0	0	0	0	0	1	0	0	0	0	0	0	0	1	0	0	0	0	0	13.1	13.1	13.1	11.758	107	107;111
C9J406;B9A067;Q16891;H7C463;D6RAW4;A0A087WYS0	C9J406;B9A067;Q16891;H7C463	4;4;4;3;1;1	4;4;4;3;1;1	4;4;4;3;1;1	MICOS complex subunit MIC60	IMMT	tr|C9J406|C9J406_HUMAN MICOS complex subunit MIC60 OS=Homo sapiens OX=9606 GN=IMMT PE=1 SV=1;tr|B9A067|B9A067_HUMAN MICOS complex subunit MIC60 OS=Homo sapiens OX=9606 GN=IMMT PE=1 SV=2;sp|Q16891|MIC60_HUMAN MICOS complex subunit MIC60 OS=Homo sapiens OX=9	18315000	6589400	5947300	29540000	0	1210100	1577200	1189300	6	4	4	4	3	3	2	3	0	1	2	1	3	3	2	3	0	1	2	1	3	3	2	3	0	1	2	1	9.4	9.4	9.4	73.253	659	659;711;758;613;147;372
B9ZVN9;O95602	B9ZVN9;O95602	3;3	3;3	3;3	DNA-directed RNA polymerase;DNA-directed RNA polymerase I subunit RPA1	POLR1A	tr|B9ZVN9|B9ZVN9_HUMAN DNA-directed RNA polymerase subunit OS=Homo sapiens OX=9606 GN=POLR1A PE=1 SV=1;sp|O95602|RPA1_HUMAN DNA-directed RNA polymerase I subunit RPA1 OS=Homo sapiens OX=9606 GN=POLR1A PE=1 SV=2	0	0	0	2177000	0	0	0	0	2	3	3	3	0	0	0	3	0	0	0	0	0	0	0	3	0	0	0	0	0	0	0	3	0	0	0	0	2.8	2.8	2.8	187.81	1659	1659;1720
C9JD32;B9ZVP7;J3KT29;P62829	C9JD32;B9ZVP7;J3KT29;P62829	1;1;1;1	1;1;1;1	1;1;1;1	60S ribosomal protein L23	RPL23	tr|C9JD32|C9JD32_HUMAN 60S ribosomal protein L23 (Fragment) OS=Homo sapiens OX=9606 GN=RPL23 PE=1 SV=1;tr|B9ZVP7|B9ZVP7_HUMAN 60S ribosomal protein L23 OS=Homo sapiens OX=9606 GN=RPL23 PE=1 SV=1;tr|J3KT29|J3KT29_HUMAN 60S ribosomal protein L23 OS=Homo sapi	64207000	42220000	31723000	96970000	7158000	18590000	22618000	14770000	4	1	1	1	1	1	1	1	1	1	1	1	1	1	1	1	1	1	1	1	1	1	1	1	1	1	1	1	22	22	22	9.6694	91	91;114;122;140
C9IZZ0;C9J592;C9J8S3;P51149	C9IZZ0;C9J592;C9J8S3;P51149	1;1;1;1	1;1;1;1	1;1;1;1	Ras-related protein Rab-7a	RAB7A	tr|C9IZZ0|C9IZZ0_HUMAN Ras-related protein Rab-7a (Fragment) OS=Homo sapiens OX=9606 GN=RAB7A PE=1 SV=1;tr|C9J592|C9J592_HUMAN Ras-related protein Rab-7a (Fragment) OS=Homo sapiens OX=9606 GN=RAB7A PE=1 SV=1;tr|C9J8S3|C9J8S3_HUMAN Ras-related protein Rab-7	0	0	1302100	0	0	0	0	0	4	1	1	1	0	0	1	0	0	0	0	0	0	0	1	0	0	0	0	0	0	0	1	0	0	0	0	0	8.6	8.6	8.6	13.075	116	116;150;160;207
C9J712;C9J0J7;C9JQ45;C9J2N0;G5E9Q6;P35080	C9J712;C9J0J7;C9JQ45;C9J2N0;G5E9Q6;P35080	1;1;1;1;1;1	1;1;1;1;1;1	1;1;1;1;1;1	Profilin;Profilin-2	PFN2	tr|C9J712|C9J712_HUMAN Profilin OS=Homo sapiens OX=9606 GN=PFN2 PE=1 SV=1;tr|C9J0J7|C9J0J7_HUMAN Profilin OS=Homo sapiens OX=9606 GN=PFN2 PE=1 SV=1;tr|C9JQ45|C9JQ45_HUMAN Profilin OS=Homo sapiens OX=9606 GN=PFN2 PE=1 SV=1;tr|C9J2N0|C9J2N0_HUMAN Profilin OS	0	0	0	0	0	716230	1195900	437800	6	1	1	1	0	0	0	0	0	1	1	1	0	0	0	0	0	1	1	1	0	0	0	0	0	1	1	1	13.2	13.2	13.2	9.7982	91	91;91;110;125;188;140
C9J0K6;P30626;B4DHQ6	C9J0K6;P30626	7;7;2	7;7;2	7;7;2	Sorcin	SRI	tr|C9J0K6|C9J0K6_HUMAN Sorcin OS=Homo sapiens OX=9606 GN=SRI PE=1 SV=1;sp|P30626|SORCN_HUMAN Sorcin OS=Homo sapiens OX=9606 GN=SRI PE=1 SV=1	31470000	11826000	5347100	33209000	5161500	36694000	77592000	35339000	3	7	7	7	4	4	2	5	1	6	7	6	4	4	2	5	1	6	7	6	4	4	2	5	1	6	7	6	43.9	43.9	43.9	17.605	155	155;198;158
C9JRH2;C9J3R0;C9JMJ4;C9JQZ4;C9JW69;P18754	C9JRH2;C9J3R0;C9JMJ4;C9JQZ4;C9JW69;P18754	1;1;1;1;1;1	1;1;1;1;1;1	1;1;1;1;1;1	Regulator of chromosome condensation	RCC1	tr|C9JRH2|C9JRH2_HUMAN Regulator of chromosome condensation (Fragment) OS=Homo sapiens OX=9606 GN=RCC1 PE=1 SV=1;tr|C9J3R0|C9J3R0_HUMAN Regulator of chromosome condensation (Fragment) OS=Homo sapiens OX=9606 GN=RCC1 PE=1 SV=9;tr|C9JMJ4|C9JMJ4_HUMAN Regulat	0	0	1035400	0	0	0	1057100	0	6	1	1	1	0	0	1	0	0	0	1	0	0	0	1	0	0	0	1	0	0	0	1	0	0	0	1	0	8.3	8.3	8.3	24.465	230	230;264;272;283;372;421
F8WCJ1;C9J7B5;C9J4W5;I3L397;I3L504;Q9GZV4;Q6IS14;P63241	F8WCJ1;C9J7B5;C9J4W5;I3L397;I3L504;Q9GZV4;Q6IS14;P63241	2;2;2;2;2;2;2;2	2;2;2;2;2;2;2;2	2;2;2;2;2;2;2;2	Eukaryotic translation initiation factor 5A;Eukaryotic translation initiation factor 5A-2;Eukaryotic translation initiation factor 5A-1-like;Eukaryotic translation initiation factor 5A-1	EIF5A2;EIF5A;EIF5AL1	tr|F8WCJ1|F8WCJ1_HUMAN Eukaryotic translation initiation factor 5A OS=Homo sapiens OX=9606 GN=EIF5A2 PE=1 SV=1;tr|C9J7B5|C9J7B5_HUMAN Eukaryotic translation initiation factor 5A OS=Homo sapiens OX=9606 GN=EIF5A2 PE=1 SV=1;tr|C9J4W5|C9J4W5_HUMAN Eukaryotic	474720	0	28725000	0	0	1221200	1682900	1039000	8	2	2	2	1	0	2	0	0	1	1	1	1	0	2	0	0	1	1	1	1	0	2	0	0	1	1	1	28.6	28.6	28.6	11.687	105	105;109;115;146;186;153;154;154
C9J4Z3;P61513;M0R0A1;Q6P4E4;E9PEL3;M0R2L6	C9J4Z3;P61513;M0R0A1;Q6P4E4;E9PEL3;M0R2L6	2;2;1;1;1;1	2;2;1;1;1;1	2;2;1;1;1;1	60S ribosomal protein L37a	RPL37A	tr|C9J4Z3|C9J4Z3_HUMAN 60S ribosomal protein L37a OS=Homo sapiens OX=9606 GN=RPL37A PE=1 SV=1;sp|P61513|RL37A_HUMAN 60S ribosomal protein L37a OS=Homo sapiens OX=9606 GN=RPL37A PE=1 SV=2;tr|M0R0A1|M0R0A1_HUMAN 60S ribosomal protein L37a OS=Homo sapiens OX=	0	0	0	0	0	0	34735000	0	6	2	2	2	0	0	0	1	0	1	2	1	0	0	0	1	0	1	2	1	0	0	0	1	0	1	2	1	44.1	44.1	44.1	7.624	68	68;92;60;72;75;88
C9JA28;Q9UNL2	C9JA28;Q9UNL2	1;1	1;1	1;1	Translocon-associated protein subunit gamma	SSR3	tr|C9JA28|C9JA28_HUMAN Translocon-associated protein subunit gamma OS=Homo sapiens OX=9606 GN=SSR3 PE=1 SV=1;sp|Q9UNL2|SSRG_HUMAN Translocon-associated protein subunit gamma OS=Homo sapiens OX=9606 GN=SSR3 PE=1 SV=1	2432600	1203500	1008100	2890500	0	1165200	1743400	885720	2	1	1	1	1	1	1	1	0	1	1	1	1	1	1	1	0	1	1	1	1	1	1	1	0	1	1	1	5.2	5.2	5.2	20.161	174	174;185
C9JA62	C9JA62	1	1	1		ATRAID	tr|C9JA62|C9JA62_HUMAN All-trans retinoic acid-induced differentiation factor (Fragment) OS=Homo sapiens OX=9606 GN=ATRAID PE=1 SV=1	0	0	31085000	0	0	0	139110000	0	1	1	1	1	0	0	1	0	0	0	1	0	0	0	1	0	0	0	1	0	0	0	1	0	0	0	1	0	25.3	25.3	25.3	8.1633	75	75
C9JNK6;C9JAZ1;O75431	C9JNK6;C9JAZ1;O75431	3;3;3	3;3;3	3;3;3	Metaxin-2	MTX2	tr|C9JNK6|C9JNK6_HUMAN Metaxin-2 OS=Homo sapiens OX=9606 GN=MTX2 PE=1 SV=1;tr|C9JAZ1|C9JAZ1_HUMAN Metaxin-2 (Fragment) OS=Homo sapiens OX=9606 GN=MTX2 PE=1 SV=1;sp|O75431|MTX2_HUMAN Metaxin-2 OS=Homo sapiens OX=9606 GN=MTX2 PE=1 SV=1	26480000	11458000	5062600	36953000	0	0	1236500	0	3	3	3	3	3	3	2	3	0	0	2	0	3	3	2	3	0	0	2	0	3	3	2	3	0	0	2	0	15.5	15.5	15.5	23.643	207	207;229;263
C9JB90;C9JU14;J3KR73;Q9NRW1;P20340;Q14964	C9JB90;C9JU14;J3KR73;Q9NRW1;P20340;Q14964	1;1;1;1;1;1	1;1;1;1;1;1	1;1;1;1;1;1	Ras-related protein Rab-6B;Ras-related protein Rab-6A;Ras-related protein Rab-39A	RAB6B;RAB6A;RAB39A	tr|C9JB90|C9JB90_HUMAN Ras-related protein Rab-6B (Fragment) OS=Homo sapiens OX=9606 GN=RAB6B PE=4 SV=1;tr|C9JU14|C9JU14_HUMAN Ras-related protein Rab-6B (Fragment) OS=Homo sapiens OX=9606 GN=RAB6B PE=1 SV=3;tr|J3KR73|J3KR73_HUMAN Ras-related protein Rab-6	0	0	2648400	0	0	0	0	0	6	1	1	1	0	0	1	0	0	0	0	0	0	0	1	0	0	0	0	0	0	0	1	0	0	0	0	0	22.4	22.4	22.4	5.8575	49	49;83;124;208;208;217
C9JM51;F8WEB3;C9JTT6;C9JBJ7;F8VXW2;C9JEY1;C9K057;O15143	C9JM51;F8WEB3;C9JTT6;C9JBJ7;F8VXW2;C9JEY1;C9K057;O15143	1;1;1;1;1;1;1;1	1;1;1;1;1;1;1;1	1;1;1;1;1;1;1;1	Actin-related protein 2/3 complex subunit 1B	ARPC1B	tr|C9JM51|C9JM51_HUMAN Actin-related protein 2/3 complex subunit 1B (Fragment) OS=Homo sapiens OX=9606 GN=ARPC1B PE=1 SV=2;tr|F8WEB3|F8WEB3_HUMAN Actin-related protein 2/3 complex subunit 1B OS=Homo sapiens OX=9606 GN=ARPC1B PE=1 SV=1;tr|C9JTT6|C9JTT6_HUMA	0	0	0	0	0	0	955820	0	8	1	1	1	0	0	0	0	0	0	1	0	0	0	0	0	0	0	1	0	0	0	0	0	0	0	1	0	56.7	56.7	56.7	3.497	30	30;32;82;102;130;334;352;372
C9JFR7;CON__P62894;P99999	C9JFR7;CON__P62894;P99999	1;1;1	1;1;1	1;1;1	Cytochrome c	CYCS	tr|C9JFR7|C9JFR7_HUMAN Cytochrome c (Fragment) OS=Homo sapiens OX=9606 GN=CYCS PE=1 SV=1;;sp|P99999|CYC_HUMAN Cytochrome c OS=Homo sapiens OX=9606 GN=CYCS PE=1 SV=2	2450600	0	3282400	7583500	0	8335000	10436000	3487600	3	1	1	1	1	0	1	1	0	1	1	1	1	0	1	1	0	1	1	1	1	0	1	1	0	1	1	1	10.9	10.9	10.9	11.333	101	101;105;105
E7EV54;C9JFV4;Q8IZL8;I3L445;I3L4P1	E7EV54;C9JFV4;Q8IZL8	5;5;5;2;1	5;5;5;2;1	5;5;5;2;1	Proline-, glutamic acid- and leucine-rich protein 1	PELP1	tr|E7EV54|E7EV54_HUMAN Proline-, glutamic acid- and leucine-rich protein 1 OS=Homo sapiens OX=9606 GN=PELP1 PE=1 SV=1;tr|C9JFV4|C9JFV4_HUMAN Proline-, glutamic acid- and leucine-rich protein 1 OS=Homo sapiens OX=9606 GN=PELP1 PE=1 SV=2;sp|Q8IZL8|PELP1_HUMA	2771900	931480	0	7868800	0	0	2278300	391610	5	5	5	5	3	1	0	4	0	0	3	1	3	1	0	4	0	0	3	1	3	1	0	4	0	0	3	1	6.4	6.4	6.4	96.906	906	906;1180;1130;301;99
F2Z2Y6;C9JIZ0;C9JNV3;O95777	F2Z2Y6;C9JIZ0;C9JNV3;O95777	1;1;1;1	1;1;1;1	1;1;1;1	U6 snRNA-associated Sm-like protein LSm8	LSM8	tr|F2Z2Y6|F2Z2Y6_HUMAN U6 snRNA-associated Sm-like protein LSm8 OS=Homo sapiens OX=9606 GN=LSM8 PE=1 SV=1;tr|C9JIZ0|C9JIZ0_HUMAN U6 snRNA-associated Sm-like protein LSm8 OS=Homo sapiens OX=9606 GN=LSM8 PE=1 SV=1;tr|C9JNV3|C9JNV3_HUMAN U6 snRNA-associated S	0	0	718090	0	0	0	0	0	4	1	1	1	0	0	1	0	0	0	0	0	0	0	1	0	0	0	0	0	0	0	1	0	0	0	0	0	23.9	23.9	23.9	7.3713	67	67;75;77;96
C9JJT5;C9JU26;G3V325;P56134	C9JJT5;C9JU26;G3V325;P56134	1;1;1;1	1;1;1;1	1;1;1;1	ATP synthase subunit f, mitochondrial	ATP5J2-PTCD1;ATP5J2	tr|C9JJT5|C9JJT5_HUMAN ATP5MF-PTCD1 readthrough OS=Homo sapiens OX=9606 GN=ATP5MF-PTCD1 PE=4 SV=2;tr|C9JU26|C9JU26_HUMAN ATP synthase subunit f, mitochondrial OS=Homo sapiens OX=9606 GN=ATP5MF PE=1 SV=1;tr|G3V325|G3V325_HUMAN ATP5MF-PTCD1 readthrough OS=Ho	0	0	0	12332000	0	0	0	0	4	1	1	1	0	0	0	1	0	0	0	0	0	0	0	1	0	0	0	0	0	0	0	1	0	0	0	0	14.8	14.8	14.8	5.9149	54	54;98;749;94
H0YMV8;C9JLI6;Q71UM5	H0YMV8;C9JLI6;Q71UM5	2;2;2	1;1;1	1;1;1	40S ribosomal protein S27;40S ribosomal protein S27-like	RPS27L	tr|H0YMV8|H0YMV8_HUMAN 40S ribosomal protein S27 OS=Homo sapiens OX=9606 GN=RPS27L PE=1 SV=1;tr|C9JLI6|C9JLI6_HUMAN 40S ribosomal protein S27 OS=Homo sapiens OX=9606 GN=RPS27L PE=1 SV=1;sp|Q71UM5|RS27L_HUMAN 40S ribosomal protein S27-like OS=Homo sapiens O	19151000	16966000	10616000	25695000	0	6586700	6123700	4124400	3	2	1	1	2	1	2	2	0	2	2	2	1	1	1	1	0	1	1	1	1	1	1	1	0	1	1	1	21	8	8	11.345	100	100;97;84
E9PLA2;C9JRM1;Q5JR06;Q5JR07;E9PN11;C9JNR4;E9PQH6;C9JX21;Q5JR08;Q5JR05;U3KQA9;U3KQV3;P61586;P08134	E9PLA2;C9JRM1;Q5JR06;Q5JR07;E9PN11;C9JNR4;E9PQH6;C9JX21;Q5JR08;Q5JR05;U3KQA9;U3KQV3;P61586;P08134	1;1;1;1;1;1;1;1;1;1;1;1;1;1	1;1;1;1;1;1;1;1;1;1;1;1;1;1	1;1;1;1;1;1;1;1;1;1;1;1;1;1	Transforming protein RhoA;Rho-related GTP-binding protein RhoC	RHOC;RHOA	tr|E9PLA2|E9PLA2_HUMAN Rho-related GTP-binding protein RhoC OS=Homo sapiens OX=9606 GN=RHOC PE=4 SV=1;tr|C9JRM1|C9JRM1_HUMAN Transforming protein RhoA OS=Homo sapiens OX=9606 GN=RHOA PE=1 SV=1;tr|Q5JR06|Q5JR06_HUMAN Rho-related GTP-binding protein RhoC (Fr	0	0	1683700	0	0	0	0	0	14	1	1	1	0	0	1	0	0	0	0	0	0	0	1	0	0	0	0	0	0	0	1	0	0	0	0	0	16.7	16.7	16.7	7.2674	66	66;90;91;127;129;138;169;187;188;199;248;271;193;193
C9JXB8;C9JNW5;P83731	C9JXB8;C9JNW5;P83731	3;3;3	3;3;3	3;3;3	60S ribosomal protein L24	RPL24	tr|C9JXB8|C9JXB8_HUMAN 60S ribosomal protein L24 OS=Homo sapiens OX=9606 GN=RPL24 PE=1 SV=1;tr|C9JNW5|C9JNW5_HUMAN 60S ribosomal protein L24 OS=Homo sapiens OX=9606 GN=RPL24 PE=1 SV=1;sp|P83731|RL24_HUMAN 60S ribosomal protein L24 OS=Homo sapiens OX=9606 G	37945000	16785000	11895000	62801000	6483800	39380000	67143000	27385000	3	3	3	3	2	1	1	3	1	2	3	2	2	1	1	3	1	2	3	2	2	1	1	3	1	2	3	2	20.7	20.7	20.7	14.369	121	121;150;157
C9JRZ6;Q9NX63	C9JRZ6;Q9NX63	1;1	1;1	1;1	MICOS complex subunit MIC19	CHCHD3	tr|C9JRZ6|C9JRZ6_HUMAN MICOS complex subunit OS=Homo sapiens OX=9606 GN=CHCHD3 PE=1 SV=2;sp|Q9NX63|MIC19_HUMAN MICOS complex subunit MIC19 OS=Homo sapiens OX=9606 GN=CHCHD3 PE=1 SV=1	0	0	0	11101000	0	0	0	0	2	1	1	1	0	0	0	1	0	0	0	0	0	0	0	1	0	0	0	0	0	0	0	1	0	0	0	0	6.9	6.9	6.9	26.753	232	232;227
C9JT67	C9JT67	1	1	1		CCDC144A	tr|C9JT67|C9JT67_HUMAN Coiled-coil domain-containing protein 144A OS=Homo sapiens OX=9606 GN=CCDC144A PE=4 SV=1	181500000	113140000	63345000	297210000	0	0	0	45746000	1	1	1	1	1	1	1	1	0	0	0	1	1	1	1	1	0	0	0	1	1	1	1	1	0	0	0	1	1	1	1	165.12	1425	1425
C9JTK6;J3KQ32;Q9NTK5	C9JTK6;J3KQ32;Q9NTK5	1;1;1	1;1;1	1;1;1	Obg-like ATPase 1	OLA1	tr|C9JTK6|C9JTK6_HUMAN Obg-like ATPase 1 (Fragment) OS=Homo sapiens OX=9606 GN=OLA1 PE=1 SV=1;tr|J3KQ32|J3KQ32_HUMAN Obg-like ATPase 1 OS=Homo sapiens OX=9606 GN=OLA1 PE=1 SV=1;sp|Q9NTK5|OLA1_HUMAN Obg-like ATPase 1 OS=Homo sapiens OX=9606 GN=OLA1 PE=1 SV=	0	0	0	2871200	0	0	2473600	0	3	1	1	1	0	0	0	1	0	0	1	0	0	0	0	1	0	0	1	0	0	0	0	1	0	0	1	0	9.5	9.5	9.5	12.302	116	116;416;396
C9JVB6;Q7L0Y3	C9JVB6;Q7L0Y3	1;1	1;1	1;1	Mitochondrial ribonuclease P protein 1	TRMT10C	tr|C9JVB6|C9JVB6_HUMAN tRNA methyltransferase 10 homolog C (Fragment) OS=Homo sapiens OX=9606 GN=TRMT10C PE=1 SV=1;sp|Q7L0Y3|TM10C_HUMAN tRNA methyltransferase 10 homolog C OS=Homo sapiens OX=9606 GN=TRMT10C PE=1 SV=2	0	0	0	1385300	0	488120	623610	0	2	1	1	1	0	0	0	1	0	1	1	0	0	0	0	1	0	1	1	0	0	0	0	1	0	1	1	0	4.2	4.2	4.2	36.828	312	312;403
C9JZ87;Q9NUM4	C9JZ87;Q9NUM4	1;1	1;1	1;1	Transmembrane protein 106B	TMEM106B	tr|C9JZ87|C9JZ87_HUMAN Transmembrane protein 106B (Fragment) OS=Homo sapiens OX=9606 GN=TMEM106B PE=1 SV=1;sp|Q9NUM4|T106B_HUMAN Transmembrane protein 106B OS=Homo sapiens OX=9606 GN=TMEM106B PE=1 SV=2	4462400	1878400	1576900	7078600	0	0	0	0	2	1	1	1	1	1	1	1	0	0	0	0	1	1	1	1	0	0	0	0	1	1	1	1	0	0	0	0	11.8	11.8	11.8	12.201	110	110;274
C9JZI7;Q99733;E9PNW0;E9PJJ2;E9PS34;E9PNJ7;A8MXH2;E9PKT8;C9J6D1;E9PP22;E9PKI2;C9J1B1;H0YCI4	C9JZI7;Q99733;E9PNW0;E9PJJ2;E9PS34;E9PNJ7;A8MXH2;E9PKT8;C9J6D1;E9PP22	5;5;4;4;4;4;4;4;4;3;2;2;1	5;5;4;4;4;4;4;4;4;3;2;2;1	5;5;4;4;4;4;4;4;4;3;2;2;1	Nucleosome assembly protein 1-like 4	NAP1L4	tr|C9JZI7|C9JZI7_HUMAN Nucleosome assembly protein 1-like 4 (Fragment) OS=Homo sapiens OX=9606 GN=NAP1L4 PE=1 SV=1;sp|Q99733|NP1L4_HUMAN Nucleosome assembly protein 1-like 4 OS=Homo sapiens OX=9606 GN=NAP1L4 PE=1 SV=1;tr|E9PNW0|E9PNW0_HUMAN Nucleosome asse	0	0	0	0	1882700	29478000	39476000	16480000	13	5	5	5	0	0	0	0	2	5	5	4	0	0	0	0	2	5	5	4	0	0	0	0	2	5	5	4	15.1	15.1	15.1	31.839	278	278;375;107;128;133;140;156;169;178;154;78;101;204
C9JZR2;O60716	C9JZR2;O60716	2;2	2;2	2;2	Catenin delta-1	CTNND1	tr|C9JZR2|C9JZR2_HUMAN Catenin delta-1 OS=Homo sapiens OX=9606 GN=CTNND1 PE=1 SV=2;sp|O60716|CTND1_HUMAN Catenin delta-1 OS=Homo sapiens OX=9606 GN=CTNND1 PE=1 SV=1	0	0	0	1228600	0	1151600	1170800	0	2	2	2	2	0	0	0	1	0	2	2	0	0	0	0	1	0	2	2	0	0	0	0	1	0	2	2	0	3.5	3.5	3.5	104.85	938	938;968
CON__A2A4G1;CON__P19012;CON__Q99456;P19012;Q99456;C9JTG5;A8MT21	CON__A2A4G1;CON__P19012;CON__Q99456;P19012;Q99456	3;2;2;2;2;1;1	1;1;1;1;1;1;1	1;1;1;1;1;1;1	Keratin, type I cytoskeletal 15;Keratin, type I cytoskeletal 12	KRT15;KRT12	;;;sp|P19012|K1C15_HUMAN Keratin, type I cytoskeletal 15 OS=Homo sapiens OX=9606 GN=KRT15 PE=1 SV=3;sp|Q99456|K1C12_HUMAN Keratin, type I cytoskeletal 12 OS=Homo sapiens OX=9606 GN=KRT12 PE=1 SV=1	0	0	0	0	0	9915000	0	0	7	3	1	1	0	0	0	0	0	3	1	0	0	0	0	0	0	1	0	0	0	0	0	0	0	1	0	0	6.4	2.4	2.4	49.493	456	456;456;494;456;494;220;291
CON__ENSEMBL:ENSBTAP00000024146	CON__ENSEMBL:ENSBTAP00000024146	5	5	5				18065000	10671000	7059400	36911000	0	1524000	9048300	3249600	1	5	5	5	3	2	2	4	0	2	2	1	3	2	2	4	0	2	2	1	3	2	2	4	0	2	2	1	4.9	4.9	4.9	164.34	1477	1477
CON__O43790;O43790;U3KPR1;A0A087X106;CON__Q14533;Q14533;CON__Q6NT21;CON__P78385;P78385;CON__Q61726	CON__O43790;O43790;U3KPR1;A0A087X106;CON__Q14533;Q14533;CON__Q6NT21;CON__P78385;P78385	7;7;5;5;5;5;4;4;4;2	7;7;5;5;5;5;4;4;4;2	4;4;3;3;3;3;2;2;2;0	Keratin, type II cuticular Hb6;Keratin, type II cuticular Hb1;Keratin, type II cuticular Hb3	KRT86;KRT81;KRT83	;sp|O43790|KRT86_HUMAN Keratin, type II cuticular Hb6 OS=Homo sapiens OX=9606 GN=KRT86 PE=1 SV=1;tr|U3KPR1|U3KPR1_HUMAN Keratin, type II cuticular Hb6 (Fragment) OS=Homo sapiens OX=9606 GN=KRT86 PE=1 SV=1;tr|A0A087X106|A0A087X106_HUMAN Keratin, type II cut	14227000	0	0	0	0	33248000	0	0	10	7	7	4	2	0	0	0	0	6	0	0	2	0	0	0	0	6	0	0	0	0	0	0	0	4	0	0	19.1	19.1	12.8	53.5	486	486;486;143;484;505;505;493;493;493;479
CON__P00761	CON__P00761	1	1	1				10174000	7784400	0	11734000	0	8928100	12573000	3838800	1	1	1	1	1	1	0	1	0	1	1	1	1	1	0	1	0	1	1	1	1	1	0	1	0	1	1	1	4.3	4.3	4.3	24.409	231	231
CON__P02533;P02533;K7EPJ9;CON__Q04695;CON__Q9QWL7;CON__Q9Z2K1;CON__Q3ZAW8;Q04695;K7ESE1;K7ENW6;F5GWP8;CON__Q6IFX2	CON__P02533;P02533;K7EPJ9;CON__Q04695;CON__Q9QWL7;CON__Q9Z2K1;CON__Q3ZAW8;Q04695	4;4;2;2;2;2;2;2;1;1;1;1	1;1;0;0;0;0;0;0;0;0;0;0	1;1;0;0;0;0;0;0;0;0;0;0	Keratin, type I cytoskeletal 14;Keratin, type I cytoskeletal 17	KRT14;KRT17	;sp|P02533|K1C14_HUMAN Keratin, type I cytoskeletal 14 OS=Homo sapiens OX=9606 GN=KRT14 PE=1 SV=4;tr|K7EPJ9|K7EPJ9_HUMAN Keratin, type I cytoskeletal 17 (Fragment) OS=Homo sapiens OX=9606 GN=KRT17 PE=1 SV=1;;;;;sp|Q04695|K1C17_HUMAN Keratin, type I cytoske	0	0	0	0	0	5095100	2133300	758230	12	4	1	1	0	0	0	0	0	4	3	1	0	0	0	0	0	1	1	1	0	0	0	0	0	1	1	1	9.3	3.2	3.2	51.621	472	472;472;231;432;433;469;474;432;95;162;349;452
CON__P02538;P02538;CON__Q3KNV1;CON__P08729;P08729	CON__P02538;P02538	9;9;3;3;3	2;2;1;1;1	1;1;1;1;1	Keratin, type II cytoskeletal 6A	KRT6A	;sp|P02538|K2C6A_HUMAN Keratin, type II cytoskeletal 6A OS=Homo sapiens OX=9606 GN=KRT6A PE=1 SV=3	0	0	0	0	0	21989000	0	1430500	5	9	2	1	1	1	1	1	0	9	2	4	0	0	0	0	0	2	0	1	0	0	0	0	0	1	0	0	18.8	5.1	1.4	60.044	564	564;564;469;469;469
CON__P02769	CON__P02769	7	7	7				5105700	3767200	17789000	7186400	1030500	5033700	5858300	3654700	1	7	7	7	2	1	7	2	1	2	2	2	2	1	7	2	1	2	2	2	2	1	7	2	1	2	2	2	12.4	12.4	12.4	69.293	607	607
CON__P04259;P04259	CON__P04259;P04259	9;9	1;1	1;1	Keratin, type II cytoskeletal 6B	KRT6B	;sp|P04259|K2C6B_HUMAN Keratin, type II cytoskeletal 6B OS=Homo sapiens OX=9606 GN=KRT6B PE=1 SV=5	0	0	0	0	0	1824400	0	0	2	9	1	1	1	1	1	1	0	9	2	5	0	0	0	0	0	1	0	0	0	0	0	0	0	1	0	0	19.1	3	3	59.998	564	564;564
P04264;CON__P04264;CON__ENSEMBL:ENSBTAP00000038253	P04264;CON__P04264	16;16;4	16;16;4	13;13;2	Keratin, type II cytoskeletal 1	KRT1	sp|P04264|K2C1_HUMAN Keratin, type II cytoskeletal 1 OS=Homo sapiens OX=9606 GN=KRT1 PE=1 SV=6;	56310000	50153000	19340000	77030000	3688900	324110000	405830000	20687000	3	16	16	13	5	5	5	5	2	11	12	4	5	5	5	5	2	11	12	4	3	4	4	4	2	10	10	3	36.8	36.8	31.4	66.038	644	644;644;606
CON__P05787;P05787;F8VUG2;F8W1U3;CON__H-INV:HIT000292931;CON__Q9H552;CON__O95678;O95678;F8VP67;CON__REFSEQ:XP_092267	CON__P05787;P05787;F8VUG2;F8W1U3;CON__H-INV:HIT000292931	7;7;6;4;4;3;3;3;2;1	5;5;4;2;4;2;1;1;2;1	4;4;3;2;4;2;0;0;2;1	Keratin, type II cytoskeletal 8	KRT8	;sp|P05787|K2C8_HUMAN Keratin, type II cytoskeletal 8 OS=Homo sapiens OX=9606 GN=KRT8 PE=1 SV=7;tr|F8VUG2|F8VUG2_HUMAN Keratin, type II cytoskeletal 8 (Fragment) OS=Homo sapiens OX=9606 GN=KRT8 PE=1 SV=1;tr|F8W1U3|F8W1U3_HUMAN Keratin, type II cytoskeletal	6996400	8698200	11511000	13710000	0	0	0	0	10	7	5	4	2	2	6	2	0	2	1	2	1	1	5	1	0	0	0	0	1	1	4	1	0	0	0	0	12.4	10.6	8.7	53.704	483	483;483;273;289;443;499;551;551;113;213
CON__P06868	CON__P06868	3	3	3				380440	0	0	6209500	0	3610400	5692000	0	1	3	3	3	1	0	0	2	0	1	2	0	1	0	0	2	0	1	2	0	1	0	0	2	0	1	2	0	5.7	5.7	5.7	91.215	812	812
CON__P08779;P08779	CON__P08779;P08779	5;5	3;3	2;2	Keratin, type I cytoskeletal 16	KRT16	;sp|P08779|K1C16_HUMAN Keratin, type I cytoskeletal 16 OS=Homo sapiens OX=9606 GN=KRT16 PE=1 SV=4	0	0	0	0	0	66262000	1006200	994280	2	5	3	2	0	0	0	0	0	5	2	1	0	0	0	0	0	3	1	1	0	0	0	0	0	2	0	1	11.6	7.8	5.5	51.267	473	473;473
CON__P0C1U8	CON__P0C1U8	13	13	13				1452300000	1824100000	676110000	2001900000	662390000	2057900000	1775500000	598040000	1	13	13	13	9	11	8	8	10	11	9	8	9	11	8	8	10	11	9	8	9	11	8	8	10	11	9	8	44	44	44	36.325	336	336
CON__P12763	CON__P12763	5	5	5				1872700	0	8123000	3375300	0	0	2330300	1510300	1	5	5	5	1	0	3	1	0	1	2	2	1	0	3	1	0	1	2	2	1	0	3	1	0	1	2	2	16.4	16.4	16.4	38.418	359	359
CON__P13645;P13645;CON__P02535-1;CON__Q7Z3Z0;CON__Q7Z3Y8;CON__Q148H6;CON__Q7Z3Y9;CON__Q7Z3Y7;Q7Z3Z0;Q7Z3Y8;Q7Z3Y7;Q7Z3Y9	CON__P13645;P13645	6;6;2;1;1;1;1;1;1;1;1;1	6;6;2;1;1;1;1;1;1;1;1;1	4;4;1;0;0;0;0;0;0;0;0;0	Keratin, type I cytoskeletal 10	KRT10	;sp|P13645|K1C10_HUMAN Keratin, type I cytoskeletal 10 OS=Homo sapiens OX=9606 GN=KRT10 PE=1 SV=6	20065000	0	0	0	0	43297000	20289000	1553600	12	6	6	4	2	0	0	0	0	5	4	1	2	0	0	0	0	5	4	1	2	0	0	0	0	3	3	1	14.2	14.2	11.1	59.51	593	593;584;570;450;459;464;468;486;450;459;464;468
CON__P13647;P13647;F8W0C6;F8VV57;F8VU69	CON__P13647;P13647;F8W0C6	7;7;4;3;2	4;4;1;3;2	3;3;1;2;1	Keratin, type II cytoskeletal 5	KRT5	;sp|P13647|K2C5_HUMAN Keratin, type II cytoskeletal 5 OS=Homo sapiens OX=9606 GN=KRT5 PE=1 SV=3;tr|F8W0C6|F8W0C6_HUMAN Keratin, type II cytoskeletal 5 (Fragment) OS=Homo sapiens OX=9606 GN=KRT5 PE=1 SV=8	0	0	0	927100	0	28364000	20158000	0	5	7	4	3	1	1	1	2	0	7	4	2	0	0	0	1	0	4	3	0	0	0	0	1	0	3	3	0	13.2	10.3	8	62.378	590	590;590;178;132;147
CON__P15636	CON__P15636	7	7	7				0	0	74122000	0	0	0	0	0	1	7	7	7	0	0	7	0	0	0	0	0	0	0	7	0	0	0	0	0	0	0	7	0	0	0	0	0	13.9	13.9	13.9	68.124	653	653
P35527;CON__P35527;K7EQQ3	P35527;CON__P35527;K7EQQ3	10;10;6	10;10;6	10;10;6	Keratin, type I cytoskeletal 9	KRT9	sp|P35527|K1C9_HUMAN Keratin, type I cytoskeletal 9 OS=Homo sapiens OX=9606 GN=KRT9 PE=1 SV=3;;tr|K7EQQ3|K7EQQ3_HUMAN Keratin, type I cytoskeletal 9 OS=Homo sapiens OX=9606 GN=KRT9 PE=1 SV=1	0	24997000	7988400	49843000	1452400	15258000	188850000	25641000	3	10	10	10	0	5	2	6	1	2	9	4	0	5	2	6	1	2	9	4	0	5	2	6	1	2	9	4	18.3	18.3	18.3	62.064	623	623;623;390
P35908;CON__P35908v2;CON__P35908;CON__Q3TTY5;CON__Q6IFZ6;CON__Q6NXH9;CON__Q9R0H5;CON__Q5XKE5;CON__Q7RTS7;Q3SY84;F8W1S1;CON__Q32MB2;Q86Y46;Q14CN4;Q7RTS7;CON__P07744;CON__Q01546;CON__Q8VED5;CON__Q3SY84;CON__Q6IME9;CON__Q14CN4-1;CON__Q9DCV7;Q5XKE5;Q01546;P19013;CON__P19013;F8VS61;H0YHD9	P35908;CON__P35908v2;CON__P35908	7;7;6;3;3;3;3;2;2;2;2;2;2;2;2;2;2;2;2;2;2;2;2;2;1;1;1;1	4;4;3;1;0;0;0;0;0;0;0;0;0;0;0;0;0;0;0;0;0;0;0;0;0;0;0;0	4;4;3;1;0;0;0;0;0;0;0;0;0;0;0;0;0;0;0;0;0;0;0;0;0;0;0;0	Keratin, type II cytoskeletal 2 epidermal	KRT2	sp|P35908|K22E_HUMAN Keratin, type II cytoskeletal 2 epidermal OS=Homo sapiens OX=9606 GN=KRT2 PE=1 SV=2;;	7074100	0	0	0	0	14620000	1647000	0	28	7	4	4	2	1	1	1	0	6	3	2	1	0	0	0	0	4	1	0	1	0	0	0	0	4	1	0	13.6	10.5	10.5	65.432	639	639;639;645;707;572;539;524;535;529;523;543;540;540;511;529;525;638;531;523;520;511;457;535;638;534;594;248;143
CON__P48668;P48668	CON__P48668;P48668	9;9	9;9	0;0	Keratin, type II cytoskeletal 6C	KRT6C	;sp|P48668|K2C6C_HUMAN Keratin, type II cytoskeletal 6C OS=Homo sapiens OX=9606 GN=KRT6C PE=1 SV=3	15178000	12090000	10771000	13790000	0	252030000	26269000	15593000	2	9	9	0	1	1	1	1	0	9	2	5	1	1	1	1	0	9	2	5	0	0	0	0	0	0	0	0	19.1	19.1	0	60.024	564	564;564
P78386;CON__P78386;F5GYI5	P78386;CON__P78386	5;5;2	2;2;1	2;2;1	Keratin, type II cuticular Hb5	KRT85	sp|P78386|KRT85_HUMAN Keratin, type II cuticular Hb5 OS=Homo sapiens OX=9606 GN=KRT85 PE=1 SV=1;	0	0	0	0	0	1669000	0	0	3	5	2	2	2	0	0	0	0	4	0	0	0	0	0	0	0	2	0	0	0	0	0	0	0	2	0	0	11.4	5.3	5.3	55.802	507	507;507;295
CON__Q15323;Q14525;Q15323;CON__Q9UE12;CON__Q14525;CON__Q9D646;CON__Q6NTB9;CON__O76013;CON__A2A5Y0;CON__O76009;CON__REFSEQ:XP_986630;O76013;O76009;Q92764;CON__Q92764;C4AM86;CON__Q497I4	CON__Q15323;Q14525;Q15323;CON__Q9UE12;CON__Q14525;CON__Q9D646;CON__Q6NTB9;CON__O76013;CON__A2A5Y0;CON__O76009;CON__REFSEQ:XP_986630;O76013;O76009	3;3;3;3;3;2;2;2;2;2;2;2;2;1;1;1;1	3;3;3;3;3;2;2;2;2;2;2;2;2;1;1;1;1	1;1;1;1;1;1;1;1;1;1;1;1;1;1;1;1;1	Keratin, type I cuticular Ha3-II;Keratin, type I cuticular Ha1;Keratin, type I cuticular Ha6;Keratin, type I cuticular Ha3-I	KRT33B;KRT31;KRT36;KRT33A	;sp|Q14525|KT33B_HUMAN Keratin, type I cuticular Ha3-II OS=Homo sapiens OX=9606 GN=KRT33B PE=1 SV=3;sp|Q15323|K1H1_HUMAN Keratin, type I cuticular Ha1 OS=Homo sapiens OX=9606 GN=KRT31 PE=1 SV=3;;;;;;;;;sp|O76013|KRT36_HUMAN Keratin, type I cuticular Ha6 OS	0	0	0	0	0	9331900	0	0	17	3	3	1	0	0	0	0	0	3	0	0	0	0	0	0	0	3	0	0	0	0	0	0	0	1	0	0	7.2	7.2	2.4	47.232	416	416;404;416;416;404;392;404;467;416;404;476;467;404;455;425;425;455
CON__Q6ISB0;CON__Q9NSB2;Q9NSB2	CON__Q6ISB0;CON__Q9NSB2;Q9NSB2	5;5;5	2;2;2	2;2;2	Keratin, type II cuticular Hb4	KRT84	;;sp|Q9NSB2|KRT84_HUMAN Keratin, type II cuticular Hb4 OS=Homo sapiens OX=9606 GN=KRT84 PE=2 SV=2	0	0	0	0	0	9730400	0	0	3	5	2	2	2	1	1	1	0	5	1	2	0	0	0	0	0	2	0	0	0	0	0	0	0	2	0	0	6.8	3.8	3.8	64.842	600	600;600;600
CON__Q86YZ3;Q86YZ3	CON__Q86YZ3;Q86YZ3	1;1	1;1	1;1	Hornerin	HRNR	;sp|Q86YZ3|HORN_HUMAN Hornerin OS=Homo sapiens OX=9606 GN=HRNR PE=1 SV=2	0	0	0	0	0	0	944750	0	2	1	1	1	0	0	0	0	0	0	1	0	0	0	0	0	0	0	1	0	0	0	0	0	0	0	1	0	1.7	1.7	1.7	282.39	2850	2850;2850
CON__Streptavidin	CON__Streptavidin	1	1	1				0	0	3082900	0	0	0	0	0	1	1	1	1	0	0	1	0	0	0	0	0	0	0	1	0	0	0	0	0	0	0	1	0	0	0	0	0	11.2	11.2	11.2	16.622	160	160
D3YTB1;F8W727;P62910	D3YTB1;F8W727;P62910	2;2;2	2;2;2	2;2;2	60S ribosomal protein L32	RPL32	tr|D3YTB1|D3YTB1_HUMAN 60S ribosomal protein L32 (Fragment) OS=Homo sapiens OX=9606 GN=RPL32 PE=1 SV=1;tr|F8W727|F8W727_HUMAN 60S ribosomal protein L32 OS=Homo sapiens OX=9606 GN=RPL32 PE=1 SV=1;sp|P62910|RL32_HUMAN 60S ribosomal protein L32 OS=Homo sapien	0	0	4162500	0	0	2247300	3930100	0	3	2	2	2	0	0	1	0	0	1	1	0	0	0	1	0	0	1	1	0	0	0	1	0	0	1	1	0	21.1	21.1	21.1	15.616	133	133;153;135
D3YTB5;P51617;H7C1F0;F8WAB6;H7C3C1;H7C2I6;H7C224	D3YTB5;P51617;H7C1F0;F8WAB6	3;3;2;2;1;1;1	3;3;2;2;1;1;1	3;3;2;2;1;1;1	Interleukin-1 receptor-associated kinase 1	IRAK1	tr|D3YTB5|D3YTB5_HUMAN Interleukin-1 receptor-associated kinase 1 OS=Homo sapiens OX=9606 GN=IRAK1 PE=1 SV=1;sp|P51617|IRAK1_HUMAN Interleukin-1 receptor-associated kinase 1 OS=Homo sapiens OX=9606 GN=IRAK1 PE=1 SV=2;tr|H7C1F0|H7C1F0_HUMAN Interleukin-1 re	717070	0	0	8133700	0	0	0	0	7	3	3	3	1	0	0	3	0	0	0	0	1	0	0	3	0	0	0	0	1	0	0	3	0	0	0	0	7.1	7.1	7.1	76.059	708	708;712;234;339;218;276;392
D6R974;D6R956;P09936;D6RE83	D6R974;D6R956;P09936;D6RE83	2;2;2;1	2;2;2;1	2;2;2;1	Ubiquitin carboxyl-terminal hydrolase;Ubiquitin carboxyl-terminal hydrolase isozyme L1	UCHL1	tr|D6R974|D6R974_HUMAN Ubiquitin carboxyl-terminal hydrolase OS=Homo sapiens OX=9606 GN=UCHL1 PE=1 SV=1;tr|D6R956|D6R956_HUMAN Ubiquitin carboxyl-terminal hydrolase OS=Homo sapiens OX=9606 GN=UCHL1 PE=1 SV=1;sp|P09936|UCHL1_HUMAN Ubiquitin carboxyl-termina	0	0	5421300	0	0	0	0	0	4	2	2	2	0	0	2	0	0	0	0	0	0	0	2	0	0	0	0	0	0	0	2	0	0	0	0	0	25.6	25.6	25.6	17.361	156	156;241;223;207
D6R9A6;P26583;Q5T7C4;B2RPK0;P09429	D6R9A6;P26583;Q5T7C4;B2RPK0;P09429	2;2;1;1;1	2;2;1;1;1	2;2;1;1;1	High mobility group protein B2;Putative high mobility group protein B1-like 1;High mobility group protein B1	HMGB2;HMGB1;HMGB1P1	tr|D6R9A6|D6R9A6_HUMAN High mobility group protein B2 (Fragment) OS=Homo sapiens OX=9606 GN=HMGB2 PE=1 SV=1;sp|P26583|HMGB2_HUMAN High mobility group protein B2 OS=Homo sapiens OX=9606 GN=HMGB2 PE=1 SV=2;tr|Q5T7C4|Q5T7C4_HUMAN High mobility group protein B	0	0	1378000	1616100	0	1154000	0	0	5	2	2	2	0	0	1	1	0	1	0	0	0	0	1	1	0	1	0	0	0	0	1	1	0	1	0	0	19.4	19.4	19.4	15.404	134	134;209;158;211;215
D6R9K7;J3QRR5;E9PB51;Q9BWF3;E9PLB0;E9PM61;U3KQD5;Q9BQ04	D6R9K7;J3QRR5;E9PB51;Q9BWF3;E9PLB0;E9PM61;U3KQD5;Q9BQ04	2;2;2;2;1;1;1;1	2;2;2;2;1;1;1;1	2;2;2;2;1;1;1;1	RNA-binding protein 4;RNA-binding protein 4B	RBM4;RBM4B	tr|D6R9K7|D6R9K7_HUMAN RNA-binding protein 4 OS=Homo sapiens OX=9606 GN=RBM4 PE=1 SV=1;tr|J3QRR5|J3QRR5_HUMAN RNA-binding protein 4 OS=Homo sapiens OX=9606 GN=RBM4 PE=1 SV=1;tr|E9PB51|E9PB51_HUMAN RNA-binding protein 4 (Fragment) OS=Homo sapiens OX=9606 GN	0	0	0	0	0	4250100	6077100	658920	8	2	2	2	0	0	0	0	0	2	2	1	0	0	0	0	0	2	2	1	0	0	0	0	0	2	2	1	15.3	15.3	15.3	17.022	150	150;155;240;364;143;147;151;359
D6R9P3;D6RD18;D6RBZ0;Q99729	D6R9P3;D6RD18;D6RBZ0;Q99729	3;3;3;3	3;3;3;3	3;3;3;3	Heterogeneous nuclear ribonucleoprotein A/B	HNRNPAB	tr|D6R9P3|D6R9P3_HUMAN Heterogeneous nuclear ribonucleoprotein A/B OS=Homo sapiens OX=9606 GN=HNRNPAB PE=1 SV=1;tr|D6RD18|D6RD18_HUMAN Heterogeneous nuclear ribonucleoprotein A/B OS=Homo sapiens OX=9606 GN=HNRNPAB PE=1 SV=1;tr|D6RBZ0|D6RBZ0_HUMAN Heterogen	0	0	8523600	4525600	0	5109200	5732000	8320600	4	3	3	3	0	0	3	1	0	1	1	1	0	0	3	1	0	1	1	1	0	0	3	1	0	1	1	1	12.1	12.1	12.1	30.302	280	280;283;327;332
D6RA70;Q9H6S0;D6RF50;D6R9T8	D6RA70;Q9H6S0;D6RF50;D6R9T8	2;2;1;1	2;2;1;1	2;2;1;1	Probable ATP-dependent RNA helicase YTHDC2	YTHDC2	tr|D6RA70|D6RA70_HUMAN 3-5 RNA helicase YTHDC2 OS=Homo sapiens OX=9606 GN=YTHDC2 PE=1 SV=1;sp|Q9H6S0|YTDC2_HUMAN 3-5 RNA helicase YTHDC2 OS=Homo sapiens OX=9606 GN=YTHDC2 PE=1 SV=2;tr|D6RF50|D6RF50_HUMAN 3-5 RNA helicase YTHDC2 OS=Homo sapiens OX=960	0	0	0	1493300	0	0	1512500	0	4	2	2	2	0	0	0	1	0	0	1	0	0	0	0	1	0	0	1	0	0	0	0	1	0	0	1	0	2.7	2.7	2.7	82.988	739	739;1430;98;137
D6RA89;A0A3B3ITN6;D6RBB0;O60683	D6RA89;A0A3B3ITN6;D6RBB0;O60683	2;1;1;1	2;1;1;1	2;1;1;1	Peroxisome biogenesis factor 10	PEX10	tr|D6RA89|D6RA89_HUMAN Peroxisome biogenesis factor 10 OS=Homo sapiens OX=9606 GN=PEX10 PE=1 SV=1;tr|A0A3B3ITN6|A0A3B3ITN6_HUMAN Peroxisome biogenesis factor 10 (Fragment) OS=Homo sapiens OX=9606 GN=PEX10 PE=1 SV=1;tr|D6RBB0|D6RBB0_HUMAN Peroxisome biogene	0	0	0	486340	0	0	0	0	4	2	2	2	0	0	0	2	0	0	0	0	0	0	0	2	0	0	0	0	0	0	0	2	0	0	0	0	13.4	13.4	13.4	23.016	209	209;311;324;326
X1WI22;D6RAA2;Q5SQT8;D6RDB2;D6RD69;Q9Y6B6;Q9NR31	X1WI22;D6RAA2;Q5SQT8;D6RDB2;D6RD69;Q9Y6B6;Q9NR31	1;1;1;1;1;1;1	1;1;1;1;1;1;1	1;1;1;1;1;1;1	GTP-binding protein SAR1b;GTP-binding protein SAR1a	SAR1A;SAR1B	tr|X1WI22|X1WI22_HUMAN GTP-binding protein SAR1a (Fragment) OS=Homo sapiens OX=9606 GN=SAR1A PE=1 SV=7;tr|D6RAA2|D6RAA2_HUMAN GTP-binding protein SAR1b (Fragment) OS=Homo sapiens OX=9606 GN=SAR1B PE=1 SV=1;tr|Q5SQT8|Q5SQT8_HUMAN GTP-binding protein SAR1a O	0	0	1247500	0	0	0	0	0	7	1	1	1	0	0	1	0	0	0	0	0	0	0	1	0	0	0	0	0	0	0	1	0	0	0	0	0	22	22	22	5.7567	50	50;103;121;144;170;198;198
P57088;D6RAA6;H0Y8N0	P57088;D6RAA6;H0Y8N0	4;4;3	4;4;3	4;4;3	Transmembrane protein 33	TMEM33	sp|P57088|TMM33_HUMAN Transmembrane protein 33 OS=Homo sapiens OX=9606 GN=TMEM33 PE=1 SV=2;tr|D6RAA6|D6RAA6_HUMAN Transmembrane protein 33 (Fragment) OS=Homo sapiens OX=9606 GN=TMEM33 PE=1 SV=1;tr|H0Y8N0|H0Y8N0_HUMAN Transmembrane protein 33 (Fragment) OS=	5685400	5442800	3362900	9184400	1400800	7742100	15369000	6062900	3	4	4	4	2	2	1	4	1	2	3	2	2	2	1	4	1	2	3	2	2	2	1	4	1	2	3	2	16.2	16.2	16.2	27.978	247	247;222;155
D6RDU5;D6RGI3;D6RER5;Q9NVA2;D6RDP1;D6R9Y6	D6RDU5;D6RGI3;D6RER5;Q9NVA2;D6RDP1;D6R9Y6	2;2;2;2;1;1	2;2;2;2;1;1	2;2;2;2;1;1	Septin-11	2020-09-11	tr|D6RDU5|D6RDU5_HUMAN Septin-11 (Fragment) OS=Homo sapiens OX=9606 GN=SEPTIN11 PE=1 SV=1;tr|D6RGI3|D6RGI3_HUMAN Septin 11, isoform CRA_b OS=Homo sapiens OX=9606 GN=SEPTIN11 PE=1 SV=1;tr|D6RER5|D6RER5_HUMAN Septin-11 OS=Homo sapiens OX=9606 GN=SEPTIN11 PE=	0	0	0	830440	0	0	1005300	0	6	2	2	2	0	0	0	1	0	0	1	0	0	0	0	1	0	0	1	0	0	0	0	1	0	0	1	0	7.8	7.8	7.8	43.113	372	372;425;432;429;126;136
P27707;D6RFG8;D6RCP9	P27707;D6RFG8;D6RCP9	7;7;4	7;7;4	7;7;4	Deoxycytidine kinase	DCK	sp|P27707|DCK_HUMAN Deoxycytidine kinase OS=Homo sapiens OX=9606 GN=DCK PE=1 SV=1;tr|D6RFG8|D6RFG8_HUMAN Deoxycytidine kinase OS=Homo sapiens OX=9606 GN=DCK PE=1 SV=1;tr|D6RCP9|D6RCP9_HUMAN Deoxycytidine kinase OS=Homo sapiens OX=9606 GN=DCK PE=1 SV=1	465760000	238480000	181300000	626950000	101610000	625180000	851580000	468420000	3	7	7	7	5	4	3	5	3	6	6	6	5	4	3	5	3	6	6	6	5	4	3	5	3	6	6	6	25.8	25.8	25.8	30.518	260	260;317;199
D6RG13;P61247;H0Y8L7;D6RB09;E9PFI5;D6RAT0;D6RAS7;D6RED7;H0Y9Y4;D6RI02;D6R9B6;D6RGE0	D6RG13;P61247;H0Y8L7;D6RB09;E9PFI5;D6RAT0;D6RAS7;D6RED7;H0Y9Y4	6;6;5;5;5;5;4;3;3;2;2;1	6;6;5;5;5;5;4;3;3;2;2;1	6;6;5;5;5;5;4;3;3;2;2;1	40S ribosomal protein S3a	RPS3A	tr|D6RG13|D6RG13_HUMAN 40S ribosomal protein S3a (Fragment) OS=Homo sapiens OX=9606 GN=RPS3A PE=1 SV=1;sp|P61247|RS3A_HUMAN 40S ribosomal protein S3a OS=Homo sapiens OX=9606 GN=RPS3A PE=1 SV=2;tr|H0Y8L7|H0Y8L7_HUMAN 40S ribosomal protein S3a (Fragment) OS=	16130000	0	3333500	18815000	2552300	56249000	105140000	45239000	12	6	6	6	2	1	1	4	1	3	3	3	2	1	1	4	1	3	3	3	2	1	1	4	1	3	3	3	26.9	26.9	26.9	25.608	223	223;264;190;193;205;227;125;101;208;95;145;65
E5RGR9;E5RHH4;Q969M3	E5RGR9;E5RHH4;Q969M3	1;1;1	1;1;1	1;1;1	Protein YIPF;Protein YIPF5	YIPF5	tr|E5RGR9|E5RGR9_HUMAN Protein YIPF5 (Fragment) OS=Homo sapiens OX=9606 GN=YIPF5 PE=1 SV=1;tr|E5RHH4|E5RHH4_HUMAN Protein YIPF (Fragment) OS=Homo sapiens OX=9606 GN=YIPF5 PE=1 SV=1;sp|Q969M3|YIPF5_HUMAN Protein YIPF5 OS=Homo sapiens OX=9606 GN=YIPF5 PE=1 S	3260400	1841600	1319100	5529400	0	2267900	3346300	1815900	3	1	1	1	1	1	1	1	0	1	1	1	1	1	1	1	0	1	1	1	1	1	1	1	0	1	1	1	10.9	10.9	10.9	11.253	101	101;177;257
O94905;E5RHW4;E5RJ09	O94905;E5RHW4;E5RJ09	2;2;1	2;2;1	2;2;1	Erlin-2	ERLIN2	sp|O94905|ERLN2_HUMAN Erlin-2 OS=Homo sapiens OX=9606 GN=ERLIN2 PE=1 SV=1;tr|E5RHW4|E5RHW4_HUMAN Erlin-2 (Fragment) OS=Homo sapiens OX=9606 GN=ERLIN2 PE=1 SV=1;tr|E5RJ09|E5RJ09_HUMAN Erlin-2 (Fragment) OS=Homo sapiens OX=9606 GN=ERLIN2 PE=1 SV=1	0	0	0	0	0	9724100	14768000	7740100	3	2	2	2	0	0	0	0	0	2	2	2	0	0	0	0	0	2	2	2	0	0	0	0	0	2	2	2	6.8	6.8	6.8	37.839	339	339;338;197
E5RI99;P62888;A0A0B4J213;E5RJH3;A0A0C4DH44	E5RI99;P62888;A0A0B4J213	3;3;2;1;1	3;3;2;1;1	3;3;2;1;1	60S ribosomal protein L30	RPL30	tr|E5RI99|E5RI99_HUMAN 60S ribosomal protein L30 (Fragment) OS=Homo sapiens OX=9606 GN=RPL30 PE=1 SV=1;sp|P62888|RL30_HUMAN 60S ribosomal protein L30 OS=Homo sapiens OX=9606 GN=RPL30 PE=1 SV=2;tr|A0A0B4J213|A0A0B4J213_HUMAN 60S ribosomal protein L30 OS=Hom	15925000	12579000	17606000	25020000	3095900	25996000	42462000	19447000	5	3	3	3	2	2	3	2	2	2	2	2	2	2	3	2	2	2	2	2	2	2	3	2	2	2	2	2	41.2	41.2	41.2	12.656	114	114;115;51;56;96
J3QRI7;J3QQQ9;J3QQV1;E5RIT6;J3QRC4;Q9UNX3;P61254;E5RHH1;J3KSS0;J3KS10	J3QRI7;J3QQQ9;J3QQV1;E5RIT6;J3QRC4;Q9UNX3;P61254;E5RHH1;J3KSS0;J3KS10	2;2;2;2;2;2;2;1;1;1	2;2;2;2;2;2;2;1;1;1	2;2;2;2;2;2;2;1;1;1	60S ribosomal protein L26-like 1;60S ribosomal protein L26	RPL26;RPL26L1	tr|J3QRI7|J3QRI7_HUMAN 60S ribosomal protein L26 (Fragment) OS=Homo sapiens OX=9606 GN=RPL26 PE=4 SV=1;tr|J3QQQ9|J3QQQ9_HUMAN KOW domain-containing protein OS=Homo sapiens OX=9606 PE=4 SV=1;tr|J3QQV1|J3QQV1_HUMAN 60S ribosomal protein L26 OS=Homo sapiens O	9099400	0	7725100	12618000	0	5865300	11685000	4850800	10	2	2	2	1	0	1	2	1	1	2	2	1	0	1	2	1	1	2	2	1	0	1	2	1	1	2	2	15	15	15	12.63	107	107;107;110;128;135;145;145;38;63;63
E5RJI7;Q9BYD1	E5RJI7;Q9BYD1	1;1	1;1	1;1	39S ribosomal protein L13, mitochondrial	MRPL13	tr|E5RJI7|E5RJI7_HUMAN 39S ribosomal protein L13, mitochondrial (Fragment) OS=Homo sapiens OX=9606 GN=MRPL13 PE=1 SV=8;sp|Q9BYD1|RM13_HUMAN 39S ribosomal protein L13, mitochondrial OS=Homo sapiens OX=9606 GN=MRPL13 PE=1 SV=1	0	0	337050	1378500	0	0	1117100	0	2	1	1	1	0	0	1	1	0	0	1	0	0	0	1	1	0	0	1	0	0	0	1	1	0	0	1	0	8.8	8.8	8.8	16.979	147	147;178
E7EMV2;E7ESP9;P07197	E7EMV2;E7ESP9;P07197	4;4;4	3;3;3	3;3;3	Neurofilament medium polypeptide	NEFM	tr|E7EMV2|E7EMV2_HUMAN Neurofilament medium polypeptide OS=Homo sapiens OX=9606 GN=NEFM PE=1 SV=1;tr|E7ESP9|E7ESP9_HUMAN Neurofilament medium polypeptide OS=Homo sapiens OX=9606 GN=NEFM PE=1 SV=1;sp|P07197|NFM_HUMAN Neurofilament medium polypeptide OS=Homo	0	0	10581000	0	0	0	0	0	3	4	3	3	0	0	4	0	0	0	0	0	0	0	3	0	0	0	0	0	0	0	3	0	0	0	0	0	8.7	7.4	7.4	78.881	698	698;877;916
E7EMW7;O95071	E7EMW7;O95071	3;3	2;2	2;2	E3 ubiquitin-protein ligase UBR5	UBR5	tr|E7EMW7|E7EMW7_HUMAN E3 ubiquitin-protein ligase UBR5 OS=Homo sapiens OX=9606 GN=UBR5 PE=1 SV=1;sp|O95071|UBR5_HUMAN E3 ubiquitin-protein ligase UBR5 OS=Homo sapiens OX=9606 GN=UBR5 PE=1 SV=2	0	10154000	0	5879400	0	0	0	0	2	3	2	2	0	1	0	2	0	0	1	0	0	1	0	2	0	0	0	0	0	1	0	2	0	0	0	0	2.8	2.5	2.5	308.57	2792	2792;2799
E7EN12;I3L4M4;I3L4A4;I3L399;I3L2C7;P57678	E7EN12;I3L4M4;I3L4A4;I3L399;I3L2C7;P57678	1;1;1;1;1;1	1;1;1;1;1;1	1;1;1;1;1;1	Gem-associated protein 4	GEMIN4	tr|E7EN12|E7EN12_HUMAN Gem-associated protein 4 OS=Homo sapiens OX=9606 GN=GEMIN4 PE=1 SV=1;tr|I3L4M4|I3L4M4_HUMAN Gem-associated protein 4 (Fragment) OS=Homo sapiens OX=9606 GN=GEMIN4 PE=1 SV=1;tr|I3L4A4|I3L4A4_HUMAN Gem-associated protein 4 (Fragment) OS	0	0	0	912070	0	0	725590	0	6	1	1	1	0	0	0	1	0	0	1	0	0	0	0	1	0	0	1	0	0	0	0	1	0	0	1	0	7.1	7.1	7.1	21.128	184	184;189;271;296;1047;1058
E7EPB3;P50914	E7EPB3;P50914	3;3	3;3	3;3	60S ribosomal protein L14	RPL14	tr|E7EPB3|E7EPB3_HUMAN 60S ribosomal protein L14 OS=Homo sapiens OX=9606 GN=RPL14 PE=1 SV=1;sp|P50914|RL14_HUMAN 60S ribosomal protein L14 OS=Homo sapiens OX=9606 GN=RPL14 PE=1 SV=4	19780000	15983000	13930000	40375000	2750600	27335000	36483000	22079000	2	3	3	3	3	2	3	3	1	3	3	3	3	2	3	3	1	3	3	3	3	2	3	3	1	3	3	3	28.2	28.2	28.2	14.558	124	124;215
E7EWP2;E7EPJ7;O75962;F5H228	E7EWP2;E7EPJ7;O75962;F5H228	2;2;2;1	2;2;2;1	2;2;2;1	Triple functional domain protein	TRIO	tr|E7EWP2|E7EWP2_HUMAN Triple functional domain protein OS=Homo sapiens OX=9606 GN=TRIO PE=1 SV=2;tr|E7EPJ7|E7EPJ7_HUMAN Triple functional domain protein (Fragment) OS=Homo sapiens OX=9606 GN=TRIO PE=1 SV=2;sp|O75962|TRIO_HUMAN Triple functional domain pro	0	3626100	4994800	0	2640600	0	22131000	14696000	4	2	2	2	0	1	1	0	1	0	1	1	0	1	1	0	1	0	1	1	0	1	1	0	1	0	1	1	2.8	2.8	2.8	262.68	2309	2309;2546;3097;1508
G3V1Q4;E7ES33;E7EPK1;Q16181	G3V1Q4;E7ES33;E7EPK1;Q16181	1;1;1;1	1;1;1;1	1;1;1;1	Septin-7	2020-09-07	tr|G3V1Q4|G3V1Q4_HUMAN Septin-7 OS=Homo sapiens OX=9606 GN=SEPTIN7 PE=1 SV=2;tr|E7ES33|E7ES33_HUMAN Septin-7 OS=Homo sapiens OX=9606 GN=SEPTIN7 PE=1 SV=3;tr|E7EPK1|E7EPK1_HUMAN Septin-7 OS=Homo sapiens OX=9606 GN=SEPTIN7 PE=1 SV=2;sp|Q16181|SEPT7_HUMAN Sep	0	0	0	0	0	0	1568800	0	4	1	1	1	0	0	0	0	0	0	1	0	0	0	0	0	0	0	1	0	0	0	0	0	0	0	1	0	3.7	3.7	3.7	46.566	401	401;417;437;437
E9PES6;E7ES08;E7EQU1;O15347	E9PES6;E7ES08;E7EQU1;O15347	1;1;1;1	1;1;1;1	1;1;1;1	High mobility group protein B3	HMGB3	tr|E9PES6|E9PES6_HUMAN High mobility group protein B3 (Fragment) OS=Homo sapiens OX=9606 GN=HMGB3 PE=1 SV=1;tr|E7ES08|E7ES08_HUMAN High mobility group protein B3 (Fragment) OS=Homo sapiens OX=9606 GN=HMGB3 PE=1 SV=1;tr|E7EQU1|E7EQU1_HUMAN High mobility gro	0	0	0	0	0	0	3500800	0	4	1	1	1	0	0	0	0	0	0	1	0	0	0	0	0	0	0	1	0	0	0	0	0	0	0	1	0	8.5	8.5	8.5	17.522	153	153;188;193;200
E7ER95;E7ER83;E7ETF4;E7EV97;O60701	E7ER95;E7ER83;E7ETF4;E7EV97;O60701	1;1;1;1;1	1;1;1;1;1	1;1;1;1;1	UDP-glucose 6-dehydrogenase	UGDH	tr|E7ER95|E7ER95_HUMAN UDP-glucose 6-dehydrogenase (Fragment) OS=Homo sapiens OX=9606 GN=UGDH PE=1 SV=8;tr|E7ER83|E7ER83_HUMAN UDP-glucose 6-dehydrogenase (Fragment) OS=Homo sapiens OX=9606 GN=UGDH PE=1 SV=1;tr|E7ETF4|E7ETF4_HUMAN UDP-glucose 6-dehydrogena	0	0	717370	0	0	0	0	0	5	1	1	1	0	0	1	0	0	0	0	0	0	0	1	0	0	0	0	0	0	0	1	0	0	0	0	0	15.5	15.5	15.5	9.2186	84	84;130;153;181;494
E7ERH2;F8W8N3;P63208	E7ERH2;F8W8N3;P63208	1;1;1	1;1;1	1;1;1	S-phase kinase-associated protein 1	SKP1	tr|E7ERH2|E7ERH2_HUMAN S-phase kinase-associated protein 1 (Fragment) OS=Homo sapiens OX=9606 GN=SKP1 PE=1 SV=1;tr|F8W8N3|F8W8N3_HUMAN S-phase kinase-associated protein 1 (Fragment) OS=Homo sapiens OX=9606 GN=SKP1 PE=1 SV=1;sp|P63208|SKP1_HUMAN S-phase kin	0	0	0	1165300	0	0	0	0	3	1	1	1	0	0	0	1	0	0	0	0	0	0	0	1	0	0	0	0	0	0	0	1	0	0	0	0	7.7	7.7	7.7	16.034	142	142;158;163
E7ERS3;Q86VM9	E7ERS3;Q86VM9	1;1	1;1	1;1	Zinc finger CCCH domain-containing protein 18	ZC3H18	tr|E7ERS3|E7ERS3_HUMAN Zinc finger CCCH domain-containing protein 18 OS=Homo sapiens OX=9606 GN=ZC3H18 PE=1 SV=1;sp|Q86VM9|ZCH18_HUMAN Zinc finger CCCH domain-containing protein 18 OS=Homo sapiens OX=9606 GN=ZC3H18 PE=1 SV=2	0	0	0	0	0	0	897260	933580	2	1	1	1	0	0	0	0	0	0	1	1	0	0	0	0	0	0	1	1	0	0	0	0	0	0	1	1	2	2	2	108.94	977	977;953
E7ETY4;E9PC69;Q7KZI7;F5H4J8;F5H6N2;F5H4F6	E7ETY4;E9PC69;Q7KZI7;F5H4J8;F5H6N2;F5H4F6	2;2;2;1;1;1	2;2;2;1;1;1	2;2;2;1;1;1	Serine/threonine-protein kinase MARK2	MARK2	tr|E7ETY4|E7ETY4_HUMAN Non-specific serine/threonine protein kinase OS=Homo sapiens OX=9606 GN=MARK2 PE=1 SV=1;tr|E9PC69|E9PC69_HUMAN Non-specific serine/threonine protein kinase OS=Homo sapiens OX=9606 GN=MARK2 PE=1 SV=3;sp|Q7KZI7|MARK2_HUMAN Serine/threo	0	0	0	0	0	0	1399200	0	6	2	2	2	0	0	0	0	0	0	2	0	0	0	0	0	0	0	2	0	0	0	0	0	0	0	2	0	5.2	5.2	5.2	78.452	699	699;778;788;91;111;161
E7EX73;E9PGM1;E7EUU4;Q04637;C9J6B6;C9J2Z7;C9K073;C9JF13;H7C044	E7EX73;E9PGM1;E7EUU4;Q04637;C9J6B6;C9J2Z7;C9K073;C9JF13	5;5;5;5;3;3;3;3;1	5;5;5;5;3;3;3;3;1	5;5;5;5;3;3;3;3;1	Eukaryotic translation initiation factor 4 gamma 1	EIF4G1	tr|E7EX73|E7EX73_HUMAN Eukaryotic translation initiation factor 4 gamma 1 OS=Homo sapiens OX=9606 GN=EIF4G1 PE=1 SV=1;tr|E9PGM1|E9PGM1_HUMAN Eukaryotic translation initiation factor 4 gamma 1 OS=Homo sapiens OX=9606 GN=EIF4G1 PE=1 SV=1;tr|E7EUU4|E7EUU4_HUM	0	1447700	1430500	12088000	0	7496500	3599800	4337900	9	5	5	5	0	1	2	2	0	3	2	3	0	1	2	2	0	3	2	3	0	1	2	2	0	3	2	3	5.6	5.6	5.6	158.64	1436	1436;1513;1560;1599;757;833;869;903;226
E9PEY4;E7EVB6;O60941;F8W9U0;E9PE76;E7ES64;M0R021	E9PEY4;E7EVB6;O60941;F8W9U0	6;6;6;4;2;2;1	6;6;6;4;2;2;1	4;4;4;3;2;2;0	Dystrobrevin;Dystrobrevin beta	DTNB	tr|E9PEY4|E9PEY4_HUMAN Dystrobrevin OS=Homo sapiens OX=9606 GN=DTNB PE=1 SV=1;tr|E7EVB6|E7EVB6_HUMAN Dystrobrevin OS=Homo sapiens OX=9606 GN=DTNB PE=1 SV=3;sp|O60941|DTNB_HUMAN Dystrobrevin beta OS=Homo sapiens OX=9606 GN=DTNB PE=1 SV=1;tr|F8W9U0|F8W9U0_HU	0	0	0	0	0	15780000	24201000	6457700	7	6	6	4	0	0	0	0	0	5	5	4	0	0	0	0	0	5	5	4	0	0	0	0	0	3	3	3	12	12	8.5	67.054	590	590;620;627;188;132;149;162
F8VX11;E7EX17;P23588	F8VX11;E7EX17;P23588	1;1;1	1;1;1	1;1;1	Eukaryotic translation initiation factor 4B	EIF4B	tr|F8VX11|F8VX11_HUMAN Eukaryotic translation initiation factor 4B (Fragment) OS=Homo sapiens OX=9606 GN=EIF4B PE=1 SV=1;tr|E7EX17|E7EX17_HUMAN Eukaryotic translation initiation factor 4B OS=Homo sapiens OX=9606 GN=EIF4B PE=1 SV=1;sp|P23588|IF4B_HUMAN Euka	0	0	0	0	0	0	3666200	2544200	3	1	1	1	0	0	0	0	0	0	1	1	0	0	0	0	0	0	1	1	0	0	0	0	0	0	1	1	4.4	4.4	4.4	41.454	360	360;616;611
F8VZJ2;F8W0W4;H0YHX9;Q13765;E9PAV3;F8W1N5;F8VZ58;F8VNW4;Q9BZK3	F8VZJ2;F8W0W4;H0YHX9;Q13765;E9PAV3;F8W1N5;F8VZ58;F8VNW4;Q9BZK3	2;2;2;2;2;1;1;1;1	2;2;2;2;2;1;1;1;1	2;2;2;2;2;1;1;1;1	Nascent polypeptide-associated complex subunit alpha;Nascent polypeptide-associated complex subunit alpha, muscle-specific form;Putative nascent polypeptide-associated complex subunit alpha-like protein	NACA;NACAP1	tr|F8VZJ2|F8VZJ2_HUMAN Nascent polypeptide-associated complex subunit alpha OS=Homo sapiens OX=9606 GN=NACA PE=1 SV=1;tr|F8W0W4|F8W0W4_HUMAN Nascent polypeptide-associated complex subunit alpha (Fragment) OS=Homo sapiens OX=9606 GN=NACA PE=1 SV=1;tr|H0YHX9	0	0	6262700	0	0	0	0	0	9	2	2	2	0	0	2	0	0	0	0	0	0	0	2	0	0	0	0	0	0	0	2	0	0	0	0	0	19.1	19.1	19.1	15.016	136	136;198;235;215;2078;71;126;148;213
E9PB61;Q86V81	E9PB61;Q86V81	4;4	4;4	4;4	THO complex subunit 4	ALYREF	tr|E9PB61|E9PB61_HUMAN THO complex subunit 4 OS=Homo sapiens OX=9606 GN=ALYREF PE=1 SV=1;sp|Q86V81|THOC4_HUMAN THO complex subunit 4 OS=Homo sapiens OX=9606 GN=ALYREF PE=1 SV=3	13105000	9812000	8777700	13316000	2827900	13279000	29015000	2858500	2	4	4	4	1	2	3	1	1	1	3	2	1	2	3	1	1	1	3	2	1	2	3	1	1	1	3	2	21.6	21.6	21.6	27.557	264	264;257
E9PBF6;P20700;A0A0D9SFE5;A0A0D9SFY5	E9PBF6;P20700;A0A0D9SFE5	6;6;5;2	6;6;5;2	6;6;5;2	Lamin-B1	LMNB1	tr|E9PBF6|E9PBF6_HUMAN Lamin-B1 OS=Homo sapiens OX=9606 GN=LMNB1 PE=1 SV=1;sp|P20700|LMNB1_HUMAN Lamin-B1 OS=Homo sapiens OX=9606 GN=LMNB1 PE=1 SV=2;tr|A0A0D9SFE5|A0A0D9SFE5_HUMAN Lamin B1, isoform CRA_a OS=Homo sapiens OX=9606 GN=LMNB1 PE=1 SV=1	9283200	6718700	3788300	30169000	0	4079300	11504000	4217100	4	6	6	6	2	2	3	3	0	1	3	1	2	2	3	3	0	1	3	1	2	2	3	3	0	1	3	1	15.8	15.8	15.8	44.643	387	387;586;329;166
E9PBK7;E9PQW4;P27361;B3KR49;H0YEX6;E9PJF0	E9PBK7;E9PQW4;P27361;B3KR49;H0YEX6;E9PJF0	6;6;6;5;4;4	5;5;5;4;4;3	1;1;1;0;0;1	Mitogen-activated protein kinase;Mitogen-activated protein kinase 3	MAPK3	tr|E9PBK7|E9PBK7_HUMAN Mitogen-activated protein kinase OS=Homo sapiens OX=9606 GN=MAPK3 PE=1 SV=1;tr|E9PQW4|E9PQW4_HUMAN Mitogen-activated protein kinase OS=Homo sapiens OX=9606 GN=MAPK3 PE=1 SV=1;sp|P27361|MK03_HUMAN Mitogen-activated protein kinase 3 OS	24810000	4617600	5917800	52673000	6979200	48057000	66327000	33286000	6	6	5	1	5	4	2	5	1	6	5	5	4	3	1	4	1	5	4	4	1	1	0	1	0	1	1	1	19	15.4	4.5	35.968	311	311;339;379;265;121;316
E9PC15;Q53H12;A0A3B3ITD0;A0A3B3ISZ0;A0A3B3ITX7;E9PG39;A0A3B3ISY9;A0A3B3IS09;A0A0G2JLG5;A0A3B3IUC9;A0A3B3ITV0	E9PC15;Q53H12;A0A3B3ITD0;A0A3B3ISZ0;A0A3B3ITX7;E9PG39;A0A3B3ISY9	8;8;7;6;5;5;5;3;3;2;2	8;8;7;6;5;5;5;3;3;2;2	8;8;7;6;5;5;5;3;3;2;2	Acylglycerol kinase, mitochondrial	AGK	tr|E9PC15|E9PC15_HUMAN Acylglycerol kinase, mitochondrial OS=Homo sapiens OX=9606 GN=AGK PE=1 SV=1;sp|Q53H12|AGK_HUMAN Acylglycerol kinase, mitochondrial OS=Homo sapiens OX=9606 GN=AGK PE=1 SV=2;tr|A0A3B3ITD0|A0A3B3ITD0_HUMAN Acylglycerol kinase, mitochond	27253000	28544000	13303000	61036000	0	3951000	8006000	2788700	11	8	8	8	6	6	3	5	0	1	2	1	6	6	3	5	0	1	2	1	6	6	3	5	0	1	2	1	19.8	19.8	19.8	43.796	394	394;422;418;350;214;244;330;146;226;134;138
E9PD53;Q9NTJ3	E9PD53;Q9NTJ3	1;1	1;1	1;1	Structural maintenance of chromosomes protein;Structural maintenance of chromosomes protein 4	SMC4	tr|E9PD53|E9PD53_HUMAN Structural maintenance of chromosomes protein OS=Homo sapiens OX=9606 GN=SMC4 PE=1 SV=1;sp|Q9NTJ3|SMC4_HUMAN Structural maintenance of chromosomes protein 4 OS=Homo sapiens OX=9606 GN=SMC4 PE=1 SV=2	1023300	863690	0	1601500	0	0	0	0	2	1	1	1	1	1	0	1	0	0	0	0	1	1	0	1	0	0	0	0	1	1	0	1	0	0	0	0	1	1	1	144.45	1263	1263;1288
E9PD68;Q14194	E9PD68;Q14194	1;1	1;1	1;1	Dihydropyrimidinase-related protein 1	CRMP1	tr|E9PD68|E9PD68_HUMAN Dihydropyrimidinase-related protein 1 OS=Homo sapiens OX=9606 GN=CRMP1 PE=1 SV=1;sp|Q14194|DPYL1_HUMAN Dihydropyrimidinase-related protein 1 OS=Homo sapiens OX=9606 GN=CRMP1 PE=1 SV=1	0	5739900	0	0	0	0	0	0	2	1	1	1	0	1	0	0	0	0	0	0	0	1	0	0	0	0	0	0	0	1	0	0	0	0	0	0	2.6	2.6	2.6	62.029	570	570;572
E9PDF6;O43795;H7C2Y7;E7EQD9;C9JUP5;C9JYW1;A0A0U1RRI3	E9PDF6;O43795	8;8;2;2;1;1;1	8;8;2;2;1;1;1	8;8;2;2;1;1;1	Unconventional myosin-Ib	MYO1B	tr|E9PDF6|E9PDF6_HUMAN Unconventional myosin-Ib OS=Homo sapiens OX=9606 GN=MYO1B PE=1 SV=1;sp|O43795|MYO1B_HUMAN Unconventional myosin-Ib OS=Homo sapiens OX=9606 GN=MYO1B PE=1 SV=3	16915000	8713500	10195000	33905000	0	629820	1507000	585090	7	8	8	8	5	4	5	8	0	1	2	1	5	4	5	8	0	1	2	1	5	4	5	8	0	1	2	1	8.9	8.9	8.9	128.48	1107	1107;1136;192;303;149;163;189
E9PEB5;Q96AE4	E9PEB5;Q96AE4	3;3	3;3	2;2	Far upstream element-binding protein 1	FUBP1	tr|E9PEB5|E9PEB5_HUMAN Far upstream element-binding protein 1 OS=Homo sapiens OX=9606 GN=FUBP1 PE=1 SV=1;sp|Q96AE4|FUBP1_HUMAN Far upstream element-binding protein 1 OS=Homo sapiens OX=9606 GN=FUBP1 PE=1 SV=3	0	0	2465700	12780000	0	7190100	15102000	3665000	2	3	3	2	0	1	2	2	1	2	2	1	0	1	2	2	1	2	2	1	0	1	1	2	0	1	2	1	4.7	4.7	3.4	68.903	655	655;644
E9PER6;O15530;H3BQ10;Q6A1A2	E9PER6;O15530;H3BQ10;Q6A1A2	10;10;5;5	10;10;5;5	10;10;5;5	3-phosphoinositide-dependent protein kinase 1;Putative 3-phosphoinositide-dependent protein kinase 2	PDPK1;PDPK2P	tr|E9PER6|E9PER6_HUMAN 3-phosphoinositide-dependent protein kinase 1 OS=Homo sapiens OX=9606 GN=PDPK1 PE=1 SV=1;sp|O15530|PDPK1_HUMAN 3-phosphoinositide-dependent protein kinase 1 OS=Homo sapiens OX=9606 GN=PDPK1 PE=1 SV=1;tr|H3BQ10|H3BQ10_HUMAN 3-phosphoi	64563000	47495000	22423000	121290000	10162000	84346000	111360000	59970000	4	10	10	10	5	3	2	5	2	7	7	9	5	3	2	5	2	7	7	9	5	3	2	5	2	7	7	9	16.6	16.6	16.6	60.328	529	529;556;149;396
E9PF19;Q96E41;Q9Y4P3;A0A087WXC6	E9PF19;Q96E41;Q9Y4P3;A0A087WXC6	2;2;2;1	2;2;2;1	2;2;2;1	Transducin beta-like protein 2	TBL2	tr|E9PF19|E9PF19_HUMAN Transducin beta-like protein 2 OS=Homo sapiens OX=9606 GN=TBL2 PE=1 SV=1;tr|Q96E41|Q96E41_HUMAN TBL2 protein OS=Homo sapiens OX=9606 GN=TBL2 PE=1 SV=1;sp|Q9Y4P3|TBL2_HUMAN Transducin beta-like protein 2 OS=Homo sapiens OX=9606 GN=TBL	0	0	0	522900	0	0	0	693370	4	2	2	2	0	0	0	1	0	0	0	1	0	0	0	1	0	0	0	1	0	0	0	1	0	0	0	1	9	9	9	45.935	411	411;446;447;96
E9PFF2;P29401;F8W888;A0A0B4J1R6	E9PFF2;P29401;F8W888;A0A0B4J1R6	2;2;1;1	2;2;1;1	2;2;1;1	Transketolase	TKT	tr|E9PFF2|E9PFF2_HUMAN Transketolase OS=Homo sapiens OX=9606 GN=TKT PE=1 SV=1;sp|P29401|TKT_HUMAN Transketolase OS=Homo sapiens OX=9606 GN=TKT PE=1 SV=3;tr|F8W888|F8W888_HUMAN Transketolase OS=Homo sapiens OX=9606 GN=TKT PE=1 SV=1;tr|A0A0B4J1R6|A0A0B4J1R6_	0	0	2469500	0	0	0	0	0	4	2	2	2	0	0	2	0	0	0	0	0	0	0	2	0	0	0	0	0	0	0	2	0	0	0	0	0	7.2	7.2	7.2	36.449	334	334;623;153;457
O43813;E9PHS0;F8WDS9	O43813;E9PHS0;F8WDS9	2;2;1	2;2;1	2;2;1	LanC-like protein 1	LANCL1	sp|O43813|LANC1_HUMAN Glutathione S-transferase LANCL1 OS=Homo sapiens OX=9606 GN=LANCL1 PE=1 SV=1;tr|E9PHS0|E9PHS0_HUMAN Glutathione S-transferase LANCL1 (Fragment) OS=Homo sapiens OX=9606 GN=LANCL1 PE=1 SV=1;tr|F8WDS9|F8WDS9_HUMAN Glutathione S-transfera	3567800	0	0	9493200	0	2823300	8831600	2775200	3	2	2	2	1	0	0	2	0	1	2	1	1	0	0	2	0	1	2	1	1	0	0	2	0	1	2	1	5.5	5.5	5.5	45.283	399	399;196;82
E9PNR9;E9PQ98;E9PIX6;H0YDE4;E9PKG1;Q99873	E9PNR9;E9PQ98;E9PIX6;H0YDE4;E9PKG1;Q99873	1;1;1;1;1;1	1;1;1;1;1;1	1;1;1;1;1;1	Protein arginine N-methyltransferase 1	PRMT1	tr|E9PNR9|E9PNR9_HUMAN Protein arginine N-methyltransferase 1 (Fragment) OS=Homo sapiens OX=9606 GN=PRMT1 PE=1 SV=1;tr|E9PQ98|E9PQ98_HUMAN Protein arginine N-methyltransferase 1 (Fragment) OS=Homo sapiens OX=9606 GN=PRMT1 PE=1 SV=1;tr|E9PIX6|E9PIX6_HUMAN P	0	0	703000	0	0	0	0	0	6	1	1	1	0	0	1	0	0	0	0	0	0	0	1	0	0	0	0	0	0	0	1	0	0	0	0	0	7.5	7.5	7.5	18.297	160	160;205;207;238;325;371
E9PJD9;E9PLL6;P46776;E9PLX7	E9PJD9;E9PLL6;P46776	4;4;4;1	4;4;4;1	4;4;4;1	60S ribosomal protein L27a	RPL27A	tr|E9PJD9|E9PJD9_HUMAN 60S ribosomal protein L27a OS=Homo sapiens OX=9606 GN=RPL27A PE=1 SV=1;tr|E9PLL6|E9PLL6_HUMAN 60S ribosomal protein L27a OS=Homo sapiens OX=9606 GN=RPL27A PE=1 SV=1;sp|P46776|RL27A_HUMAN 60S ribosomal protein L27a OS=Homo sapiens OX=	29406000	27528000	25557000	44425000	7017700	39545000	53636000	28701000	4	4	4	4	2	2	3	2	2	3	3	2	2	2	3	2	2	3	3	2	2	2	3	2	2	3	3	2	37.4	37.4	37.4	10.127	91	91;108;148;113
H7C5A7;E9PJN0;O14734;H0Y698;Q9BR14;E9PMC4;E9PIS4;E9PRD4;A0A494C0N6	H7C5A7;E9PJN0;O14734;H0Y698;Q9BR14;E9PMC4;E9PIS4;E9PRD4;A0A494C0N6	2;2;2;1;1;1;1;1;1	2;2;2;1;1;1;1;1;1	2;2;2;1;1;1;1;1;1	Acyl-coenzyme A thioesterase 8	ACOT8	tr|H7C5A7|H7C5A7_HUMAN Acyl-coenzyme A thioesterase 8 (Fragment) OS=Homo sapiens OX=9606 GN=ACOT8 PE=1 SV=1;tr|E9PJN0|E9PJN0_HUMAN Acyl-coenzyme A thioesterase 8 OS=Homo sapiens OX=9606 GN=ACOT8 PE=1 SV=1;sp|O14734|ACOT8_HUMAN Acyl-coenzyme A thioesterase	5146000	2924600	0	8122600	0	0	0	0	9	2	2	2	2	1	0	2	0	0	0	0	2	1	0	2	0	0	0	0	2	1	0	2	0	0	0	0	14.4	14.4	14.4	23.333	209	209;226;319;74;92;94;132;171;184
P29692;E9PK01;E9PRY8;E9PPR1;E9PQZ1;E9PI39;E9PQ49;E9PL12;E9PL71;E9PMW7;A0A087X1X7;E9PK06;E9PIZ1;E9PN91;H0YCK7;E9PKK3;E9PJD0;E9PK72;E9PNW6	P29692;E9PK01;E9PRY8;E9PPR1;E9PQZ1;E9PI39;E9PQ49;E9PL12;E9PL71;E9PMW7;A0A087X1X7	6;6;5;4;4;4;4;4;3;3;3;2;2;2;2;1;1;1;1	6;6;5;4;4;4;4;4;3;3;3;2;2;2;2;1;1;1;1	4;4;3;4;2;4;4;4;3;3;3;2;2;2;2;1;1;1;1	Elongation factor 1-delta	EEF1D	sp|P29692|EF1D_HUMAN Elongation factor 1-delta OS=Homo sapiens OX=9606 GN=EEF1D PE=1 SV=5;tr|E9PK01|E9PK01_HUMAN Elongation factor 1-delta (Fragment) OS=Homo sapiens OX=9606 GN=EEF1D PE=1 SV=1;tr|E9PRY8|E9PRY8_HUMAN Elongation factor 1-delta OS=Homo sapien	0	0	10131000	0	0	2525400	0	0	19	6	6	4	0	0	5	0	0	1	0	0	0	0	5	0	0	1	0	0	0	0	4	0	0	0	0	0	24.9	24.9	20.6	31.121	281	281;261;697;166;238;204;198;168;187;130;631;139;137;106;210;39;99;63;35
E9PLJ3;E9PQB7;G3V1A4;E9PP50;E9PK25;P23528;E9PS23;Q9Y281	E9PLJ3;E9PQB7;G3V1A4;E9PP50;E9PK25;P23528;E9PS23	3;3;3;3;3;3;2;1	3;3;3;3;3;3;2;1	3;3;3;3;3;3;2;1	Cofilin-1	CFL1	tr|E9PLJ3|E9PLJ3_HUMAN Cofilin-1 (Fragment) OS=Homo sapiens OX=9606 GN=CFL1 PE=1 SV=1;tr|E9PQB7|E9PQB7_HUMAN Cofilin-1 (Fragment) OS=Homo sapiens OX=9606 GN=CFL1 PE=1 SV=1;tr|G3V1A4|G3V1A4_HUMAN Cofilin 1 (Non-muscle), isoform CRA_a OS=Homo sapiens OX=9606	0	0	25434000	0	0	0	0	0	8	3	3	3	0	0	3	0	0	0	0	0	0	0	3	0	0	0	0	0	0	0	3	0	0	0	0	0	51.9	51.9	51.9	9.0904	79	79;122;149;159;204;166;90;166
E9PK54	E9PK54	9	1	1		HSPA8	tr|E9PK54|E9PK54_HUMAN Heat shock cognate 71 kDa protein (Fragment) OS=Homo sapiens OX=9606 GN=HSPA8 PE=1 SV=8	37653000	48496000	24765000	45119000	0	17295000	24613000	6113800	1	9	1	1	7	5	7	7	3	5	5	6	1	1	1	1	0	1	1	1	1	1	1	1	0	1	1	1	57.9	6.6	6.6	19.955	183	183
E9PKZ0;P62917;G3V1A1;E9PKU4;E9PP36	E9PKZ0;P62917;G3V1A1;E9PKU4	4;4;3;2;1	4;4;3;2;1	4;4;3;2;1	60S ribosomal protein L8	RPL8	tr|E9PKZ0|E9PKZ0_HUMAN 60S ribosomal protein L8 (Fragment) OS=Homo sapiens OX=9606 GN=RPL8 PE=1 SV=1;sp|P62917|RL8_HUMAN 60S ribosomal protein L8 OS=Homo sapiens OX=9606 GN=RPL8 PE=1 SV=2;tr|G3V1A1|G3V1A1_HUMAN 60S ribosomal protein L8 OS=Homo sapiens OX=9	32520000	18100000	17584000	47237000	8212200	34084000	53647000	27361000	5	4	4	4	2	2	4	2	2	2	2	2	2	2	4	2	2	2	2	2	2	2	4	2	2	2	2	2	19	19	19	22.389	205	205;257;167;235;148
E9PLK3;P55786;A6NEC2;H0YCQ5;E9PI82;E9PJY4;E9PJ74;E9PPD4;E9PRQ5;E9PPZ2;E9PP11	E9PLK3;P55786;A6NEC2	3;3;2;1;1;1;1;1;1;1;1	3;3;2;1;1;1;1;1;1;1;1	3;3;2;1;1;1;1;1;1;1;1	Puromycin-sensitive aminopeptidase;Puromycin-sensitive aminopeptidase-like protein	NPEPPS;NPEPPSL1	tr|E9PLK3|E9PLK3_HUMAN Aminopeptidase OS=Homo sapiens OX=9606 GN=NPEPPS PE=1 SV=1;sp|P55786|PSA_HUMAN Puromycin-sensitive aminopeptidase OS=Homo sapiens OX=9606 GN=NPEPPS PE=1 SV=2;sp|A6NEC2|PSAL_HUMAN Puromycin-sensitive aminopeptidase-like protein OS=Hom	6208400	3063800	0	3548700	0	2250000	1098700	0	11	3	3	3	3	2	0	1	0	2	1	0	3	2	0	1	0	2	1	0	3	2	0	1	0	2	1	0	3.5	3.5	3.5	102.99	915	915;919;478;65;127;141;158;163;172;178;201
E9PLY3;E9PSG5;E9PQM1;P07858	E9PLY3;E9PSG5;E9PQM1;P07858	1;1;1;1	1;1;1;1	1;1;1;1	Cathepsin B;Cathepsin B light chain;Cathepsin B heavy chain	CTSB	tr|E9PLY3|E9PLY3_HUMAN Cathepsin B (Fragment) OS=Homo sapiens OX=9606 GN=CTSB PE=1 SV=1;tr|E9PSG5|E9PSG5_HUMAN Cathepsin B (Fragment) OS=Homo sapiens OX=9606 GN=CTSB PE=1 SV=1;tr|E9PQM1|E9PQM1_HUMAN Cathepsin B (Fragment) OS=Homo sapiens OX=9606 GN=CTSB PE	2820500	0	0	3048500	0	0	0	0	4	1	1	1	1	0	0	1	0	0	0	0	1	0	0	1	0	0	0	0	1	0	0	1	0	0	0	0	4.2	4.2	4.2	18.515	165	165;170;175;339
E9PMR6;Q9NZN5	E9PMR6;Q9NZN5	1;1	1;1	1;1	Rho guanine nucleotide exchange factor 12	ARHGEF12	tr|E9PMR6|E9PMR6_HUMAN Rho guanine nucleotide exchange factor 12 OS=Homo sapiens OX=9606 GN=ARHGEF12 PE=1 SV=1;sp|Q9NZN5|ARHGC_HUMAN Rho guanine nucleotide exchange factor 12 OS=Homo sapiens OX=9606 GN=ARHGEF12 PE=1 SV=1	0	0	0	18018000	0	0	0	0	2	1	1	1	0	0	0	1	0	0	0	0	0	0	0	1	0	0	0	0	0	0	0	1	0	0	0	0	0.7	0.7	0.7	161.91	1441	1441;1544
E9PNW8;Q8WVX9	E9PNW8;Q8WVX9	1;1	1;1	1;1	Fatty acyl-CoA reductase 1	FAR1	tr|E9PNW8|E9PNW8_HUMAN Fatty acyl-CoA reductase (Fragment) OS=Homo sapiens OX=9606 GN=FAR1 PE=1 SV=1;sp|Q8WVX9|FACR1_HUMAN Fatty acyl-CoA reductase 1 OS=Homo sapiens OX=9606 GN=FAR1 PE=1 SV=1	0	1612900	0	0	0	665100	1020900	557970	2	1	1	1	0	1	0	0	0	1	1	1	0	1	0	0	0	1	1	1	0	1	0	0	0	1	1	1	3.9	3.9	3.9	37.481	335	335;515
E9PPJ0;Q13435;E9PJT3;E9PJ04;H0YCG1	E9PPJ0;Q13435;E9PJT3;E9PJ04;H0YCG1	2;2;1;1;1	2;2;1;1;1	2;2;1;1;1	Splicing factor 3B subunit 2	SF3B2	tr|E9PPJ0|E9PPJ0_HUMAN Splicing factor 3B subunit 2 OS=Homo sapiens OX=9606 GN=SF3B2 PE=1 SV=1;sp|Q13435|SF3B2_HUMAN Splicing factor 3B subunit 2 OS=Homo sapiens OX=9606 GN=SF3B2 PE=1 SV=2;tr|E9PJT3|E9PJT3_HUMAN Splicing factor 3B subunit 2 (Fragment) OS=H	1899100	1997100	1051800	16797000	0	2506900	9988400	6177200	5	2	2	2	1	2	1	2	0	1	2	2	1	2	1	2	0	1	2	2	1	2	1	2	0	1	2	2	2.5	2.5	2.5	98.169	878	878;895;273;353;387
E9PQI4;P43308;E9PLP2;E9PN13;E9PQ05;E9PJ35	E9PQI4;P43308	3;3;1;1;1;1	3;3;1;1;1;1	3;3;1;1;1;1	Translocon-associated protein subunit beta	SSR2	tr|E9PQI4|E9PQI4_HUMAN Translocon-associated protein subunit beta (Fragment) OS=Homo sapiens OX=9606 GN=SSR2 PE=1 SV=1;sp|P43308|SSRB_HUMAN Translocon-associated protein subunit beta OS=Homo sapiens OX=9606 GN=SSR2 PE=1 SV=1	18331000	5711600	8162300	33268000	0	2701100	1275100	0	6	3	3	3	3	3	3	3	0	2	1	0	3	3	3	3	0	2	1	0	3	3	3	3	0	2	1	0	23.1	23.1	23.1	16.013	147	147;183;90;93;114;133
E9PR30;P62861	E9PR30;P62861	2;2	2;2	2;2	40S ribosomal protein S30	FAU	tr|E9PR30|E9PR30_HUMAN 40S ribosomal protein S30 OS=Homo sapiens OX=9606 GN=FAU PE=1 SV=1;sp|P62861|RS30_HUMAN 40S ribosomal protein S30 OS=Homo sapiens OX=9606 GN=FAU PE=1 SV=1	16859000	19095000	9786900	27666000	2843000	36505000	38852000	12774000	2	2	2	2	2	1	2	2	1	2	2	2	2	1	2	2	1	2	2	2	2	1	2	2	1	2	2	2	11.2	11.2	11.2	10.905	98	98;59
E9PRH7	E9PRH7	6	1	1		MAPK3	tr|E9PRH7|E9PRH7_HUMAN Mitogen-activated protein kinase 3 (Fragment) OS=Homo sapiens OX=9606 GN=MAPK3 PE=1 SV=1	2395600	0	0	0	0	0	3891700	0	1	6	1	1	5	3	2	4	1	5	5	4	1	0	0	0	0	0	1	0	1	0	0	0	0	0	1	0	33.1	7.4	7.4	15.764	136	136
F1T0I1;O15027;A0A3F2YNX0;A0A3F2YNZ0;X6RGP5;A0A0C4DH09;Q8N9G1	F1T0I1;O15027;A0A3F2YNX0;A0A3F2YNZ0;X6RGP5	26;26;25;25;16;12;1	26;26;25;25;16;12;1	26;26;25;25;16;12;1	Protein transport protein Sec16A	SEC16A	tr|F1T0I1|F1T0I1_HUMAN Protein transport protein sec16 OS=Homo sapiens OX=9606 GN=SEC16A PE=1 SV=1;sp|O15027|SC16A_HUMAN Protein transport protein Sec16A OS=Homo sapiens OX=9606 GN=SEC16A PE=1 SV=4;tr|A0A3F2YNX0|A0A3F2YNX0_HUMAN Protein transport protein s	68659000	32975000	22458000	109880000	8409000	127740000	204620000	100510000	7	26	26	26	15	6	7	13	5	19	23	17	15	6	7	13	5	19	23	17	15	6	7	13	5	19	23	17	16.5	16.5	16.5	249.48	2334	2334;2357;2134;2154;1059;751;385
H0Y4W2;F2Z2U4;Q9Y4A5	H0Y4W2;F2Z2U4;Q9Y4A5	1;1;1	1;1;1	1;1;1	Transformation/transcription domain-associated protein	TRRAP	tr|H0Y4W2|H0Y4W2_HUMAN Transformation/transcription domain-associated protein (Fragment) OS=Homo sapiens OX=9606 GN=TRRAP PE=1 SV=1;tr|F2Z2U4|F2Z2U4_HUMAN Transformation/transcription domain-associated protein OS=Homo sapiens OX=9606 GN=TRRAP PE=1 SV=3;sp|	0	0	0	0	0	0	0	0	3	1	1	1	0	0	0	1	0	0	0	0	0	0	0	1	0	0	0	0	0	0	0	1	0	0	0	0	0.3	0.3	0.3	405.8	3588	3588;3848;3859
F2Z2W7;Q8IZ69	F2Z2W7;Q8IZ69	1;1	1;1	1;1	tRNA (uracil-5-)-methyltransferase homolog A	TRMT2A	tr|F2Z2W7|F2Z2W7_HUMAN tRNA (uracil-5-)-methyltransferase homolog A OS=Homo sapiens OX=9606 GN=TRMT2A PE=1 SV=1;sp|Q8IZ69|TRM2A_HUMAN tRNA (uracil-5-)-methyltransferase homolog A OS=Homo sapiens OX=9606 GN=TRMT2A PE=1 SV=2	1668900	0	0	2519400	0	0	0	0	2	1	1	1	1	0	0	1	0	0	0	0	1	0	0	1	0	0	0	0	1	0	0	1	0	0	0	0	1.4	1.4	1.4	70.834	643	643;625
F2Z388;P42766	F2Z388;P42766	2;2	2;2	2;2	60S ribosomal protein L35	RPL35	tr|F2Z388|F2Z388_HUMAN 60S ribosomal protein L35 OS=Homo sapiens OX=9606 GN=RPL35 PE=1 SV=1;sp|P42766|RL35_HUMAN 60S ribosomal protein L35 OS=Homo sapiens OX=9606 GN=RPL35 PE=1 SV=2	0	7530900	2030800	926790	1562600	10876000	19731000	9442900	2	2	2	2	0	2	1	2	1	2	2	2	0	2	1	2	1	2	2	2	0	2	1	2	1	2	2	2	11.5	11.5	11.5	10.645	96	96;123
F5GWA7;F5GY37;J3KPX7;Q99623;F5H3X6;F5H2D2;F5H0C5	F5GWA7;F5GY37;J3KPX7;Q99623;F5H3X6	5;5;5;5;4;1;1	5;5;5;5;4;1;1	5;5;5;5;4;1;1	Prohibitin-2	PHB2	tr|F5GWA7|F5GWA7_HUMAN Prohibitin (Fragment) OS=Homo sapiens OX=9606 GN=PHB2 PE=1 SV=1;tr|F5GY37|F5GY37_HUMAN Prohibitin OS=Homo sapiens OX=9606 GN=PHB2 PE=1 SV=1;tr|J3KPX7|J3KPX7_HUMAN Prohibitin OS=Homo sapiens OX=9606 GN=PHB2 PE=1 SV=2;sp|Q99623|PHB2_HU	53097000	26774000	30366000	115610000	6805800	37559000	63563000	7253100	7	5	5	5	2	2	4	2	2	2	4	1	2	2	4	2	2	2	4	1	2	2	4	2	2	2	4	1	18.8	18.8	18.8	29.226	261	261;267;298;299;213;87;112
Q16531;F5GY55;F5H198	Q16531;F5GY55	6;6;2	6;6;2	6;6;2	DNA damage-binding protein 1	DDB1	sp|Q16531|DDB1_HUMAN DNA damage-binding protein 1 OS=Homo sapiens OX=9606 GN=DDB1 PE=1 SV=1;tr|F5GY55|F5GY55_HUMAN DNA damage-binding protein 1 OS=Homo sapiens OX=9606 GN=DDB1 PE=1 SV=1	4232900	0	2359000	0	0	4179500	6330000	3248400	3	6	6	6	2	1	1	2	0	3	3	2	2	1	1	2	0	3	3	2	2	1	1	2	0	3	3	2	5.7	5.7	5.7	126.97	1140	1140;1092;162
P55084;F5GZQ3;B5MD38	P55084;F5GZQ3;B5MD38	2;2;1	2;2;1	2;2;1	Trifunctional enzyme subunit beta, mitochondrial;3-ketoacyl-CoA thiolase	HADHB	sp|P55084|ECHB_HUMAN Trifunctional enzyme subunit beta, mitochondrial OS=Homo sapiens OX=9606 GN=HADHB PE=1 SV=3;tr|F5GZQ3|F5GZQ3_HUMAN Trifunctional enzyme subunit beta, mitochondrial OS=Homo sapiens OX=9606 GN=HADHB PE=1 SV=1;tr|B5MD38|B5MD38_HUMAN Trifu	1421400	0	0	2080900	0	1731800	4152600	0	3	2	2	2	1	0	0	1	0	1	2	0	1	0	0	1	0	1	2	0	1	0	0	1	0	1	2	0	4.2	4.2	4.2	51.294	474	474;459;351
F5H0C7;F5H423;P84077;P61204;F5H1V1;F5H6T5;F8WDB3;C9JPM4;C9J1Z8;P84085	F5H0C7;F5H423;P84077;P61204;F5H1V1;F5H6T5;F8WDB3;C9JPM4;C9J1Z8;P84085	2;2;2;2;1;1;1;1;1;1	2;2;2;2;1;1;1;1;1;1	1;1;1;1;0;0;0;0;0;0	ADP-ribosylation factor 1;ADP-ribosylation factor 3;ADP-ribosylation factor 5	ARF3;ARF1;ARF4;ARF5	tr|F5H0C7|F5H0C7_HUMAN ADP-ribosylation factor 3 (Fragment) OS=Homo sapiens OX=9606 GN=ARF3 PE=1 SV=1;tr|F5H423|F5H423_HUMAN Uncharacterized protein OS=Homo sapiens OX=9606 PE=3 SV=1;sp|P84077|ARF1_HUMAN ADP-ribosylation factor 1 OS=Homo sapiens OX=9606 GN	0	0	3951100	0	0	0	0	0	10	2	2	1	0	0	2	0	0	0	0	0	0	0	2	0	0	0	0	0	0	0	1	0	0	0	0	0	24.5	24.5	13.7	11.618	102	102;210;181;181;40;50;59;127;150;180
F5H365;Q15436;G3V4V1;G3V1W4;G3V3G5;G3V2R6;G3V5X8;G3V4Q2	F5H365;Q15436;G3V4V1;G3V1W4;G3V3G5;G3V2R6	8;8;4;4;4;4;2;2	6;6;2;2;2;2;1;1	6;6;2;2;2;2;1;1	Protein transport protein Sec23A	SEC23A	tr|F5H365|F5H365_HUMAN Protein transport protein SEC23 OS=Homo sapiens OX=9606 GN=SEC23A PE=1 SV=1;sp|Q15436|SC23A_HUMAN Protein transport protein Sec23A OS=Homo sapiens OX=9606 GN=SEC23A PE=1 SV=2;tr|G3V4V1|G3V4V1_HUMAN Protein transport protein SEC23 (Fr	11337000	6855800	0	17909000	3169100	17975000	36934000	14221000	8	8	6	6	4	4	2	4	4	5	8	5	2	3	1	2	3	3	6	3	2	3	1	2	3	3	6	3	13	10.1	10.1	82.968	736	736;765;93;108;140;169;85;86
F5H3Y4;Q8IY37	F5H3Y4;Q8IY37	1;1	1;1	1;1	Probable ATP-dependent RNA helicase DHX37	DHX37	tr|F5H3Y4|F5H3Y4_HUMAN Probable ATP-dependent RNA helicase DHX37 (Fragment) OS=Homo sapiens OX=9606 GN=DHX37 PE=1 SV=2;sp|Q8IY37|DHX37_HUMAN Probable ATP-dependent RNA helicase DHX37 OS=Homo sapiens OX=9606 GN=DHX37 PE=1 SV=1	0	0	0	0	0	0	0	0	2	1	1	1	0	0	0	1	0	0	0	0	0	0	0	1	0	0	0	0	0	0	0	1	0	0	0	0	1.8	1.8	1.8	110.69	999	999;1157
P55209;F8VY35;H0YIV4;F5H4R6;F8W0J6;F8VUX1;F8W020;F8VXI6;F8VV59;F8W543;B7Z9C2;F8W118;F8VVB5;H0YHC3;H0YH88;F8VRJ2;B7Z4K9	P55209;F8VY35;H0YIV4;F5H4R6;F8W0J6;F8VUX1;F8W020;F8VXI6;F8VV59;F8W543;B7Z9C2;F8W118;F8VVB5;H0YHC3;H0YH88	10;10;10;10;10;9;8;7;7;7;7;6;6;6;6;3;2	10;10;10;10;10;9;8;7;7;7;7;6;6;6;6;3;2	10;10;10;10;10;9;8;7;7;7;7;6;6;6;6;3;2	Nucleosome assembly protein 1-like 1	NAP1L1	sp|P55209|NP1L1_HUMAN Nucleosome assembly protein 1-like 1 OS=Homo sapiens OX=9606 GN=NAP1L1 PE=1 SV=1;tr|F8VY35|F8VY35_HUMAN Nucleosome assembly protein 1-like 1 (Fragment) OS=Homo sapiens OX=9606 GN=NAP1L1 PE=1 SV=1;tr|H0YIV4|H0YIV4_HUMAN Nucleosome asse	5117300	1460600	1923700	5225700	4234900	68980000	112310000	107490000	17	10	10	10	1	1	2	1	2	7	5	9	1	1	2	1	2	7	5	9	1	1	2	1	2	7	5	9	20.2	20.2	20.2	45.374	391	391;264;385;383;379;237;207;215;327;328;349;209;161;198;177;114;208
Q9BQE3;F5H5D3;A0A1W2PQM2;F8VVB9;F8VQQ4;C9JDS9;F8VS66;F8VRZ4;F8VWV9;F8VX09;F8W0F6;C9JQ00;F8VRK0;C9JDL2;C9JEV8;C9JJQ8;A6NHL2;F8VXZ7;C9K0S6;Q9H853	Q9BQE3;F5H5D3;A0A1W2PQM2;F8VVB9	27;27;19;18;13;10;10;7;5;5;5;4;4;3;3;3;2;2;1;1	1;1;1;0;0;0;0;0;0;0;0;0;0;0;0;0;0;0;0;0	1;1;1;0;0;0;0;0;0;0;0;0;0;0;0;0;0;0;0;0	Tubulin alpha-1C chain	TUBA1C;TUBA1B	sp|Q9BQE3|TBA1C_HUMAN Tubulin alpha-1C chain OS=Homo sapiens OX=9606 GN=TUBA1C PE=1 SV=1;tr|F5H5D3|F5H5D3_HUMAN Tubulin alpha chain OS=Homo sapiens OX=9606 GN=TUBA1C PE=1 SV=1;tr|A0A1W2PQM2|A0A1W2PQM2_HUMAN Tubulin alpha-1C chain OS=Homo sapiens OX=9606 GN	7040200	3266600	2360300	10206000	0	0	0	0	20	27	1	1	20	19	22	22	9	19	18	19	1	1	1	1	0	0	0	0	1	1	1	1	0	0	0	0	60.8	2.9	2.9	49.895	449	449;519;325;246;219;156;130;112;81;75;231;180;49;119;153;198;446;26;47;241
F5H6E2;O00159;A0A140TA25;Q8N1T3;I3L501;I3L3Y6	F5H6E2;O00159	21;21;2;2;1;1	20;20;1;1;1;1	20;20;1;1;1;1	Unconventional myosin-Ic	MYO1C	tr|F5H6E2|F5H6E2_HUMAN Unconventional myosin-Ic OS=Homo sapiens OX=9606 GN=MYO1C PE=1 SV=1;sp|O00159|MYO1C_HUMAN Unconventional myosin-Ic OS=Homo sapiens OX=9606 GN=MYO1C PE=1 SV=4	138990000	43011000	22327000	155420000	0	835810	2822800	1695800	6	21	20	20	19	10	10	18	0	1	2	2	19	10	10	17	0	1	2	2	19	10	10	17	0	1	2	2	20.7	19.8	19.8	118.99	1039	1039;1063;1038;1032;168;170
F5H6T1;P61160	F5H6T1;P61160	2;2	2;2	2;2	Actin-related protein 2	ACTR2	tr|F5H6T1|F5H6T1_HUMAN Actin-related protein 2 OS=Homo sapiens OX=9606 GN=ACTR2 PE=1 SV=2;sp|P61160|ARP2_HUMAN Actin-related protein 2 OS=Homo sapiens OX=9606 GN=ACTR2 PE=1 SV=1	0	0	0	3041800	0	0	3329100	0	2	2	2	2	0	0	0	2	0	0	1	0	0	0	0	2	0	0	1	0	0	0	0	2	0	0	1	0	7.4	7.4	7.4	38.841	339	339;394
H7C3I1;F6VDH7;Q3KNR6;Q8IZP2;Q8NFI4;P50502	H7C3I1;F6VDH7;Q3KNR6;Q8IZP2;Q8NFI4;P50502	1;1;1;1;1;1	1;1;1;1;1;1	1;1;1;1;1;1	Putative protein FAM10A4;Putative protein FAM10A5;Hsc70-interacting protein	ST13;ST13P4;ST13P5	tr|H7C3I1|H7C3I1_HUMAN Hsc70-interacting protein (Fragment) OS=Homo sapiens OX=9606 GN=ST13 PE=1 SV=1;tr|F6VDH7|F6VDH7_HUMAN Hsc70-interacting protein (Fragment) OS=Homo sapiens OX=9606 GN=ST13 PE=1 SV=1;tr|Q3KNR6|Q3KNR6_HUMAN Hsc70-interacting protein OS=	0	0	2642500	0	0	0	0	0	6	1	1	1	0	0	1	0	0	0	0	0	0	0	1	0	0	0	0	0	0	0	1	0	0	0	0	0	6.8	6.8	6.8	16.219	146	146;162;211;240;369;369
H0YID5;F8VXI1;F8VRD8;Q9UI09	H0YID5;F8VXI1;F8VRD8;Q9UI09	1;1;1;1	1;1;1;1	1;1;1;1	NADH dehydrogenase [ubiquinone] 1 alpha subcomplex subunit 12	NDUFA12	tr|H0YID5|H0YID5_HUMAN NADH dehydrogenase [ubiquinone] 1 alpha subcomplex subunit 12 (Fragment) OS=Homo sapiens OX=9606 GN=NDUFA12 PE=1 SV=1;tr|F8VXI1|F8VXI1_HUMAN NADH dehydrogenase [ubiquinone] 1 alpha subcomplex subunit 12 OS=Homo sapiens OX=9606 GN=NDU	1247600	1016100	0	2071700	258860	1170200	1852500	939620	4	1	1	1	1	1	0	1	1	1	1	1	1	1	0	1	1	1	1	1	1	1	0	1	1	1	1	1	22.2	22.2	22.2	6.0408	54	54;55;99;145
F8VVM2;Q00325;F8VZL5;F8VWR4;F8VWQ0	F8VVM2;Q00325	7;7;3;3;3	7;7;3;3;3	7;7;3;3;3	Phosphate carrier protein, mitochondrial	SLC25A3	tr|F8VVM2|F8VVM2_HUMAN Phosphate carrier protein, mitochondrial OS=Homo sapiens OX=9606 GN=SLC25A3 PE=1 SV=1;sp|Q00325|MPCP_HUMAN Phosphate carrier protein, mitochondrial OS=Homo sapiens OX=9606 GN=SLC25A3 PE=1 SV=2	282380000	186710000	109980000	454150000	6765900	37370000	84513000	33897000	5	7	7	7	6	7	7	6	2	4	5	3	6	7	7	6	2	4	5	3	6	7	7	6	2	4	5	3	21.3	21.3	21.3	36.161	324	324;362;153;154;156
F8VWS0;P05388;G3V210;F8VU65;F8VPE8;F8VW21;Q8NHW5;F8VQY6;F8VRK7;F8VZS0;F8W1K8;F8VS58;F8VWV4	F8VWS0;P05388;G3V210;F8VU65;F8VPE8;F8VW21;Q8NHW5;F8VQY6;F8VRK7	10;10;7;7;6;6;6;5;5;4;3;3;2	10;10;7;7;6;6;6;5;5;4;3;3;2	10;10;7;7;6;6;6;5;5;4;3;3;2	60S acidic ribosomal protein P0;60S acidic ribosomal protein P0-like	RPLP0;RPLP0P6	tr|F8VWS0|F8VWS0_HUMAN 60S acidic ribosomal protein P0 OS=Homo sapiens OX=9606 GN=RPLP0 PE=1 SV=1;sp|P05388|RLA0_HUMAN 60S acidic ribosomal protein P0 OS=Homo sapiens OX=9606 GN=RPLP0 PE=1 SV=1;tr|G3V210|G3V210_HUMAN 60S acidic ribosomal protein P0 OS=Homo	53995000	37572000	38159000	70723000	12697000	86089000	156490000	70924000	13	10	10	10	6	5	8	6	5	8	9	9	6	5	8	6	5	8	9	9	6	5	8	6	5	8	9	9	35.9	35.9	35.9	30.456	281	281;317;166;247;153;244;317;142;156;246;107;121;111
F8W0G4;F8VXH9;F8W1G6;F8VZX2;Q15366;H3BRU6;H3BND9;J3QT27;E9PFP8;P57721;F8VTZ0;H3BSP4	F8W0G4;F8VXH9;F8W1G6;F8VZX2;Q15366;H3BRU6;H3BND9;J3QT27;E9PFP8;P57721	6;6;6;6;6;5;3;3;3;3;2;1	6;6;6;6;6;5;3;3;3;3;2;1	4;4;4;4;4;3;2;2;2;2;1;1	Poly(rC)-binding protein 2;Poly(rC)-binding protein 3	PCBP2;PCBP3	tr|F8W0G4|F8W0G4_HUMAN Poly(rC)-binding protein 2 (Fragment) OS=Homo sapiens OX=9606 GN=PCBP2 PE=1 SV=1;tr|F8VXH9|F8VXH9_HUMAN Poly(rC)-binding protein 2 (Fragment) OS=Homo sapiens OX=9606 GN=PCBP2 PE=1 SV=1;tr|F8W1G6|F8W1G6_HUMAN Poly(rC)-binding protein	4239600	5128100	10885000	18088000	1073500	20136000	44958000	13013000	12	6	6	4	3	2	3	4	1	4	4	5	3	2	3	4	1	4	4	5	2	2	2	3	1	3	3	4	50	50	36.1	16.637	158	158;160;202;321;365;301;112;322;361;371;64;36
F8VYN9;P40616;F8VP99;F8VP63	F8VYN9;P40616;F8VP99;F8VP63	2;2;1;1	2;2;1;1	2;2;1;1	ADP-ribosylation factor-like protein 1	ARL1	tr|F8VYN9|F8VYN9_HUMAN ADP-ribosylation factor-like protein 1 OS=Homo sapiens OX=9606 GN=ARL1 PE=1 SV=1;sp|P40616|ARL1_HUMAN ADP-ribosylation factor-like protein 1 OS=Homo sapiens OX=9606 GN=ARL1 PE=1 SV=1;tr|F8VP99|F8VP99_HUMAN ADP-ribosylation factor-lik	3184100	0	0	4043900	0	0	1332100	0	4	2	2	2	2	0	0	2	0	0	1	0	2	0	0	2	0	0	1	0	2	0	0	2	0	0	1	0	12.4	12.4	12.4	21.778	194	194;181;17;64
F8VZ44;Q9NRG9	F8VZ44;Q9NRG9	1;1	1;1	1;1	Aladin	AAAS	tr|F8VZ44|F8VZ44_HUMAN Aladin OS=Homo sapiens OX=9606 GN=AAAS PE=1 SV=1;sp|Q9NRG9|AAAS_HUMAN Aladin OS=Homo sapiens OX=9606 GN=AAAS PE=1 SV=1	498500	0	0	0	0	0	0	0	2	1	1	1	1	0	0	0	0	0	0	0	1	0	0	0	0	0	0	0	1	0	0	0	0	0	0	0	3.6	3.6	3.6	45.634	422	422;546
F8VZY9;P05783	F8VZY9;P05783	3;3	3;3	2;2	Keratin, type I cytoskeletal 18	KRT18	tr|F8VZY9|F8VZY9_HUMAN Keratin, type I cytoskeletal 18 OS=Homo sapiens OX=9606 GN=KRT18 PE=1 SV=1;sp|P05783|K1C18_HUMAN Keratin, type I cytoskeletal 18 OS=Homo sapiens OX=9606 GN=KRT18 PE=1 SV=2	12658000	0	9844900	17383000	0	0	0	0	2	3	3	2	1	1	3	1	0	0	0	0	1	1	3	1	0	0	0	0	0	0	2	0	0	0	0	0	8.7	8.7	6.4	43.774	391	391;430
F8W0J4;F8W1B9;O95619	F8W0J4;F8W1B9;O95619	1;1;1	1;1;1	1;1;1	YEATS domain-containing protein 4	YEATS4	tr|F8W0J4|F8W0J4_HUMAN YEATS domain-containing protein 4 OS=Homo sapiens OX=9606 GN=YEATS4 PE=1 SV=1;tr|F8W1B9|F8W1B9_HUMAN YEATS domain-containing protein 4 (Fragment) OS=Homo sapiens OX=9606 GN=YEATS4 PE=1 SV=1;sp|O95619|YETS4_HUMAN YEATS domain-containi	0	0	0	7336600	0	4360000	8212000	3303100	3	1	1	1	0	0	0	1	0	1	1	1	0	0	0	1	0	1	1	1	0	0	0	1	0	1	1	1	8.7	8.7	8.7	20.131	173	173;211;227
F8W6I7;P09651;Q32P51;F8VZ49;F8VTQ5;H0YH80;A0A2R8Y4L2;F8W646;F8VYN5	F8W6I7;P09651;Q32P51;F8VZ49;F8VTQ5;H0YH80;A0A2R8Y4L2	10;10;9;8;7;6;5;3;2	9;9;8;7;6;6;5;2;2	9;9;8;7;6;6;5;2;2	Heterogeneous nuclear ribonucleoprotein A1;Heterogeneous nuclear ribonucleoprotein A1, N-terminally processed;Heterogeneous nuclear ribonucleoprotein A1-like 2	HNRNPA1;HNRNPA1L2	tr|F8W6I7|F8W6I7_HUMAN Heterogeneous nuclear ribonucleoprotein A1 OS=Homo sapiens OX=9606 GN=HNRNPA1 PE=1 SV=2;sp|P09651|ROA1_HUMAN Heterogeneous nuclear ribonucleoprotein A1 OS=Homo sapiens OX=9606 GN=HNRNPA1 PE=1 SV=5;sp|Q32P51|RA1L2_HUMAN Heterogeneous	60496000	71634000	118940000	91110000	3662100	68523000	98332000	52675000	9	10	9	9	4	4	9	4	1	4	6	4	3	3	8	3	1	3	5	3	3	3	8	3	1	3	5	3	30.3	30	30	33.155	307	307;372;320;231;145;191;275;156;113
H7C2T8;F8W726;Q14157;H0Y5H6	H7C2T8;F8W726;Q14157;H0Y5H6	2;2;2;1	2;2;2;1	2;2;2;1	Ubiquitin-associated protein 2-like	UBAP2L	tr|H7C2T8|H7C2T8_HUMAN Ubiquitin-associated protein 2-like (Fragment) OS=Homo sapiens OX=9606 GN=UBAP2L PE=1 SV=1;tr|F8W726|F8W726_HUMAN Ubiquitin-associated protein 2-like OS=Homo sapiens OX=9606 GN=UBAP2L PE=1 SV=2;sp|Q14157|UBP2L_HUMAN Ubiquitin-associa	0	0	0	1796600	0	2501000	10074000	2741300	4	2	2	2	0	0	0	1	0	2	2	1	0	0	0	1	0	2	2	1	0	0	0	1	0	2	2	1	6.8	6.8	6.8	41.42	399	399;1079;1087;383
H3BP78;F8W7R3;Q9NVI1	H3BP78;F8W7R3;Q9NVI1	1;1;1	1;1;1	1;1;1	Fanconi anemia group I protein	FANCI	tr|H3BP78|H3BP78_HUMAN Fanconi anemia group I protein (Fragment) OS=Homo sapiens OX=9606 GN=FANCI PE=1 SV=1;tr|F8W7R3|F8W7R3_HUMAN Fanconi anemia group I protein OS=Homo sapiens OX=9606 GN=FANCI PE=1 SV=1;sp|Q9NVI1|FANCI_HUMAN Fanconi anemia group I protei	1275100	0	0	0	0	0	0	0	3	1	1	1	1	0	0	0	0	0	0	0	1	0	0	0	0	0	0	0	1	0	0	0	0	0	0	0	1.7	1.7	1.7	122.83	1090	1090;1095;1328
F8WAS3;Q16718	F8WAS3;Q16718	1;1	1;1	1;1	NADH dehydrogenase [ubiquinone] 1 alpha subcomplex subunit 5	NDUFA5	tr|F8WAS3|F8WAS3_HUMAN NADH dehydrogenase [ubiquinone] 1 alpha subcomplex subunit 5 OS=Homo sapiens OX=9606 GN=NDUFA5 PE=1 SV=1;sp|Q16718|NDUA5_HUMAN NADH dehydrogenase [ubiquinone] 1 alpha subcomplex subunit 5 OS=Homo sapiens OX=9606 GN=NDUFA5 PE=1 SV=3	4456600	0	3509000	6844200	0	0	5952700	0	2	1	1	1	1	0	1	1	0	0	1	0	1	0	1	1	0	0	1	0	1	0	1	1	0	0	1	0	22.9	22.9	22.9	7.8423	70	70;116
F8WBA3;Q15139;O94806	F8WBA3;Q15139;O94806	2;2;1	1;1;1	1;1;1	Serine/threonine-protein kinase;Serine/threonine-protein kinase D1;Serine/threonine-protein kinase D3	PRKD1;PRKD3	tr|F8WBA3|F8WBA3_HUMAN Serine/threonine-protein kinase OS=Homo sapiens OX=9606 GN=PRKD1 PE=1 SV=1;sp|Q15139|KPCD1_HUMAN Serine/threonine-protein kinase D1 OS=Homo sapiens OX=9606 GN=PRKD1 PE=1 SV=2;sp|O94806|KPCD3_HUMAN Serine/threonine-protein kinase D3 O	0	0	0	277870	0	0	945240	0	3	2	1	1	1	0	0	2	0	1	2	1	0	0	0	1	0	0	1	0	0	0	0	1	0	0	1	0	2.8	1.3	1.3	102.5	920	920;912;890
F8WDH4	F8WDH4	1	1	1		AMOTL1	tr|F8WDH4|F8WDH4_HUMAN Angiomotin-like protein 1 (Fragment) OS=Homo sapiens OX=9606 GN=AMOTL1 PE=1 SV=1	0	2055700	0	0	0	0	0	0	1	1	1	1	0	1	0	0	0	0	0	0	0	1	0	0	0	0	0	0	0	1	0	0	0	0	0	0	11	11	11	16.047	145	145
Q16630;F8WJN3;A0A3B3ISW1	Q16630;F8WJN3	3;3;1	3;3;1	3;3;1	Cleavage and polyadenylation specificity factor subunit 6	CPSF6	sp|Q16630|CPSF6_HUMAN Cleavage and polyadenylation specificity factor subunit 6 OS=Homo sapiens OX=9606 GN=CPSF6 PE=1 SV=2;tr|F8WJN3|F8WJN3_HUMAN Cleavage and polyadenylation-specificity factor subunit 6 OS=Homo sapiens OX=9606 GN=CPSF6 PE=1 SV=1	996690	0	0	1798600	0	1446500	4187200	0	3	3	3	3	1	0	0	1	0	2	2	0	1	0	0	1	0	2	2	0	1	0	0	1	0	2	2	0	6.5	6.5	6.5	59.209	551	551;478;165
G3V1B3;M0R181;P46778	G3V1B3;M0R181;P46778	2;2;2	2;2;2	2;2;2	60S ribosomal protein L21	RPL21	tr|G3V1B3|G3V1B3_HUMAN 60S ribosomal protein L21 OS=Homo sapiens OX=9606 GN=RPL21 PE=1 SV=1;tr|M0R181|M0R181_HUMAN 60S ribosomal protein L21 (Fragment) OS=Homo sapiens OX=9606 GN=RPL21 PE=1 SV=1;sp|P46778|RL21_HUMAN 60S ribosomal protein L21 OS=Homo sapien	58992000	29044000	33176000	94581000	6583100	61386000	95370000	35637000	3	2	2	2	1	1	1	1	1	2	2	1	1	1	1	1	1	2	2	1	1	1	1	1	1	2	2	1	29.9	29.9	29.9	9.8864	87	87;122;160
G3V1J5;Q9Y2L1	G3V1J5;Q9Y2L1	1;1	1;1	1;1	Exosome complex exonuclease RRP44	DIS3	tr|G3V1J5|G3V1J5_HUMAN Exosome complex exonuclease RRP44 OS=Homo sapiens OX=9606 GN=DIS3 PE=1 SV=1;sp|Q9Y2L1|RRP44_HUMAN Exosome complex exonuclease RRP44 OS=Homo sapiens OX=9606 GN=DIS3 PE=1 SV=2	447390	0	0	656800	0	0	0	0	2	1	1	1	1	0	0	1	0	0	0	0	1	0	0	1	0	0	0	0	1	0	0	1	0	0	0	0	1.5	1.5	1.5	90.583	796	796;958
G3V1M7;P49748	G3V1M7;P49748	1;1	1;1	1;1	Very long-chain specific acyl-CoA dehydrogenase, mitochondrial	ACADVL	tr|G3V1M7|G3V1M7_HUMAN Very long-chain-specific acyl-CoA dehydrogenase, mitochondrial (Fragment) OS=Homo sapiens OX=9606 GN=ACADVL PE=1 SV=2;sp|P49748|ACADV_HUMAN Very long-chain specific acyl-CoA dehydrogenase, mitochondrial OS=Homo sapiens OX=9606 GN=ACA	0	0	0	0	0	0	720710	0	2	1	1	1	0	0	0	0	0	0	1	0	0	0	0	0	0	0	1	0	0	0	0	0	0	0	1	0	5.7	5.7	5.7	30.653	282	282;655
G3V1N2;P69905	G3V1N2;P69905	4;4	4;4	1;1	Hemoglobin subunit alpha	HBA2;HBA1	tr|G3V1N2|G3V1N2_HUMAN HCG1745306, isoform CRA_a OS=Homo sapiens OX=9606 GN=HBA2 PE=1 SV=1;sp|P69905|HBA_HUMAN Hemoglobin subunit alpha OS=Homo sapiens OX=9606 GN=HBA1 PE=1 SV=2	0	0	32177000	0	0	0	0	0	2	4	4	1	0	0	4	0	0	0	0	0	0	0	4	0	0	0	0	0	0	0	1	0	0	0	0	0	41.8	41.8	10.9	11.948	110	110;142
G3V203;H0YHA7;J3QQ67;Q07020;F8VYV2;A0A075B7A0;F8VUA6	G3V203;H0YHA7;J3QQ67;Q07020;F8VYV2;A0A075B7A0;F8VUA6	7;7;7;7;5;5;4	7;7;7;7;5;5;4	7;7;7;7;5;5;4	60S ribosomal protein L18	RPL18	tr|G3V203|G3V203_HUMAN 60S ribosomal protein L18 OS=Homo sapiens OX=9606 GN=RPL18 PE=1 SV=1;tr|H0YHA7|H0YHA7_HUMAN 60S ribosomal protein L18 (Fragment) OS=Homo sapiens OX=9606 GN=RPL18 PE=1 SV=1;tr|J3QQ67|J3QQ67_HUMAN 60S ribosomal protein L18 (Fragment) O	71245000	47066000	33513000	118750000	8531300	78052000	110440000	62324000	7	7	7	7	5	3	6	5	3	5	6	5	5	3	6	5	3	5	6	5	5	3	6	5	3	5	6	5	36.6	36.6	36.6	18.756	164	164;167;190;188;133;138;130
G3V279;P84090	G3V279;P84090	2;2	2;2	2;2	Enhancer of rudimentary homolog	ERH	tr|G3V279|G3V279_HUMAN Enhancer of rudimentary homolog OS=Homo sapiens OX=9606 GN=ERH PE=1 SV=1;sp|P84090|ERH_HUMAN Enhancer of rudimentary homolog OS=Homo sapiens OX=9606 GN=ERH PE=1 SV=1	4053800	9884700	6085300	19703000	816940	4512400	12804000	5411400	2	2	2	2	1	1	1	2	1	1	2	2	1	1	1	2	1	1	2	2	1	1	1	2	1	1	2	2	19.7	19.7	19.7	8.2033	71	71;104
G3V3U4;G3V3I1;G3V295;G3V5Z7;P60900	G3V3U4;G3V3I1;G3V295;G3V5Z7;P60900	1;1;1;1;1	1;1;1;1;1	1;1;1;1;1	Proteasome subunit alpha type;Proteasome subunit alpha type-6	PSMA6	tr|G3V3U4|G3V3U4_HUMAN Proteasome subunit alpha type OS=Homo sapiens OX=9606 GN=PSMA6 PE=1 SV=1;tr|G3V3I1|G3V3I1_HUMAN Proteasome subunit alpha type OS=Homo sapiens OX=9606 GN=PSMA6 PE=1 SV=1;tr|G3V295|G3V295_HUMAN Proteasome subunit alpha type OS=Homo sap	0	0	1196100	0	0	0	0	0	5	1	1	1	0	0	1	0	0	0	0	0	0	0	1	0	0	0	0	0	0	0	1	0	0	0	0	0	12.1	12.1	12.1	11.57	107	107;148;203;252;246
G3V2K7;P49755	G3V2K7;P49755	1;1	1;1	1;1	Transmembrane emp24 domain-containing protein 10	TMED10	tr|G3V2K7|G3V2K7_HUMAN Transmembrane emp24 domain-containing protein 10 OS=Homo sapiens OX=9606 GN=TMED10 PE=1 SV=1;sp|P49755|TMEDA_HUMAN Transmembrane emp24 domain-containing protein 10 OS=Homo sapiens OX=9606 GN=TMED10 PE=1 SV=2	0	0	0	3380700	0	0	1968000	1560500	2	1	1	1	0	0	0	1	0	0	1	1	0	0	0	1	0	0	1	1	0	0	0	1	0	0	1	1	8.5	8.5	8.5	16.904	153	153;219
G3V5Q1;G3V3M6;P27695	G3V5Q1;G3V3M6;P27695	1;1;1	1;1;1	1;1;1	DNA-(apurinic or apyrimidinic site) lyase;DNA-(apurinic or apyrimidinic site) lyase, mitochondrial	APEX1	tr|G3V5Q1|G3V5Q1_HUMAN DNA-(apurinic or apyrimidinic site) lyase (Fragment) OS=Homo sapiens OX=9606 GN=APEX1 PE=1 SV=1;tr|G3V3M6|G3V3M6_HUMAN DNA-(apurinic or apyrimidinic site) lyase (Fragment) OS=Homo sapiens OX=9606 GN=APEX1 PE=1 SV=1;sp|P27695|APEX1_HU	0	0	0	0	0	0	1309200	0	3	1	1	1	0	0	0	0	0	0	1	0	0	0	0	0	0	0	1	0	0	0	0	0	0	0	1	0	5	5	5	27.125	242	242;263;318
H0YJ63;G3V438;H0YJG7;O95433	H0YJ63;G3V438;H0YJG7;O95433	2;2;2;2	2;2;2;2	2;2;2;2	Activator of 90 kDa heat shock protein ATPase homolog 1	AHSA1	tr|H0YJ63|H0YJ63_HUMAN Activator of 90 kDa heat shock protein ATPase homolog 1 (Fragment) OS=Homo sapiens OX=9606 GN=AHSA1 PE=1 SV=1;tr|G3V438|G3V438_HUMAN Activator of 90 kDa heat shock protein ATPase homolog 1 (Fragment) OS=Homo sapiens OX=9606 GN=AHSA1	3757300	3520100	1669000	8925600	0	0	3855200	0	4	2	2	2	2	1	1	2	0	0	1	0	2	1	1	2	0	0	1	0	2	1	1	2	0	0	1	0	26.7	26.7	26.7	10.031	90	90;203;216;338
H0YJS4;G3V4T5;P05198	H0YJS4;G3V4T5;P05198	2;2;2	2;2;2	2;2;2	Eukaryotic translation initiation factor 2 subunit 1	EIF2S1	tr|H0YJS4|H0YJS4_HUMAN Eukaryotic translation initiation factor 2 subunit 1 (Fragment) OS=Homo sapiens OX=9606 GN=EIF2S1 PE=1 SV=1;tr|G3V4T5|G3V4T5_HUMAN Eukaryotic translation initiation factor 2 subunit 1 (Fragment) OS=Homo sapiens OX=9606 GN=EIF2S1 PE=1	0	0	0	0	0	0	0	1293100	3	2	2	2	0	0	0	0	0	1	0	1	0	0	0	0	0	1	0	1	0	0	0	0	0	1	0	1	7.5	7.5	7.5	28.865	252	252;273;315
G3XAN0;P60866	G3XAN0;P60866	1;1	1;1	1;1	40S ribosomal protein S20	RPS20	tr|G3XAN0|G3XAN0_HUMAN 40S ribosomal protein S20 OS=Homo sapiens OX=9606 GN=RPS20 PE=1 SV=1;sp|P60866|RS20_HUMAN 40S ribosomal protein S20 OS=Homo sapiens OX=9606 GN=RPS20 PE=1 SV=1	3252200	0	0	4127400	0	2602400	0	1988900	2	1	1	1	1	0	0	1	0	1	0	1	1	0	0	1	0	1	0	1	1	0	0	1	0	1	0	1	18.8	18.8	18.8	7.2473	64	64;119
G3XAN4;Q15629	G3XAN4;Q15629	1;1	1;1	1;1	Translocating chain-associated membrane protein 1	TRAM1	tr|G3XAN4|G3XAN4_HUMAN Translocating chain-associated membrane protein 1 OS=Homo sapiens OX=9606 GN=TRAM1 PE=1 SV=1;sp|Q15629|TRAM1_HUMAN Translocating chain-associated membrane protein 1 OS=Homo sapiens OX=9606 GN=TRAM1 PE=1 SV=3	753500	0	0	0	0	0	771470	0	2	1	1	1	1	0	0	0	0	0	1	0	1	0	0	0	0	0	1	0	1	0	0	0	0	0	1	0	3.8	3.8	3.8	33.435	288	288;374
G5E972;P42167;P42166;H0YJH7	G5E972;P42167;P42166	6;6;4;2	6;6;4;2	6;6;4;2	Lamina-associated polypeptide 2, isoforms beta/gamma;Thymopoietin;Thymopentin;Lamina-associated polypeptide 2, isoform alpha;Thymopoietin;Thymopentin	TMPO	tr|G5E972|G5E972_HUMAN Lamina-associated polypeptide 2, isoforms beta/gamma OS=Homo sapiens OX=9606 GN=TMPO PE=1 SV=1;sp|P42167|LAP2B_HUMAN Lamina-associated polypeptide 2, isoforms beta/gamma OS=Homo sapiens OX=9606 GN=TMPO PE=1 SV=2;sp|P42166|LAP2A_HUMAN	2306400	0	2406900	9779300	0	5251500	20962000	3321700	4	6	6	6	1	0	2	4	0	3	5	3	1	0	2	4	0	3	5	3	1	0	2	4	0	3	5	3	19.1	19.1	19.1	46.306	414	414;454;694;237
G5E9Z4;Q8TCG2	G5E9Z4;Q8TCG2	4;4	4;4	4;4	Phosphatidylinositol 4-kinase type 2-beta	PI4K2B	tr|G5E9Z4|G5E9Z4_HUMAN Phosphatidylinositol 4-kinase type 2-beta OS=Homo sapiens OX=9606 GN=PI4K2B PE=1 SV=1;sp|Q8TCG2|P4K2B_HUMAN Phosphatidylinositol 4-kinase type 2-beta OS=Homo sapiens OX=9606 GN=PI4K2B PE=1 SV=1	8932800	4693000	2068600	12501000	555380	5792900	17536000	8687800	2	4	4	4	4	2	2	3	1	2	4	3	4	2	2	3	1	2	4	3	4	2	2	3	1	2	4	3	13.5	13.5	13.5	44.761	385	385;481
G5EA31;P53992	G5EA31;P53992	7;7	7;7	7;7	Protein transport protein Sec24C	SEC24C	tr|G5EA31|G5EA31_HUMAN Protein transport protein Sec24C OS=Homo sapiens OX=9606 GN=SEC24C PE=1 SV=1;sp|P53992|SC24C_HUMAN Protein transport protein Sec24C OS=Homo sapiens OX=9606 GN=SEC24C PE=1 SV=3	0	0	0	1896400	0	721910	8220900	0	2	7	7	7	0	0	0	2	0	1	6	0	0	0	0	2	0	1	6	0	0	0	0	2	0	1	6	0	8.4	8.4	8.4	111.98	1042	1042;1094
P31943;G8JLB6;E9PCY7;D6RIU0;D6RBM0;E5RGV0;D6RFM3;D6RIT2;H0YB39;D6RIH9;D6RJ04;D6RDU3;E7EN40;D6R9T0;D6RAM1;E7EQJ0;E5RGH4;D6RF17;H0YAQ2;H0YBG7;H0YBD7;D6RDL0;D6R9D3	P31943;G8JLB6;E9PCY7;D6RIU0;D6RBM0;E5RGV0;D6RFM3;D6RIT2	9;9;8;6;6;6;6;5;4;4;4;4;4;4;4;4;4;2;2;2;2;2;2	9;9;8;6;6;6;6;5;4;4;4;4;4;4;4;4;4;2;2;2;2;2;2	5;5;4;3;3;3;3;3;2;2;2;2;2;2;2;2;2;1;1;1;1;1;1	Heterogeneous nuclear ribonucleoprotein H;Heterogeneous nuclear ribonucleoprotein H, N-terminally processed	HNRNPH1	sp|P31943|HNRH1_HUMAN Heterogeneous nuclear ribonucleoprotein H OS=Homo sapiens OX=9606 GN=HNRNPH1 PE=1 SV=4;tr|G8JLB6|G8JLB6_HUMAN Heterogeneous nuclear ribonucleoprotein H OS=Homo sapiens OX=9606 GN=HNRNPH1 PE=1 SV=1;tr|E9PCY7|E9PCY7_HUMAN Heterogeneous	159810000	64936000	87912000	319430000	22312000	228280000	354450000	170290000	23	9	9	5	5	5	7	5	3	7	6	7	5	5	7	5	3	7	6	7	3	3	4	3	1	3	3	3	24.7	24.7	16.3	49.229	449	449;472;429;168;212;155;163;164;277;184;172;171;166;161;130;115;100;49;131;185;194;84;40
H0YBK5;G8JLG8	H0YBK5;G8JLG8	1;1	1;1	1;1		C1orf127	tr|H0YBK5|H0YBK5_HUMAN Uncharacterized protein C1orf127 (Fragment) OS=Homo sapiens OX=9606 GN=C1orf127 PE=4 SV=1;tr|G8JLG8|G8JLG8_HUMAN Uncharacterized protein C1orf127 OS=Homo sapiens OX=9606 GN=C1orf127 PE=4 SV=1	0	0	0	0	0	4324200	6704300	0	2	1	1	1	0	0	0	0	0	1	1	0	0	0	0	0	0	1	1	0	0	0	0	0	0	1	1	0	1.2	1.2	1.2	83.578	775	775;823
Q5QPK2;H0Y368;O60762;Q5QPJ9	Q5QPK2;H0Y368;O60762;Q5QPJ9	3;3;3;2	3;3;3;2	3;3;3;2	Dolichol-phosphate mannosyltransferase subunit 1	DPM1	tr|Q5QPK2|Q5QPK2_HUMAN Dolichol-phosphate mannosyltransferase subunit 1 OS=Homo sapiens OX=9606 GN=DPM1 PE=1 SV=1;tr|H0Y368|H0Y368_HUMAN Dolichol-phosphate mannosyltransferase subunit 1 (Fragment) OS=Homo sapiens OX=9606 GN=DPM1 PE=1 SV=1;sp|O60762|DPM1_HU	22764000	8564900	1605400	24530000	0	2713800	10012000	0	4	3	3	3	3	2	2	3	0	1	1	0	3	2	2	3	0	1	1	0	3	2	2	3	0	1	1	0	11.5	11.5	11.5	32.426	287	287;295;260;221
H0Y4R1;P12268	H0Y4R1;P12268	1;1	1;1	1;1	Inosine-5-monophosphate dehydrogenase 2	IMPDH2	tr|H0Y4R1|H0Y4R1_HUMAN Inosine-5-monophosphate dehydrogenase 2 (Fragment) OS=Homo sapiens OX=9606 GN=IMPDH2 PE=1 SV=1;sp|P12268|IMDH2_HUMAN Inosine-5-monophosphate dehydrogenase 2 OS=Homo sapiens OX=9606 GN=IMPDH2 PE=1 SV=2	0	0	1040600	0	0	0	0	0	2	1	1	1	0	0	1	0	0	0	0	0	0	0	1	0	0	0	0	0	0	0	1	0	0	0	0	0	2.3	2.3	2.3	50.957	470	470;514
H0Y6E7;H3BT71;Q96E39;P38159;H3BNC1;H3BR27;A0A1B0GUK8;H3BUY5	H0Y6E7;H3BT71;Q96E39;P38159;H3BNC1;H3BR27;A0A1B0GUK8;H3BUY5	2;2;2;2;1;1;1;1	2;2;2;2;1;1;1;1	2;2;2;2;1;1;1;1	RNA binding motif protein, X-linked-like-1;RNA-binding motif protein, X chromosome;RNA-binding motif protein, X chromosome, N-terminally processed	RBMX;RBMXL1	tr|H0Y6E7|H0Y6E7_HUMAN RNA-binding motif protein, X chromosome (Fragment) OS=Homo sapiens OX=9606 GN=RBMX PE=1 SV=2;tr|H3BT71|H3BT71_HUMAN RNA-binding motif protein, X chromosome OS=Homo sapiens OX=9606 GN=RBMX PE=1 SV=1;sp|Q96E39|RMXL1_HUMAN RNA binding m	0	0	4411100	0	0	0	0	0	8	2	2	2	0	0	2	0	0	0	0	0	0	0	2	0	0	0	0	0	0	0	2	0	0	0	0	0	9.2	9.2	9.2	31.745	292	292;296;390;391;37;78;158;263
H0Y875;O43852;E9PP27;Q15293	H0Y875;O43852;E9PP27;Q15293	2;2;1;1	2;2;1;1	2;2;1;1	Calumenin;Reticulocalbin-1	CALU;RCN1	tr|H0Y875|H0Y875_HUMAN Calumenin (Fragment) OS=Homo sapiens OX=9606 GN=CALU PE=1 SV=1;sp|O43852|CALU_HUMAN Calumenin OS=Homo sapiens OX=9606 GN=CALU PE=1 SV=2;tr|E9PP27|E9PP27_HUMAN Uncharacterized protein (Fragment) OS=Homo sapiens OX=9606 PE=1 SV=1;sp|Q1	0	0	1918200	0	0	2367700	0	0	4	2	2	2	0	0	1	0	0	1	0	0	0	0	1	0	0	1	0	0	0	0	1	0	0	1	0	0	17	17	17	17.26	147	147;315;58;331
H0Y8C6;O00410;C9J875;C9JQT6;C9JZD8;E7ETV8;E7ESZ1;E7EWK4;E7EX05;E7EV12;E7EQT5;E7ETV3;O60518	H0Y8C6;O00410	8;8;1;1;1;1;1;1;1;1;1;1;1	8;8;1;1;1;1;1;1;1;1;1;1;1	8;8;1;1;1;1;1;1;1;1;1;1;1	Importin-5	IPO5	tr|H0Y8C6|H0Y8C6_HUMAN Importin-5 (Fragment) OS=Homo sapiens OX=9606 GN=IPO5 PE=1 SV=1;sp|O00410|IPO5_HUMAN Importin-5 OS=Homo sapiens OX=9606 GN=IPO5 PE=1 SV=4	0	0	0	0	1980000	18736000	16761000	17356000	13	8	8	8	0	0	0	0	2	5	7	7	0	0	0	0	2	5	7	7	0	0	0	0	2	5	7	7	8.6	8.6	8.6	123.75	1099	1099;1097;57;70;74;80;88;99;101;124;126;170;1105
H0YA96;H0Y8G5;Q14103;D6RF44;D6RAF8;D6RBQ9;D6RD83	H0YA96;H0Y8G5;Q14103;D6RF44;D6RAF8;D6RBQ9	7;7;7;6;6;4;3	7;7;7;6;6;4;3	7;7;7;6;6;4;3	Heterogeneous nuclear ribonucleoprotein D0	HNRNPD	tr|H0YA96|H0YA96_HUMAN Heterogeneous nuclear ribonucleoprotein D0 (Fragment) OS=Homo sapiens OX=9606 GN=HNRNPD PE=1 SV=1;tr|H0Y8G5|H0Y8G5_HUMAN Heterogeneous nuclear ribonucleoprotein D0 (Fragment) OS=Homo sapiens OX=9606 GN=HNRNPD PE=1 SV=8;sp|Q14103|HNRP	15413000	0	23161000	29384000	0	24836000	50374000	7322900	7	7	7	7	3	1	4	3	0	4	4	2	3	1	4	3	0	4	4	2	3	1	4	3	0	4	4	2	29	29	29	23.811	210	210;260;355;111;221;155;92
H0YCD5;Q9Y3B7	H0YCD5;Q9Y3B7	1;1	1;1	1;1	39S ribosomal protein L11, mitochondrial	MRPL11	tr|H0YCD5|H0YCD5_HUMAN 39S ribosomal protein L11, mitochondrial (Fragment) OS=Homo sapiens OX=9606 GN=MRPL11 PE=1 SV=1;sp|Q9Y3B7|RM11_HUMAN 39S ribosomal protein L11, mitochondrial OS=Homo sapiens OX=9606 GN=MRPL11 PE=1 SV=1	0	0	0	0	0	485560	623020	0	2	1	1	1	0	0	0	0	0	1	1	0	0	0	0	0	0	1	1	0	0	0	0	0	0	1	1	0	22.2	22.2	22.2	6.7678	63	63;192
H0YHS6;Q9Y2Z4	H0YHS6;Q9Y2Z4	1;1	1;1	1;1	Tyrosine--tRNA ligase;Tyrosine--tRNA ligase, mitochondrial	YARS2	tr|H0YHS6|H0YHS6_HUMAN Tyrosine--tRNA ligase (Fragment) OS=Homo sapiens OX=9606 GN=YARS2 PE=1 SV=1;sp|Q9Y2Z4|SYYM_HUMAN Tyrosine--tRNA ligase, mitochondrial OS=Homo sapiens OX=9606 GN=YARS2 PE=1 SV=2	0	0	0	0	0	0	2076100	0	2	1	1	1	0	0	0	0	0	0	1	0	0	0	0	0	0	0	1	0	0	0	0	0	0	0	1	0	4.8	4.8	4.8	32.184	291	291;477
H0YK49;H0YL12;H0YNX6;P13804;H0YKF0;H0YLU7	H0YK49;H0YL12;H0YNX6;P13804;H0YKF0;H0YLU7	2;2;2;2;1;1	2;2;2;2;1;1	2;2;2;2;1;1	Electron transfer flavoprotein subunit alpha, mitochondrial	ETFA	tr|H0YK49|H0YK49_HUMAN Electron transfer flavoprotein subunit alpha, mitochondrial OS=Homo sapiens OX=9606 GN=ETFA PE=1 SV=1;tr|H0YL12|H0YL12_HUMAN Electron transfer flavoprotein subunit alpha, mitochondrial (Fragment) OS=Homo sapiens OX=9606 GN=ETFA PE=1	0	0	2152500	0	0	0	0	0	6	2	2	2	0	0	2	0	0	0	0	0	0	0	2	0	0	0	0	0	0	0	2	0	0	0	0	0	13.1	13.1	13.1	24.16	229	229;239;254;333;289;303
H0YLP6;H0YMF4;H0YKD8;P46779	H0YLP6;H0YMF4;H0YKD8;P46779	2;2;2;2	2;2;2;2	2;2;2;2	60S ribosomal protein L28	RPL28	tr|H0YLP6|H0YLP6_HUMAN 60S ribosomal protein L28 OS=Homo sapiens OX=9606 GN=RPL28 PE=1 SV=1;tr|H0YMF4|H0YMF4_HUMAN 60S ribosomal protein L28 OS=Homo sapiens OX=9606 GN=RPL28 PE=1 SV=1;tr|H0YKD8|H0YKD8_HUMAN 60S ribosomal protein L28 OS=Homo sapiens OX=9606	13456000	19352000	2326200	44570000	0	7519200	39273000	4283900	4	2	2	2	1	2	1	2	0	1	2	1	1	2	1	2	0	1	2	1	1	2	1	2	0	1	2	1	20.2	20.2	20.2	9.657	89	89;112;170;137
H0YMV3;H0YKS0;H0YLC2;H0YKT8;H0YMI6;H0YMA1;H0YMZ1;H0YN18;H0YL69;P25789	H0YMV3;H0YKS0;H0YLC2;H0YKT8;H0YMI6;H0YMA1;H0YMZ1;H0YN18;H0YL69;P25789	1;1;1;1;1;1;1;1;1;1	1;1;1;1;1;1;1;1;1;1	1;1;1;1;1;1;1;1;1;1	Proteasome subunit alpha type;Proteasome subunit beta type;Proteasome subunit alpha type-4	PSMA4	tr|H0YMV3|H0YMV3_HUMAN Proteasome subunit alpha type-4 OS=Homo sapiens OX=9606 GN=PSMA4 PE=1 SV=1;tr|H0YKS0|H0YKS0_HUMAN Proteasome endopeptidase complex (Fragment) OS=Homo sapiens OX=9606 GN=PSMA4 PE=1 SV=1;tr|H0YLC2|H0YLC2_HUMAN Proteasome subunit alpha	0	0	932490	0	0	0	0	0	10	1	1	1	0	0	1	0	0	0	0	0	0	0	1	0	0	0	0	0	0	0	1	0	0	0	0	0	22.1	22.1	22.1	9.8541	86	86;122;174;181;183;209;220;230;236;261
H0YL11;P48735	H0YL11;P48735	1;1	1;1	1;1	Isocitrate dehydrogenase [NADP], mitochondrial	IDH2	tr|H0YL11|H0YL11_HUMAN Isocitrate dehydrogenase [NADP], mitochondrial OS=Homo sapiens OX=9606 GN=IDH2 PE=1 SV=1;sp|P48735|IDHP_HUMAN Isocitrate dehydrogenase [NADP], mitochondrial OS=Homo sapiens OX=9606 GN=IDH2 PE=1 SV=2	0	0	1826900	0	0	0	0	0	2	1	1	1	0	0	1	0	0	0	0	0	0	0	1	0	0	0	0	0	0	0	1	0	0	0	0	0	5.1	5.1	5.1	35.33	312	312;452
H0YLA2;P37108	H0YLA2;P37108	1;1	1;1	1;1	Signal recognition particle 14 kDa protein	SRP14	tr|H0YLA2|H0YLA2_HUMAN Signal recognition particle 14 kDa protein OS=Homo sapiens OX=9606 GN=SRP14 PE=1 SV=1;sp|P37108|SRP14_HUMAN Signal recognition particle 14 kDa protein OS=Homo sapiens OX=9606 GN=SRP14 PE=1 SV=2	0	0	0	0	0	0	0	3075500	2	1	1	1	0	0	0	0	0	0	0	1	0	0	0	0	0	0	0	1	0	0	0	0	0	0	0	1	8.7	8.7	8.7	13.058	115	115;136
H0YLX2;Q2KHR2	H0YLX2;Q2KHR2	2;2	2;2	2;2	DNA-binding protein RFX7	RFX7	tr|H0YLX2|H0YLX2_HUMAN DNA-binding protein RFX7 OS=Homo sapiens OX=9606 GN=RFX7 PE=1 SV=2;sp|Q2KHR2|RFX7_HUMAN DNA-binding protein RFX7 OS=Homo sapiens OX=9606 GN=RFX7 PE=1 SV=1	21585000	24142000	9768700	40593000	0	22086000	0	13516000	2	2	2	2	1	1	1	2	0	1	0	1	1	1	1	2	0	1	0	1	1	1	1	2	0	1	0	1	1.5	1.5	1.5	137.46	1276	1276;1363
H0YM76;H0YMF9;H0YN81;Q9GZS3	H0YM76;H0YMF9;H0YN81;Q9GZS3	1;1;1;1	1;1;1;1	1;1;1;1	WD repeat-containing protein 61;WD repeat-containing protein 61, N-terminally processed	WDR61	tr|H0YM76|H0YM76_HUMAN WD repeat-containing protein 61 OS=Homo sapiens OX=9606 GN=WDR61 PE=1 SV=1;tr|H0YMF9|H0YMF9_HUMAN WD repeat-containing protein 61 OS=Homo sapiens OX=9606 GN=WDR61 PE=1 SV=1;tr|H0YN81|H0YN81_HUMAN WD repeat-containing protein 61 (Frag	4036200	0	0	7230700	0	0	0	0	4	1	1	1	1	0	0	1	0	0	0	0	1	0	0	1	0	0	0	0	1	0	0	1	0	0	0	0	25	25	25	5.4821	48	48;189;294;305
H0YMA0;P09661;H0YLR3;H0YKK0	H0YMA0;P09661;H0YLR3;H0YKK0	2;2;1;1	2;2;1;1	2;2;1;1	U2 small nuclear ribonucleoprotein A	SNRPA1	tr|H0YMA0|H0YMA0_HUMAN U2 small nuclear ribonucleoprotein A (Fragment) OS=Homo sapiens OX=9606 GN=SNRPA1 PE=1 SV=1;sp|P09661|RU2A_HUMAN U2 small nuclear ribonucleoprotein A OS=Homo sapiens OX=9606 GN=SNRPA1 PE=1 SV=2;tr|H0YLR3|H0YLR3_HUMAN U2 small nucle	1331000	963510	1008500	1883200	0	0	1584100	0	4	2	2	2	1	1	1	1	0	0	1	0	1	1	1	1	0	0	1	0	1	1	1	1	0	0	1	0	15.5	15.5	15.5	15.839	142	142;255;89;154
Q96TC7;H0YMB1;H0YLG5	Q96TC7;H0YMB1	3;3;1	3;3;1	3;3;1	Regulator of microtubule dynamics protein 3	RMDN3	sp|Q96TC7|RMD3_HUMAN Regulator of microtubule dynamics protein 3 OS=Homo sapiens OX=9606 GN=RMDN3 PE=1 SV=2;tr|H0YMB1|H0YMB1_HUMAN Regulator of microtubule dynamics protein 3 (Fragment) OS=Homo sapiens OX=9606 GN=RMDN3 PE=1 SV=1	8371800	10909000	0	5453500	0	8641300	0	6327600	3	3	3	3	2	2	0	2	0	1	0	1	2	2	0	2	0	1	0	1	2	2	0	2	0	1	0	1	7.4	7.4	7.4	52.118	470	470;306;287
H0YN26;P39687	H0YN26;P39687	2;2	1;1	1;1	Acidic leucine-rich nuclear phosphoprotein 32 family member A	ANP32A	tr|H0YN26|H0YN26_HUMAN Acidic leucine-rich nuclear phosphoprotein 32 family member A OS=Homo sapiens OX=9606 GN=ANP32A PE=1 SV=1;sp|P39687|AN32A_HUMAN Acidic leucine-rich nuclear phosphoprotein 32 family member A OS=Homo sapiens OX=9606 GN=ANP32A PE=1 SV=1	0	0	2206700	0	0	0	0	0	2	2	1	1	0	0	2	0	0	0	0	0	0	0	1	0	0	0	0	0	0	0	1	0	0	0	0	0	18.1	9	9	19.997	177	177;249
H0YNQ8;O00160;Q12965	H0YNQ8;O00160;Q12965	1;1;1	1;1;1	1;1;1	Unconventional myosin-If;Unconventional myosin-Ie	MYO1E;MYO1F	tr|H0YNQ8|H0YNQ8_HUMAN Unconventional myosin-Ie (Fragment) OS=Homo sapiens OX=9606 GN=MYO1E PE=1 SV=1;sp|O00160|MYO1F_HUMAN Unconventional myosin-If OS=Homo sapiens OX=9606 GN=MYO1F PE=1 SV=3;sp|Q12965|MYO1E_HUMAN Unconventional myosin-Ie OS=Homo sapiens O	0	0	0	0	0	0	3355900	0	3	1	1	1	0	0	0	0	0	0	1	0	0	0	0	0	0	0	1	0	0	0	0	0	0	0	1	0	2.2	2.2	2.2	37.234	317	317;1098;1108
H3BV04;H3BN93;H3BUB6;H3BPL9;O15127	H3BV04;H3BN93;H3BUB6;H3BPL9;O15127	1;1;1;1;1	1;1;1;1;1	1;1;1;1;1	Secretory carrier-associated membrane protein 2	SCAMP2	tr|H3BV04|H3BV04_HUMAN Secretory carrier-associated membrane protein (Fragment) OS=Homo sapiens OX=9606 GN=SCAMP2 PE=1 SV=1;tr|H3BN93|H3BN93_HUMAN Secretory carrier-associated membrane protein OS=Homo sapiens OX=9606 GN=SCAMP2 PE=1 SV=1;tr|H3BUB6|H3BUB6_HU	526480	0	0	1007000	0	736560	726650	0	5	1	1	1	1	0	0	1	0	1	1	0	1	0	0	1	0	1	1	0	1	0	0	1	0	1	1	0	5.7	5.7	5.7	21.984	194	194;236;254;278;329
H3BRE1;H3BQR2;H3BNF0;H3BNS4;Q9Y5Y2;B7Z6P0	H3BRE1;H3BQR2;H3BNF0;H3BNS4;Q9Y5Y2;B7Z6P0	2;2;2;2;2;1	2;2;2;2;2;1	2;2;2;2;2;1	Cytosolic Fe-S cluster assembly factor NUBP2	NUBP2	tr|H3BRE1|H3BRE1_HUMAN Cytosolic Fe-S cluster assembly factor NUBP2 (Fragment) OS=Homo sapiens OX=9606 GN=NUBP2 PE=1 SV=1;tr|H3BQR2|H3BQR2_HUMAN Cytosolic Fe-S cluster assembly factor NUBP2 OS=Homo sapiens OX=9606 GN=NUBP2 PE=1 SV=1;tr|H3BNF0|H3BNF0_HUMAN	3646900	1211700	707960	2803900	0	535660	1467700	0	6	2	2	2	2	1	1	1	0	1	1	0	2	1	1	1	0	1	1	0	2	1	1	1	0	1	1	0	24.3	24.3	24.3	15.835	144	144;211;251;271;271;130
H3BV16;H3BPJ9;O96000	H3BV16;H3BPJ9;O96000	1;1;1	1;1;1	1;1;1	NADH dehydrogenase [ubiquinone] 1 beta subcomplex subunit 10	NDUFB10	tr|H3BV16|H3BV16_HUMAN NADH dehydrogenase [ubiquinone] 1 beta subcomplex subunit 10 (Fragment) OS=Homo sapiens OX=9606 GN=NDUFB10 PE=1 SV=8;tr|H3BPJ9|H3BPJ9_HUMAN NADH dehydrogenase [ubiquinone] 1 beta subcomplex subunit 10 OS=Homo sapiens OX=9606 GN=NDUFB	1331400	803210	1112000	2600200	0	693200	1118100	398210	3	1	1	1	1	1	1	1	0	1	1	1	1	1	1	1	0	1	1	1	1	1	1	1	0	1	1	1	9.9	9.9	9.9	17.385	142	142;161;172
H3BQI7;H3BT52;Q3SXM5	H3BQI7;H3BT52;Q3SXM5	1;1;1	1;1;1	1;1;1	Inactive hydroxysteroid dehydrogenase-like protein 1	HSDL1	tr|H3BQI7|H3BQI7_HUMAN Inactive hydroxysteroid dehydrogenase-like protein 1 (Fragment) OS=Homo sapiens OX=9606 GN=HSDL1 PE=1 SV=1;tr|H3BT52|H3BT52_HUMAN Inactive hydroxysteroid dehydrogenase-like protein 1 (Fragment) OS=Homo sapiens OX=9606 GN=HSDL1 PE=1 S	0	0	0	1165000	0	0	0	0	3	1	1	1	0	0	0	1	0	0	0	0	0	0	0	1	0	0	0	0	0	0	0	1	0	0	0	0	12	12	12	12.11	108	108;111;330
H3BQX5;H3BRY5;P50225;P50226;E9PKR8;H3BPL6;A0A0A6YYL2;P0DMN0;P0DMM9;E9PM76;E9PKW4	H3BQX5;H3BRY5;P50225;P50226;E9PKR8	5;5;5;4;3;2;2;2;2;1;1	5;5;5;4;3;2;2;2;2;1;1	5;5;5;4;3;2;2;2;2;1;1	Sulfotransferase;Sulfotransferase 1A1;Sulfotransferase 1A2	SULT1A1;SULT1A2	tr|H3BQX5|H3BQX5_HUMAN Sulfotransferase (Fragment) OS=Homo sapiens OX=9606 GN=SULT1A1 PE=1 SV=8;tr|H3BRY5|H3BRY5_HUMAN Sulfotransferase (Fragment) OS=Homo sapiens OX=9606 GN=SULT1A1 PE=1 SV=1;sp|P50225|ST1A1_HUMAN Sulfotransferase 1A1 OS=Homo sapiens OX=96	9474300	714450	1060700	19138000	0	479580	0	0	11	5	5	5	4	1	1	4	0	1	0	0	4	1	1	4	0	1	0	0	4	1	1	4	0	1	0	0	43.2	43.2	43.2	19.787	169	169;281;295;295;192;135;301;295;295;221;262
H3BRE8;Q9BWH6	H3BRE8;Q9BWH6	1;1	1;1	1;1	RNA polymerase II-associated protein 1	RPAP1	tr|H3BRE8|H3BRE8_HUMAN RNA polymerase II-associated protein 1 OS=Homo sapiens OX=9606 GN=RPAP1 PE=1 SV=1;sp|Q9BWH6|RPAP1_HUMAN RNA polymerase II-associated protein 1 OS=Homo sapiens OX=9606 GN=RPAP1 PE=1 SV=3	28721000	50738000	12227000	33246000	0	0	0	0	2	1	1	1	1	1	1	1	0	0	0	0	1	1	1	1	0	0	0	0	1	1	1	1	0	0	0	0	0.7	0.7	0.7	123.07	1128	1128;1393
H3BRG4;P22695;H3BSJ9;H3BUE4;H3BUI9;H3BP04;A0A087WVZ4	H3BRG4;P22695;H3BSJ9	6;6;5;2;2;2;1	6;6;5;2;2;2;1	6;6;5;2;2;2;1	Cytochrome b-c1 complex subunit 2, mitochondrial	UQCRC2	tr|H3BRG4|H3BRG4_HUMAN Cytochrome b-c1 complex subunit 2, mitochondrial OS=Homo sapiens OX=9606 GN=UQCRC2 PE=1 SV=1;sp|P22695|QCR2_HUMAN Cytochrome b-c1 complex subunit 2, mitochondrial OS=Homo sapiens OX=9606 GN=UQCRC2 PE=1 SV=3;tr|H3BSJ9|H3BSJ9_HUMAN Cyt	22918000	7076700	2171500	25069000	0	2492600	3304700	0	7	6	6	6	5	2	3	6	0	1	2	0	5	2	3	6	0	1	2	0	5	2	3	6	0	1	2	0	21.1	21.1	21.1	44.634	412	412;453;336;116;132;176;70
H3BS02;O14874;H3BNP3;H3BTL2	H3BS02;O14874;H3BNP3;H3BTL2	2;2;1;1	2;2;1;1	2;2;1;1	[3-methyl-2-oxobutanoate dehydrogenase [lipoamide]] kinase, mitochondrial	BCKDK	tr|H3BS02|H3BS02_HUMAN Protein-serine/threonine kinase OS=Homo sapiens OX=9606 GN=BCKDK PE=1 SV=1;sp|O14874|BCKD_HUMAN [3-methyl-2-oxobutanoate dehydrogenase [lipoamide]] kinase, mitochondrial OS=Homo sapiens OX=9606 GN=BCKDK PE=1 SV=2;tr|H3BNP3|H3BNP3_HUM	10468000	7765600	5811400	18291000	3339300	14011000	24769000	11126000	4	2	2	2	2	1	1	2	1	2	2	1	2	1	1	2	1	2	2	1	2	1	1	2	1	2	2	1	17.5	17.5	17.5	24.448	217	217;412;88;216
H3BSA1;P19784;H3BV19;H3BNI9	H3BSA1;P19784;H3BV19	3;3;2;1	2;2;1;1	2;2;1;1	Casein kinase II subunit alpha	CSNK2A2	tr|H3BSA1|H3BSA1_HUMAN Casein kinase II subunit alpha (Fragment) OS=Homo sapiens OX=9606 GN=CSNK2A2 PE=1 SV=2;sp|P19784|CSK22_HUMAN Casein kinase II subunit alpha OS=Homo sapiens OX=9606 GN=CSNK2A2 PE=1 SV=1;tr|H3BV19|H3BV19_HUMAN Casein kinase II subuni	0	0	0	0	1244800	10997000	7478300	9081700	4	3	2	2	1	0	1	1	2	2	2	3	0	0	0	0	1	1	1	2	0	0	0	0	1	1	1	2	14.3	11.3	11.3	27.025	230	230;350;152;135
H7BXY3;Q7L2E3;A0A087WYN9;Q7Z478	H7BXY3;Q7L2E3;A0A087WYN9;Q7Z478	2;2;1;1	2;2;1;1	2;2;1;1	Putative ATP-dependent RNA helicase DHX30;ATP-dependent RNA helicase DHX29	DHX30;DHX29	tr|H7BXY3|H7BXY3_HUMAN ATP-dependent RNA helicase DHX30 OS=Homo sapiens OX=9606 GN=DHX30 PE=1 SV=1;sp|Q7L2E3|DHX30_HUMAN ATP-dependent RNA helicase DHX30 OS=Homo sapiens OX=9606 GN=DHX30 PE=1 SV=1;tr|A0A087WYN9|A0A087WYN9_HUMAN ATP-dependent RNA helicase D	0	0	0	0	0	2118800	12015000	1293600	4	2	2	2	0	0	0	0	0	1	1	1	0	0	0	0	0	1	1	1	0	0	0	0	0	1	1	1	1.6	1.6	1.6	130.55	1166	1166;1194;1370;1369
H7BXZ6;Q8IXI2	H7BXZ6;Q8IXI2	1;1	1;1	1;1	Mitochondrial Rho GTPase;Mitochondrial Rho GTPase 1	RHOT1	tr|H7BXZ6|H7BXZ6_HUMAN Mitochondrial Rho GTPase OS=Homo sapiens OX=9606 GN=RHOT1 PE=1 SV=2;sp|Q8IXI2|MIRO1_HUMAN Mitochondrial Rho GTPase 1 OS=Homo sapiens OX=9606 GN=RHOT1 PE=1 SV=2	0	0	0	0	0	0	1758700	0	2	1	1	1	1	0	0	1	0	0	1	0	1	0	0	1	0	0	1	0	1	0	0	1	0	0	1	0	1.5	1.5	1.5	68.449	597	597;618
H7BYH4;P00441	H7BYH4;P00441	1;1	1;1	1;1	Superoxide dismutase [Cu-Zn]	SOD1	tr|H7BYH4|H7BYH4_HUMAN Superoxide dismutase [Cu-Zn] OS=Homo sapiens OX=9606 GN=SOD1 PE=1 SV=1;sp|P00441|SODC_HUMAN Superoxide dismutase [Cu-Zn] OS=Homo sapiens OX=9606 GN=SOD1 PE=1 SV=2	0	0	2391600	0	0	0	0	0	2	1	1	1	0	0	1	0	0	0	0	0	0	0	1	0	0	0	0	0	0	0	1	0	0	0	0	0	17.8	17.8	17.8	13.909	135	135;154
H7BYR8	H7BYR8	6	1	1		MBP	tr|H7BYR8|H7BYR8_HUMAN Myelin basic protein OS=Homo sapiens OX=9606 GN=MBP PE=1 SV=1	0	0	9098700	0	0	0	0	0	1	6	1	1	0	0	6	0	0	0	0	0	0	0	1	0	0	0	0	0	0	0	1	0	0	0	0	0	25.4	5.9	5.9	25.742	236	236
H7BYT1;P48730;J3QQI9;B0QY36;H0Y2N6;B4DLF1;Q8N752	H7BYT1;P48730;J3QQI9;B0QY36	6;6;3;3;2;1;1	6;6;3;3;2;1;1	2;2;0;0;0;0;0	Casein kinase I isoform delta	CSNK1D;CSNK1E	tr|H7BYT1|H7BYT1_HUMAN Casein kinase I isoform delta OS=Homo sapiens OX=9606 GN=CSNK1D PE=1 SV=2;sp|P48730|KC1D_HUMAN Casein kinase I isoform delta OS=Homo sapiens OX=9606 GN=CSNK1D PE=1 SV=2;tr|J3QQI9|J3QQI9_HUMAN Casein kinase I isoform delta (Fragment)	21663000	1253400	5185300	58772000	0	32184000	33572000	14882000	7	6	6	2	5	3	2	5	0	4	5	3	5	3	2	5	0	4	5	3	2	2	0	1	0	1	2	1	16.4	16.4	6.6	49.064	427	427;415;187;225;120;126;337
H7BZJ3	H7BZJ3	2	1	1		PDIA3	tr|H7BZJ3|H7BZJ3_HUMAN Protein disulfide-isomerase A3 (Fragment) OS=Homo sapiens OX=9606 GN=PDIA3 PE=1 SV=1	0	0	1046500	0	0	0	0	0	1	2	1	1	0	0	2	0	0	0	0	0	0	0	1	0	0	0	0	0	0	0	1	0	0	0	0	0	19.5	11.4	11.4	13.519	123	123
H7BZJ7;Q9BXW9	H7BZJ7;Q9BXW9	2;2	2;2	2;2	Fanconi anemia group D2 protein	FANCD2	tr|H7BZJ7|H7BZJ7_HUMAN Fanconi anemia group D2 protein (Fragment) OS=Homo sapiens OX=9606 GN=FANCD2 PE=1 SV=1;sp|Q9BXW9|FACD2_HUMAN Fanconi anemia group D2 protein OS=Homo sapiens OX=9606 GN=FANCD2 PE=1 SV=2	310990	0	1869400	698870	0	0	490660	661700	2	2	2	2	1	0	1	1	0	0	1	1	1	0	1	1	0	0	1	1	1	0	1	1	0	0	1	1	4	4	4	84.108	749	749;1451
H7C0N4;H7C561	H7C0N4	4;1	4;1	4;1		SF1	tr|H7C0N4|H7C0N4_HUMAN Splicing factor 1 (Fragment) OS=Homo sapiens OX=9606 GN=SF1 PE=1 SV=1	4643700	2274500	1233300	7740900	358820	6012200	12581000	3365600	2	4	4	4	3	1	1	3	1	3	4	3	3	1	1	3	1	3	4	3	3	1	1	3	1	3	4	3	28.3	28.3	28.3	18.639	180	180;291
H7C0Q6;Q9C037	H7C0Q6;Q9C037	1;1	1;1	1;1	E3 ubiquitin-protein ligase TRIM4	TRIM4	tr|H7C0Q6|H7C0Q6_HUMAN E3 ubiquitin-protein ligase TRIM4 (Fragment) OS=Homo sapiens OX=9606 GN=TRIM4 PE=1 SV=1;sp|Q9C037|TRIM4_HUMAN E3 ubiquitin-protein ligase TRIM4 OS=Homo sapiens OX=9606 GN=TRIM4 PE=1 SV=2	0	0	0	0	0	0	10633000	0	2	1	1	1	0	0	0	0	0	0	1	0	0	0	0	0	0	0	1	0	0	0	0	0	0	0	1	0	5.4	5.4	5.4	23.413	202	202;500
H7C333;O75323;C9J7B1;C9K068	H7C333;O75323;C9J7B1;C9K068	2;2;1;1	1;1;1;1	1;1;1;1	Protein NipSnap homolog 2	GBAS	tr|H7C333|H7C333_HUMAN Protein NipSnap homolog 2 (Fragment) OS=Homo sapiens OX=9606 GN=NIPSNAP2 PE=1 SV=1;sp|O75323|NIPS2_HUMAN Protein NipSnap homolog 2 OS=Homo sapiens OX=9606 GN=NIPSNAP2 PE=1 SV=1;tr|C9J7B1|C9J7B1_HUMAN Protein NipSnap homolog 2 (Fragme	0	1961000	0	0	0	3072400	4815900	0	4	2	1	1	1	2	0	1	0	2	2	1	0	1	0	0	0	1	1	0	0	1	0	0	0	1	1	0	16.7	8.8	8.8	13.666	114	114;286;65;80
H7C452;Q9NVP1	H7C452;Q9NVP1	1;1	1;1	1;1	ATP-dependent RNA helicase DDX18	DDX18	tr|H7C452|H7C452_HUMAN ATP-dependent RNA helicase DDX18 (Fragment) OS=Homo sapiens OX=9606 GN=DDX18 PE=1 SV=1;sp|Q9NVP1|DDX18_HUMAN ATP-dependent RNA helicase DDX18 OS=Homo sapiens OX=9606 GN=DDX18 PE=1 SV=2	810330	0	0	1805300	393060	1105300	1395600	1189600	2	1	1	1	1	0	0	1	1	1	1	1	1	0	0	1	1	1	1	1	1	0	0	1	1	1	1	1	7	7	7	24.563	214	214;670
H7C4E3;Q8N766	H7C4E3;Q8N766	1;1	1;1	1;1	ER membrane protein complex subunit 1	EMC1	tr|H7C4E3|H7C4E3_HUMAN ER membrane protein complex subunit 1 (Fragment) OS=Homo sapiens OX=9606 GN=EMC1 PE=1 SV=1;sp|Q8N766|EMC1_HUMAN ER membrane protein complex subunit 1 OS=Homo sapiens OX=9606 GN=EMC1 PE=1 SV=1	0	0	0	0	0	0	0	444540	2	1	1	1	0	0	0	0	0	0	0	1	0	0	0	0	0	0	0	1	0	0	0	0	0	0	0	1	18.6	18.6	18.6	9.3797	86	86;993
H7C5S0;O96019	H7C5S0;O96019	1;1	1;1	1;1	Actin-like protein 6A	ACTL6A	tr|H7C5S0|H7C5S0_HUMAN Actin-like protein 6A (Fragment) OS=Homo sapiens OX=9606 GN=ACTL6A PE=1 SV=1;sp|O96019|ACL6A_HUMAN Actin-like protein 6A OS=Homo sapiens OX=9606 GN=ACTL6A PE=1 SV=1	695920	0	0	1404800	0	0	0	0	2	1	1	1	1	0	0	1	0	0	0	0	1	0	0	1	0	0	0	0	1	0	0	1	0	0	0	0	6.8	6.8	6.8	17.982	161	161;429
I3L1P8;Q02978	I3L1P8;Q02978	11;11	11;11	11;11	Mitochondrial 2-oxoglutarate/malate carrier protein	SLC25A11	tr|I3L1P8|I3L1P8_HUMAN Mitochondrial 2-oxoglutarate/malate carrier protein (Fragment) OS=Homo sapiens OX=9606 GN=SLC25A11 PE=1 SV=1;sp|Q02978|M2OM_HUMAN Mitochondrial 2-oxoglutarate/malate carrier protein OS=Homo sapiens OX=9606 GN=SLC25A11 PE=1 SV=3	388370000	213480000	155760000	595430000	0	38817000	67132000	24932000	2	11	11	11	11	7	8	9	0	8	8	8	11	7	8	9	0	8	8	8	11	7	8	9	0	8	8	8	35.1	35.1	35.1	32.182	296	296;314
I3L3P7;P62244;H3BVC7;I3L246;H3BN98;H3BV27;H3BT37;I3L303	I3L3P7;P62244;H3BVC7;I3L246;H3BN98	4;4;2;2;2;1;1;1	4;4;2;2;2;1;1;1	4;4;2;2;2;1;1;1	40S ribosomal protein S15a	RPS15A	tr|I3L3P7|I3L3P7_HUMAN 40S ribosomal protein S15a OS=Homo sapiens OX=9606 GN=RPS15A PE=1 SV=1;sp|P62244|RS15A_HUMAN 40S ribosomal protein S15a OS=Homo sapiens OX=9606 GN=RPS15A PE=1 SV=2;tr|H3BVC7|H3BVC7_HUMAN 40S ribosomal protein S15a (Fragment) OS=Homo	51833000	29207000	19685000	72390000	4465400	32340000	50469000	28591000	8	4	4	4	3	3	3	4	1	3	4	4	3	3	3	4	1	3	4	4	3	3	3	4	1	3	4	4	27	27	27	11.477	100	100;130;58;111;237;49;50;52
P62277;J3KMX5;E9PS50	P62277;J3KMX5;E9PS50	4;4;2	4;4;2	4;4;2	40S ribosomal protein S13	RPS13	sp|P62277|RS13_HUMAN 40S ribosomal protein S13 OS=Homo sapiens OX=9606 GN=RPS13 PE=1 SV=2;tr|J3KMX5|J3KMX5_HUMAN 40S ribosomal protein S13 OS=Homo sapiens OX=9606 GN=RPS13 PE=1 SV=1;tr|E9PS50|E9PS50_HUMAN 40S ribosomal protein S13 (Fragment) OS=Homo sapien	14354000	16212000	15357000	28089000	6062200	29405000	36316000	14474000	3	4	4	4	4	2	4	3	3	4	4	2	4	2	4	3	3	4	4	2	4	2	4	3	3	4	4	2	15.9	15.9	15.9	17.222	151	151;148;116
J3KNR0;P27448;H0YKJ3;H0YNV4;H0YIY6	J3KNR0;P27448;H0YKJ3;H0YNV4;H0YIY6	2;2;1;1;1	2;2;1;1;1	2;2;1;1;1	MAP/microtubule affinity-regulating kinase 3	MARK3	tr|J3KNR0|J3KNR0_HUMAN Non-specific serine/threonine protein kinase OS=Homo sapiens OX=9606 GN=MARK3 PE=1 SV=2;sp|P27448|MARK3_HUMAN MAP/microtubule affinity-regulating kinase 3 OS=Homo sapiens OX=9606 GN=MARK3 PE=1 SV=5;tr|H0YKJ3|H0YKJ3_HUMAN MAP/microtub	0	0	0	1467800	0	0	1072000	0	5	2	2	2	0	0	0	1	0	0	1	0	0	0	0	1	0	0	1	0	0	0	0	1	0	0	1	0	3.5	3.5	3.5	86.943	776	776;753;129;178;505
J3QL05;J3KP15;Q01130;Q9BRL6	J3QL05;J3KP15;Q01130;Q9BRL6	2;2;2;2	2;2;2;2	2;2;2;2	Serine/arginine-rich splicing factor 2;Serine/arginine-rich splicing factor 8	SRSF2;SRSF8	tr|J3QL05|J3QL05_HUMAN Serine/arginine-rich-splicing factor 2 (Fragment) OS=Homo sapiens OX=9606 GN=SRSF2 PE=1 SV=1;tr|J3KP15|J3KP15_HUMAN Serine/arginine-rich-splicing factor 2 (Fragment) OS=Homo sapiens OX=9606 GN=SRSF2 PE=1 SV=8;sp|Q01130|SRSF2_HUMAN Se	0	2559500	6642900	0	0	2970200	0	0	4	2	2	2	0	1	2	0	0	1	1	0	0	1	2	0	0	1	1	0	0	1	2	0	0	1	1	0	11.5	11.5	11.5	15.156	130	130;133;221;282
J3KPM9;P42224;E7ENM1;E7EPD2;D2KFR9	J3KPM9;P42224;E7ENM1;E7EPD2;D2KFR9	4;4;2;2;2	4;4;2;2;2	4;4;2;2;2	Signal transducer and activator of transcription;Signal transducer and activator of transcription 1-alpha/beta	STAT1	tr|J3KPM9|J3KPM9_HUMAN Signal transducer and activator of transcription OS=Homo sapiens OX=9606 GN=STAT1 PE=1 SV=1;sp|P42224|STAT1_HUMAN Signal transducer and activator of transcription 1-alpha/beta OS=Homo sapiens OX=9606 GN=STAT1 PE=1 SV=2;tr|E7ENM1|E7EN	2239000	4304000	556980	9254300	0	0	0	0	5	4	4	4	3	2	1	3	0	0	0	0	3	2	1	3	0	0	0	0	3	2	1	3	0	0	0	0	6.4	6.4	6.4	83.359	714	714;750;150;180;193
J3QRR3;J3QRW1;J3QLH6;J3KRP2;J3QSA9;J3QQM1;P62195;Q8NB90	J3QRR3;J3QRW1;J3QLH6;J3KRP2;J3QSA9;J3QQM1;P62195;Q8NB90	1;1;1;1;1;1;1;1	1;1;1;1;1;1;1;1	1;1;1;1;1;1;1;1	26S protease regulatory subunit 8;Spermatogenesis-associated protein 5	PSMC5;SPATA5	tr|J3QRR3|J3QRR3_HUMAN 26S proteasome regulatory subunit 8 (Fragment) OS=Homo sapiens OX=9606 GN=PSMC5 PE=1 SV=1;tr|J3QRW1|J3QRW1_HUMAN 26S proteasome regulatory subunit 8 (Fragment) OS=Homo sapiens OX=9606 GN=PSMC5 PE=1 SV=1;tr|J3QLH6|J3QLH6_HUMAN 26S pro	3659000	4240400	1688600	0	0	0	0	0	8	1	1	1	1	1	1	0	0	0	0	0	1	1	1	0	0	0	0	0	1	1	1	0	0	0	0	0	9.4	9.4	9.4	13.671	127	127;143;215;241;257;263;406;893
J3KSI8;J3QQS1;J3QLS3;Q9Y2R9	J3KSI8;J3QQS1;J3QLS3;Q9Y2R9	1;1;1;1	1;1;1;1	1;1;1;1	28S ribosomal protein S7, mitochondrial	MRPS7	tr|J3KSI8|J3KSI8_HUMAN 28S ribosomal protein S7, mitochondrial (Fragment) OS=Homo sapiens OX=9606 GN=MRPS7 PE=1 SV=1;tr|J3QQS1|J3QQS1_HUMAN 28S ribosomal protein S7, mitochondrial (Fragment) OS=Homo sapiens OX=9606 GN=MRPS7 PE=1 SV=1;tr|J3QLS3|J3QLS3_HUMAN	0	0	0	0	0	0	1929400	0	4	1	1	1	0	0	0	0	0	0	1	0	0	0	0	0	0	0	1	0	0	0	0	0	0	0	1	0	7.7	7.7	7.7	18.274	156	156;172;271;242
J3KT86;Q96GD4;J3KRJ2;J3QR41;J3KTD6;J3QLN8;J3KRF8	J3KT86;Q96GD4;J3KRJ2;J3QR41;J3KTD6;J3QLN8	3;3;2;2;2;2;1	2;2;1;1;1;1;1	2;2;1;1;1;1;1	Aurora kinase B	AURKB	tr|J3KT86|J3KT86_HUMAN Aurora kinase B (Fragment) OS=Homo sapiens OX=9606 GN=AURKB PE=1 SV=1;sp|Q96GD4|AURKB_HUMAN Aurora kinase B OS=Homo sapiens OX=9606 GN=AURKB PE=1 SV=3;tr|J3KRJ2|J3KRJ2_HUMAN Aurora kinase B (Fragment) OS=Homo sapiens OX=9606 GN=AURKB	10410000	0	0	0	0	0	0	663350	7	3	2	2	2	1	1	2	1	1	1	2	1	0	0	1	0	0	0	1	1	0	0	1	0	0	0	1	12	8.7	8.7	27.956	242	242;344;69;172;228;230;123
J3KTA4;P17844;J3KRZ1;J3QRQ7;J3QSF1;J3KRX8;J3KTQ4;A0A0U1RQJ0;X6RLV5;J3QR02	J3KTA4;P17844;J3KRZ1	13;13;8;6;4;2;2;1;1;1	7;7;3;3;2;2;2;0;1;1	7;7;3;3;2;2;2;0;1;1	Probable ATP-dependent RNA helicase DDX5	DDX5	tr|J3KTA4|J3KTA4_HUMAN Probable ATP-dependent RNA helicase DDX5 OS=Homo sapiens OX=9606 GN=DDX5 PE=1 SV=1;sp|P17844|DDX5_HUMAN Probable ATP-dependent RNA helicase DDX5 OS=Homo sapiens OX=9606 GN=DDX5 PE=1 SV=1;tr|J3KRZ1|J3KRZ1_HUMAN Probable ATP-dependent	632630	959010	8721400	2064200	557130	15466000	26674000	10564000	10	13	7	7	1	3	6	2	2	6	9	8	1	1	2	1	1	4	5	5	1	1	2	1	1	4	5	5	22.6	15.5	15.5	69.086	614	614;614;166;212;153;120;181;56;96;99
J3QR09;J3KTE4;P84098	J3QR09;J3KTE4;P84098	3;3;3	3;3;3	3;3;3	Ribosomal protein L19;60S ribosomal protein L19	RPL19	tr|J3QR09|J3QR09_HUMAN Ribosomal protein L19 OS=Homo sapiens OX=9606 GN=RPL19 PE=1 SV=1;tr|J3KTE4|J3KTE4_HUMAN Ribosomal protein L19 OS=Homo sapiens OX=9606 GN=RPL19 PE=1 SV=1;sp|P84098|RL19_HUMAN 60S ribosomal protein L19 OS=Homo sapiens OX=9606 GN=RPL19	0	0	2383300	0	0	0	16602000	0	3	3	3	3	0	0	1	0	0	0	2	0	0	0	1	0	0	0	2	0	0	0	1	0	0	0	2	0	10.4	10.4	10.4	23.134	193	193;194;196
Q07955;J3KTL2;J3KSR8	Q07955;J3KTL2;J3KSR8	4;4;3	4;4;3	4;4;3	Serine/arginine-rich splicing factor 1	SRSF1	sp|Q07955|SRSF1_HUMAN Serine/arginine-rich splicing factor 1 OS=Homo sapiens OX=9606 GN=SRSF1 PE=1 SV=2;tr|J3KTL2|J3KTL2_HUMAN Serine/arginine-rich-splicing factor 1 OS=Homo sapiens OX=9606 GN=SRSF1 PE=1 SV=1;tr|J3KSR8|J3KSR8_HUMAN Serine/arginine-rich-spl	0	1701800	6338100	0	0	1549300	2649300	1310900	3	4	4	4	0	1	3	0	0	1	1	1	0	1	3	0	0	1	1	1	0	1	3	0	0	1	1	1	15.3	15.3	15.3	27.744	248	248;253;143
J3QLE5;P63162;P14678;J3KRY3;S4R3P3	J3QLE5;P63162;P14678;J3KRY3;S4R3P3	3;3;3;2;2	3;3;3;2;2	3;3;3;2;2	Small nuclear ribonucleoprotein-associated protein N;Small nuclear ribonucleoprotein-associated proteins B and B	SNRPN;SNRPB	tr|J3QLE5|J3QLE5_HUMAN Small nuclear ribonucleoprotein-associated protein N (Fragment) OS=Homo sapiens OX=9606 GN=SNRPN PE=1 SV=1;sp|P63162|RSMN_HUMAN Small nuclear ribonucleoprotein-associated protein N OS=Homo sapiens OX=9606 GN=SNRPN PE=1 SV=1;sp|P14678	5812100	4923200	1224400	8858200	0	0	0	0	5	3	3	3	1	1	1	2	0	0	0	0	1	1	1	2	0	0	0	0	1	1	1	2	0	0	0	0	13.6	13.6	13.6	17.546	169	169;240;240;59;70
J3QLR7;P62314	J3QLR7;P62314	1;1	1;1	1;1	Small nuclear ribonucleoprotein Sm D1	SNRPD1	tr|J3QLR7|J3QLR7_HUMAN Small nuclear ribonucleoprotein Sm D1 OS=Homo sapiens OX=9606 GN=SNRPD1 PE=1 SV=1;sp|P62314|SMD1_HUMAN Small nuclear ribonucleoprotein Sm D1 OS=Homo sapiens OX=9606 GN=SNRPD1 PE=1 SV=1	0	0	0	0	0	0	0	0	2	1	1	1	0	0	1	0	0	0	0	0	0	0	1	0	0	0	0	0	0	0	1	0	0	0	0	0	25	25	25	5.3284	44	44;119
J3QQY2;Q9UM00;J3KS45	J3QQY2;Q9UM00	3;3;1	3;3;1	3;3;1	Transmembrane and coiled-coil domain-containing protein 1	TMCO1	tr|J3QQY2|J3QQY2_HUMAN Calcium load-activated calcium channel OS=Homo sapiens OX=9606 GN=TMCO1 PE=1 SV=1;sp|Q9UM00|TMCO1_HUMAN Calcium load-activated calcium channel OS=Homo sapiens OX=9606 GN=TMCO1 PE=1 SV=2	2532600	6097300	921720	13351000	0	0	1364000	0	3	3	3	3	1	3	1	3	0	0	1	0	1	3	1	3	0	0	1	0	1	3	1	3	0	0	1	0	35.6	35.6	35.6	11.372	104	104;239;143
J3QSV6;O76021;I3L3U9;I3L3C4;I3L234	J3QSV6;O76021;I3L3U9;I3L3C4	4;4;3;2;1	4;4;3;2;1	4;4;3;2;1	Ribosomal L1 domain-containing protein 1	RSL1D1	tr|J3QSV6|J3QSV6_HUMAN Ribosomal L1 domain-containing protein 1 (Fragment) OS=Homo sapiens OX=9606 GN=RSL1D1 PE=1 SV=1;sp|O76021|RL1D1_HUMAN Ribosomal L1 domain-containing protein 1 OS=Homo sapiens OX=9606 GN=RSL1D1 PE=1 SV=3;tr|I3L3U9|I3L3U9_HUMAN Ribosom	0	2721100	0	2760000	0	3609100	3523000	0	5	4	4	4	0	2	0	1	0	3	2	0	0	2	0	1	0	3	2	0	0	2	0	1	0	3	2	0	8.8	8.8	8.8	48.208	430	430;490;296;158;98
K7EKE5;K7EIS0;Q9NRH3;P23258	K7EKE5;K7EIS0;Q9NRH3;P23258	1;1;1;1	1;1;1;1	1;1;1;1	Tubulin gamma chain;Tubulin gamma-2 chain;Tubulin gamma-1 chain	TUBG1;TUBG2	tr|K7EKE5|K7EKE5_HUMAN Tubulin gamma-1 chain OS=Homo sapiens OX=9606 GN=TUBG1 PE=4 SV=1;tr|K7EIS0|K7EIS0_HUMAN Tubulin gamma chain (Fragment) OS=Homo sapiens OX=9606 GN=TUBG1 PE=1 SV=1;sp|Q9NRH3|TBG2_HUMAN Tubulin gamma-2 chain OS=Homo sapiens OX=9606 GN=T	0	0	0	6026500	0	0	0	0	4	1	1	1	0	0	0	1	0	0	0	0	0	0	0	1	0	0	0	0	0	0	0	1	0	0	0	0	8.9	8.9	8.9	15.173	135	135;265;451;451
K7EJ57;O96008	K7EJ57;O96008	1;1	1;1	1;1	Mitochondrial import receptor subunit TOM40 homolog	TOMM40	tr|K7EJ57|K7EJ57_HUMAN Mitochondrial import receptor subunit TOM40 homolog (Fragment) OS=Homo sapiens OX=9606 GN=TOMM40 PE=1 SV=8;sp|O96008|TOM40_HUMAN Mitochondrial import receptor subunit TOM40 homolog OS=Homo sapiens OX=9606 GN=TOMM40 PE=1 SV=1	0	0	0	4329800	0	0	0	0	2	1	1	1	0	0	0	1	0	0	0	0	0	0	0	1	0	0	0	0	0	0	0	1	0	0	0	0	8.9	8.9	8.9	21.914	214	214;361
K7EJT5;K7EP65;K7EKS7;K7ELC4;K7EMH1;K7ERI7;P35268	K7EJT5;K7EP65;K7EKS7;K7ELC4;K7EMH1;K7ERI7;P35268	3;3;3;3;3;3;3	3;3;3;3;3;3;3	3;3;3;3;3;3;3	60S ribosomal protein L22	RPL22	tr|K7EJT5|K7EJT5_HUMAN 60S ribosomal protein L22 (Fragment) OS=Homo sapiens OX=9606 GN=RPL22 PE=1 SV=1;tr|K7EP65|K7EP65_HUMAN 60S ribosomal protein L22 (Fragment) OS=Homo sapiens OX=9606 GN=RPL22 PE=1 SV=1;tr|K7EKS7|K7EKS7_HUMAN Uncharacterized protein OS=	13368000	10035000	14579000	32915000	3450900	27185000	54981000	26334000	7	3	3	3	2	2	2	2	1	3	3	3	2	2	2	2	1	3	3	3	2	2	2	2	1	3	3	3	51.1	51.1	51.1	5.0827	47	47;48;53;79;89;95;128
K7EK07;P84243;P0DPK2;A0A2R8Y7G9;P0DPK5	K7EK07;P84243;P0DPK2;A0A2R8Y7G9;P0DPK5	2;2;1;1;1	1;1;1;1;1	1;1;1;1;1	Histone H3;Histone H3.3	H3F3B;H3F3A	tr|K7EK07|K7EK07_HUMAN Histone H3 (Fragment) OS=Homo sapiens OX=9606 GN=H3-3B PE=1 SV=1;sp|P84243|H33_HUMAN Histone H3.3 OS=Homo sapiens OX=9606 GN=H3-3A PE=1 SV=2;sp|P0DPK2|H3Y_HUMAN Histone H3.Y OS=Homo sapiens OX=9606 PE=1 SV=1;tr|A0A2R8Y7G9|A0A2R8Y7G9_	4692000	17833000	2367000	14281000	2793900	0	7150700	6948100	5	2	1	1	1	1	2	1	1	1	1	1	1	1	1	1	1	1	1	1	1	1	1	1	1	1	1	1	13.6	8.3	8.3	14.914	132	132;136;136;136;147
K7EQ02;K7EQ55;K7EK33;Q96EP5	K7EQ02;K7EQ55;K7EK33;Q96EP5	4;4;4;4	4;4;4;4	4;4;4;4	DAZ-associated protein 1	DAZAP1	tr|K7EQ02|K7EQ02_HUMAN DAZ-associated protein 1 (Fragment) OS=Homo sapiens OX=9606 GN=DAZAP1 PE=1 SV=2;tr|K7EQ55|K7EQ55_HUMAN DAZ-associated protein 1 OS=Homo sapiens OX=9606 GN=DAZAP1 PE=1 SV=2;tr|K7EK33|K7EK33_HUMAN DAZ-associated protein 1 OS=Homo sapie	6299600	2137800	1646300	27539000	769140	19533000	47870000	20779000	4	4	4	4	1	1	1	2	1	3	4	4	1	1	1	2	1	3	4	4	1	1	1	2	1	3	4	4	18.7	18.7	18.7	35.02	327	327;406;406;407
K7EQ77;K7EK78;K7EP35;K7EMT4;Q86Y39	K7EQ77;K7EK78;K7EP35;K7EMT4;Q86Y39	1;1;1;1;1	1;1;1;1;1	1;1;1;1;1	NADH dehydrogenase [ubiquinone] 1 alpha subcomplex subunit 11	NDUFA11	tr|K7EQ77|K7EQ77_HUMAN NADH dehydrogenase [ubiquinone] 1 alpha subcomplex subunit 11 OS=Homo sapiens OX=9606 GN=NDUFA11 PE=4 SV=1;tr|K7EK78|K7EK78_HUMAN Uncharacterized protein OS=Homo sapiens OX=9606 PE=4 SV=1;tr|K7EP35|K7EP35_HUMAN Uncharacterized protei	0	1322400	0	0	0	0	0	0	5	1	1	1	0	1	0	0	0	0	0	0	0	1	0	0	0	0	0	0	0	1	0	0	0	0	0	0	15.8	15.8	15.8	12.671	120	120;121;144;169;141
K7ELG9;Q3MHD2	K7ELG9;Q3MHD2	3;3	3;3	3;3	Protein LSM12 homolog	LSM12	tr|K7ELG9|K7ELG9_HUMAN Protein LSM12 homolog OS=Homo sapiens OX=9606 GN=LSM12 PE=1 SV=1;sp|Q3MHD2|LSM12_HUMAN Protein LSM12 homolog OS=Homo sapiens OX=9606 GN=LSM12 PE=1 SV=2	6923500	0	3835300	6613200	4197300	19477000	30584000	21623000	2	3	3	3	1	1	1	1	2	3	3	3	1	1	1	1	2	3	3	3	1	1	1	1	2	3	3	3	14.3	14.3	14.3	24.955	230	230;195
K7EM09;K7EPR0;K7ELQ9;Q6UW68	K7EM09;K7EPR0;K7ELQ9;Q6UW68	1;1;1;1	1;1;1;1	1;1;1;1	Transmembrane protein 205	TMEM205	tr|K7EM09|K7EM09_HUMAN Transmembrane protein 205 (Fragment) OS=Homo sapiens OX=9606 GN=TMEM205 PE=1 SV=1;tr|K7EPR0|K7EPR0_HUMAN Transmembrane protein 205 OS=Homo sapiens OX=9606 GN=TMEM205 PE=1 SV=1;tr|K7ELQ9|K7ELQ9_HUMAN Transmembrane protein 205 (Fragmen	0	0	0	3157700	0	0	0	0	4	1	1	1	0	0	0	1	0	0	0	0	0	0	0	1	0	0	0	0	0	0	0	1	0	0	0	0	14.2	14.2	14.2	13.389	120	120;128;170;189
K7EMW4;Q969V3	K7EMW4;Q969V3	1;1	1;1	1;1	Nicalin	NCLN	tr|K7EMW4|K7EMW4_HUMAN Nicalin OS=Homo sapiens OX=9606 GN=NCLN PE=1 SV=1;sp|Q969V3|NCLN_HUMAN Nicalin OS=Homo sapiens OX=9606 GN=NCLN PE=1 SV=2	0	0	0	358150	0	0	0	0	2	1	1	1	0	0	0	1	0	0	0	0	0	0	0	1	0	0	0	0	0	0	0	1	0	0	0	0	2.2	2.2	2.2	54.873	489	489;563
K7EP16;K7ENA8;O75821	K7EP16;K7ENA8;O75821	1;1;1	1;1;1	1;1;1	Eukaryotic translation initiation factor 3 subunit G	EIF3G	tr|K7EP16|K7EP16_HUMAN Eukaryotic translation initiation factor 3 subunit G (Fragment) OS=Homo sapiens OX=9606 GN=EIF3G PE=1 SV=1;tr|K7ENA8|K7ENA8_HUMAN Eukaryotic translation initiation factor 3 subunit G (Fragment) OS=Homo sapiens OX=9606 GN=EIF3G PE=1 S	2573500	0	0	3976100	0	0	0	0	3	1	1	1	1	0	0	1	0	0	0	0	1	0	0	1	0	0	0	0	1	0	0	1	0	0	0	0	8.5	8.5	8.5	13.212	118	118;289;320
K7ERH6;K7EP06;O43148	K7ERH6;K7EP06;O43148	1;1;1	1;1;1	1;1;1	mRNA cap guanine-N7 methyltransferase	RNMT	tr|K7ERH6|K7ERH6_HUMAN mRNA cap guanine-N7 methyltransferase (Fragment) OS=Homo sapiens OX=9606 GN=RNMT PE=1 SV=1;tr|K7EP06|K7EP06_HUMAN mRNA cap guanine-N7 methyltransferase OS=Homo sapiens OX=9606 GN=RNMT PE=1 SV=1;sp|O43148|MCES_HUMAN mRNA cap guanine-N	0	2219900	0	0	0	8441000	8906700	5344000	3	1	1	1	0	1	0	0	0	1	1	1	0	1	0	0	0	1	1	1	0	1	0	0	0	1	1	1	7	7	7	12.958	114	114;298;476
K7ERQ0;K7ERY2;K7EPQ7;Q5BJH7	K7ERQ0;K7ERY2;K7EPQ7;Q5BJH7	1;1;1;1	1;1;1;1	1;1;1;1	Protein YIF1B	YIF1B	tr|K7ERQ0|K7ERQ0_HUMAN Protein YIF1B (Fragment) OS=Homo sapiens OX=9606 GN=YIF1B PE=1 SV=1;tr|K7ERY2|K7ERY2_HUMAN Protein YIF1B (Fragment) OS=Homo sapiens OX=9606 GN=YIF1B PE=1 SV=1;tr|K7EPQ7|K7EPQ7_HUMAN Protein YIF1B OS=Homo sapiens OX=9606 GN=YIF1B PE=1	0	0	0	0	0	325580	665590	0	4	1	1	1	0	0	0	0	0	1	1	0	0	0	0	0	0	1	1	0	0	0	0	0	0	1	1	0	6.2	6.2	6.2	21.001	192	192;231;248;314
K7ER00;Q9Y285;K7EPH2;K7ERS0	K7ER00;Q9Y285;K7EPH2	5;5;3;1	5;5;3;1	5;5;3;1	Phenylalanine--tRNA ligase alpha subunit	FARSA	tr|K7ER00|K7ER00_HUMAN Phenylalanine--tRNA ligase alpha subunit OS=Homo sapiens OX=9606 GN=FARSA PE=1 SV=1;sp|Q9Y285|SYFA_HUMAN Phenylalanine--tRNA ligase alpha subunit OS=Homo sapiens OX=9606 GN=FARSA PE=1 SV=3;tr|K7EPH2|K7EPH2_HUMAN Phenylalanine--tRNA l	16010000	7127700	0	24139000	0	4068600	8323200	2923600	4	5	5	5	4	3	0	4	0	2	3	2	4	3	0	4	0	2	3	2	4	3	0	4	0	2	3	2	8.8	8.8	8.8	62.395	548	548;508;378;159
K7ESE6;Q9BUM1	K7ESE6;Q9BUM1	1;1	1;1	1;1	Glucose-6-phosphatase 3	G6PC3	tr|K7ESE6|K7ESE6_HUMAN Glucose-6-phosphatase 3 (Fragment) OS=Homo sapiens OX=9606 GN=G6PC3 PE=1 SV=1;sp|Q9BUM1|G6PC3_HUMAN Glucose-6-phosphatase 3 OS=Homo sapiens OX=9606 GN=G6PC3 PE=1 SV=2	0	0	0	0	0	0	0	508630	2	1	1	1	0	0	0	0	0	0	0	1	0	0	0	0	0	0	0	1	0	0	0	0	0	0	0	1	8.6	8.6	8.6	27.607	243	243;346
M0QX29;M0R259;M0QWZ7;M0R2C6;Q9NP81	M0QX29;M0R259;M0QWZ7;M0R2C6;Q9NP81	1;1;1;1;1	1;1;1;1;1	1;1;1;1;1	Serine--tRNA ligase, mitochondrial	SARS2	tr|M0QX29|M0QX29_HUMAN Serine--tRNA ligase, mitochondrial OS=Homo sapiens OX=9606 GN=SARS2 PE=4 SV=1;tr|M0R259|M0R259_HUMAN Serine--tRNA ligase, mitochondrial OS=Homo sapiens OX=9606 GN=SARS2 PE=4 SV=1;tr|M0QWZ7|M0QWZ7_HUMAN Serine--tRNA ligase, mitochondr	0	0	0	0	0	0	0	0	5	1	1	1	0	0	0	0	0	0	1	0	0	0	0	0	0	0	1	0	0	0	0	0	0	0	1	0	9.6	9.6	9.6	20.491	187	187;328;518;588;518
M0R0G9;M0QXK2;M0R221;M0R2B8;M0R268;P09012;M0QZG7;P08579	M0R0G9;M0QXK2;M0R221;M0R2B8;M0R268;P09012;M0QZG7;P08579	2;2;2;2;2;2;1;1	2;2;2;2;2;2;1;1	2;2;2;2;2;2;1;1	U1 small nuclear ribonucleoprotein A;U2 small nuclear ribonucleoprotein B	SNRPA;SNRPB2	tr|M0R0G9|M0R0G9_HUMAN U1 small nuclear ribonucleoprotein A OS=Homo sapiens OX=9606 GN=SNRPA PE=1 SV=1;tr|M0QXK2|M0QXK2_HUMAN U1 small nuclear ribonucleoprotein A (Fragment) OS=Homo sapiens OX=9606 GN=SNRPA PE=1 SV=8;tr|M0R221|M0R221_HUMAN U1 small nuclear	0	0	0	4070300	0	711990	926240	0	8	2	2	2	0	0	0	1	0	1	1	0	0	0	0	1	0	1	1	0	0	0	0	1	0	1	1	0	27.6	27.6	27.6	10.083	87	87;128;142;148;256;282;184;225
Q15758;M0QXM4;M0QX44	Q15758;M0QXM4	3;3;1	3;3;1	3;3;1	Neutral amino acid transporter B(0);Amino acid transporter	SLC1A5	sp|Q15758|AAAT_HUMAN Neutral amino acid transporter B(0) OS=Homo sapiens OX=9606 GN=SLC1A5 PE=1 SV=2;tr|M0QXM4|M0QXM4_HUMAN Amino acid transporter OS=Homo sapiens OX=9606 GN=SLC1A5 PE=1 SV=1	3322300	2916200	1279500	5472400	0	0	0	0	3	3	3	3	3	3	2	3	0	0	0	0	3	3	2	3	0	0	0	0	3	3	2	3	0	0	0	0	5.5	5.5	5.5	56.598	541	541;365;258
M0QY25;Q86YD1	M0QY25;Q86YD1	1;1	1;1	1;1	Prostate tumor-overexpressed gene 1 protein	PTOV1	tr|M0QY25|M0QY25_HUMAN Prostate tumor-overexpressed gene 1 protein OS=Homo sapiens OX=9606 GN=PTOV1 PE=1 SV=1;sp|Q86YD1|PTOV1_HUMAN Prostate tumor-overexpressed gene 1 protein OS=Homo sapiens OX=9606 GN=PTOV1 PE=1 SV=1	898670	0	0	1324100	0	0	0	0	2	1	1	1	1	0	0	1	0	0	0	0	1	0	0	1	0	0	0	0	1	0	0	1	0	0	0	0	4.7	4.7	4.7	43.263	384	384;416
M0R2L9;M0QYF7;M0R140;P39019	M0R2L9;M0QYF7;M0R140;P39019	2;2;2;2	2;2;2;2	2;2;2;2	40S ribosomal protein S19	RPS19	tr|M0R2L9|M0R2L9_HUMAN 40S ribosomal protein S19 (Fragment) OS=Homo sapiens OX=9606 GN=RPS19 PE=1 SV=1;tr|M0QYF7|M0QYF7_HUMAN 40S ribosomal protein S19 (Fragment) OS=Homo sapiens OX=9606 GN=RPS19 PE=1 SV=1;tr|M0R140|M0R140_HUMAN 40S ribosomal protein S19 (	0	0	4509800	0	0	0	0	0	4	2	2	2	0	0	2	0	0	0	0	0	0	0	2	0	0	0	0	0	0	0	2	0	0	0	0	0	31	31	31	8.1894	71	71;100;102;145
M0QYT0	M0QYT0	7	1	0			tr|M0QYT0|M0QYT0_HUMAN RRM domain-containing protein (Fragment) OS=Homo sapiens OX=9606 PE=1 SV=1	20975000	24495000	9283500	40895000	8271600	43280000	50820000	32713000	1	7	1	0	4	4	5	5	5	4	6	5	1	1	1	1	1	1	1	1	0	0	0	0	0	0	0	0	27.1	4.7	0	35.904	321	321
M0R0N4;X6R390;M0QYZ2;P53680;M0R1S0;M0QZ21	M0R0N4;X6R390;M0QYZ2;P53680;M0R1S0;M0QZ21	2;2;2;2;1;1	2;2;2;2;1;1	2;2;2;2;1;1	AP-2 complex subunit sigma	AP2S1	tr|M0R0N4|M0R0N4_HUMAN AP complex subunit sigma OS=Homo sapiens OX=9606 GN=AP2S1 PE=1 SV=1;tr|X6R390|X6R390_HUMAN AP complex subunit sigma OS=Homo sapiens OX=9606 GN=AP2S1 PE=1 SV=1;tr|M0QYZ2|M0QYZ2_HUMAN AP complex subunit sigma OS=Homo sapiens OX=9606 GN	0	0	0	820300	0	6739400	0	6720900	6	2	2	2	0	0	0	1	0	2	1	2	0	0	0	1	0	2	1	2	0	0	0	1	0	2	1	2	11.1	11.1	11.1	17.303	144	144;156;158;142;92;122
M0QZN2;M0R0F0;M0R0R2;P46782	M0QZN2;M0R0F0;M0R0R2;P46782	2;2;2;2	2;2;2;2	2;2;2;2	40S ribosomal protein S5;40S ribosomal protein S5, N-terminally processed	RPS5	tr|M0QZN2|M0QZN2_HUMAN 40S ribosomal protein S5 OS=Homo sapiens OX=9606 GN=RPS5 PE=1 SV=1;tr|M0R0F0|M0R0F0_HUMAN 40S ribosomal protein S5 (Fragment) OS=Homo sapiens OX=9606 GN=RPS5 PE=1 SV=1;tr|M0R0R2|M0R0R2_HUMAN 40S ribosomal protein S5 OS=Homo sapiens O	1124600	683050	3805900	1706500	0	3074200	5199100	2400700	4	2	2	2	1	1	2	1	0	1	1	1	1	1	2	1	0	1	1	1	1	1	2	1	0	1	1	1	17.2	17.2	17.2	14.763	134	134;200;225;204
M0R300;M0R0P8;Q13459	M0R300;M0R0P8;Q13459	2;2;2	2;2;2	2;2;2	Unconventional myosin-IXb	MYO9B	tr|M0R300|M0R300_HUMAN Unconventional myosin-IXb (Fragment) OS=Homo sapiens OX=9606 GN=MYO9B PE=1 SV=8;tr|M0R0P8|M0R0P8_HUMAN Unconventional myosin-IXb OS=Homo sapiens OX=9606 GN=MYO9B PE=1 SV=1;sp|Q13459|MYO9B_HUMAN Unconventional myosin-IXb OS=Homo sapie	2540600	1107800	0	2170100	0	0	0	0	3	2	2	2	2	1	0	1	0	0	0	0	2	1	0	1	0	0	0	0	2	1	0	1	0	0	0	0	1.5	1.5	1.5	234.07	2071	2071;2157;2157
M0R3D6;M0R1A7;M0R117;Q02543;M0R0P7	M0R3D6;M0R1A7;M0R117;Q02543;M0R0P7	5;5;5;5;3	5;5;5;5;3	5;5;5;5;3	60S ribosomal protein L18a	RPL18A	tr|M0R3D6|M0R3D6_HUMAN 60S ribosomal protein L18a (Fragment) OS=Homo sapiens OX=9606 GN=RPL18A PE=1 SV=1;tr|M0R1A7|M0R1A7_HUMAN 60S ribosomal protein L18a OS=Homo sapiens OX=9606 GN=RPL18A PE=1 SV=1;tr|M0R117|M0R117_HUMAN 60S ribosomal protein L18a OS=Homo	10459000	10050000	7225700	78880000	2205500	42922000	52367000	29335000	5	5	5	5	4	2	1	5	1	5	4	4	4	2	1	5	1	5	4	4	4	2	1	5	1	5	4	4	34	34	34	16.714	141	141;147;154;176;137
M0R210;P62249;M0R3H0;M0QX76;M0R1M5;Q6IPX4	M0R210;P62249;M0R3H0;M0QX76;M0R1M5;Q6IPX4	5;5;4;3;3;3	5;5;4;3;3;3	5;5;4;3;3;3	40S ribosomal protein S16	RPS16	tr|M0R210|M0R210_HUMAN 40S ribosomal protein S16 OS=Homo sapiens OX=9606 GN=RPS16 PE=1 SV=1;sp|P62249|RS16_HUMAN 40S ribosomal protein S16 OS=Homo sapiens OX=9606 GN=RPS16 PE=1 SV=2;tr|M0R3H0|M0R3H0_HUMAN 40S ribosomal protein S16 OS=Homo sapiens OX=9606 G	47990000	15281000	31204000	90792000	2055700	45561000	81882000	28632000	6	5	5	5	5	2	4	5	1	4	4	4	5	2	4	5	1	4	4	4	5	2	4	5	1	4	4	4	37.2	37.2	37.2	14.419	129	129;146;100;50;85;152
Q9NZ01;M0R2N5;M0R3C3	Q9NZ01;M0R2N5;M0R3C3	2;2;1	2;2;1	2;2;1	Very-long-chain enoyl-CoA reductase	TECR	sp|Q9NZ01|TECR_HUMAN Very-long-chain enoyl-CoA reductase OS=Homo sapiens OX=9606 GN=TECR PE=1 SV=1;tr|M0R2N5|M0R2N5_HUMAN Very-long-chain enoyl-CoA reductase OS=Homo sapiens OX=9606 GN=TECR PE=1 SV=1;tr|M0R3C3|M0R3C3_HUMAN Very-long-chain enoyl-CoA reducta	10008000	7210700	4534300	12048000	0	3550200	4337000	1513100	3	2	2	2	2	2	2	2	0	2	2	1	2	2	2	2	0	2	2	1	2	2	2	2	0	2	2	1	6.8	6.8	6.8	36.034	308	308;346;105
M0R3G9;Q8IV08	M0R3G9;Q8IV08	1;1	1;1	1;1	Phospholipase D3	PLD3	tr|M0R3G9|M0R3G9_HUMAN Phospholipase D3 (Fragment) OS=Homo sapiens OX=9606 GN=PLD3 PE=1 SV=1;sp|Q8IV08|PLD3_HUMAN 5-3 exonuclease PLD3 OS=Homo sapiens OX=9606 GN=PLD3 PE=1 SV=1	690890	0	0	0	0	0	0	286660	2	1	1	1	1	0	0	0	0	0	0	1	1	0	0	0	0	0	0	1	1	0	0	0	0	0	0	1	18.3	18.3	18.3	7.6572	71	71;490
NQQ	NQQ	29	29	1			NQQ	72404000000	45374000000	37886000000	100080000000	1325300000	10633000000	13608000000	7645200000	1	29	29	1	17	14	16	17	16	23	22	19	17	14	16	17	16	23	22	19	1	1	1	1	0	0	0	0	38.2	38.2	3.6	80.284	759	759
O00165;Q5VYD6;E9PIQ7	O00165;Q5VYD6	3;2;1	3;2;1	3;2;1	HCLS1-associated protein X-1	HAX1	sp|O00165|HAX1_HUMAN HCLS1-associated protein X-1 OS=Homo sapiens OX=9606 GN=HAX1 PE=1 SV=2;tr|Q5VYD6|Q5VYD6_HUMAN HCLS1-associated protein X-1 (Fragment) OS=Homo sapiens OX=9606 GN=HAX1 PE=1 SV=1	1063000	0	0	1140700	0	0	3255000	989010	3	3	3	3	1	0	0	1	0	1	2	2	1	0	0	1	0	1	2	2	1	0	0	1	0	1	2	2	13.3	13.3	13.3	31.62	279	279;255;151
O00264	O00264	2	2	2	Membrane-associated progesterone receptor component 1	PGRMC1	sp|O00264|PGRC1_HUMAN Membrane-associated progesterone receptor component 1 OS=Homo sapiens OX=9606 GN=PGRMC1 PE=1 SV=3	7795800	2720000	2720300	10573000	0	0	5529600	2927400	1	2	2	2	2	1	2	2	0	0	1	1	2	1	2	2	0	0	1	1	2	1	2	2	0	0	1	1	12.3	12.3	12.3	21.671	195	195
O00291	O00291	1	1	1	Huntingtin-interacting protein 1	HIP1	sp|O00291|HIP1_HUMAN Huntingtin-interacting protein 1 OS=Homo sapiens OX=9606 GN=HIP1 PE=1 SV=5	0	0	0	0	0	0	0	2236400	1	1	1	1	0	0	0	0	0	0	0	1	0	0	0	0	0	0	0	1	0	0	0	0	0	0	0	1	1.4	1.4	1.4	116.22	1037	1037
O00411	O00411	1	1	1	DNA-directed RNA polymerase, mitochondrial	POLRMT	sp|O00411|RPOM_HUMAN DNA-directed RNA polymerase, mitochondrial OS=Homo sapiens OX=9606 GN=POLRMT PE=1 SV=2	0	0	0	0	0	0	1583400	0	1	1	1	1	1	0	0	0	0	0	1	0	1	0	0	0	0	0	1	0	1	0	0	0	0	0	1	0	1.1	1.1	1.1	138.62	1230	1230
O00425;F8WD15	O00425	4;1	3;1	3;1	Insulin-like growth factor 2 mRNA-binding protein 3	IGF2BP3	sp|O00425|IF2B3_HUMAN Insulin-like growth factor 2 mRNA-binding protein 3 OS=Homo sapiens OX=9606 GN=IGF2BP3 PE=1 SV=2	2187500	1786200	0	5119900	0	6576800	11354000	3804000	2	4	3	3	1	1	1	2	0	3	4	2	1	1	0	2	0	2	3	1	1	1	0	2	0	2	3	1	7.1	5.4	5.4	63.704	579	579;81
O00483	O00483	1	1	1	Cytochrome c oxidase subunit NDUFA4	NDUFA4	sp|O00483|NDUA4_HUMAN Cytochrome c oxidase subunit NDUFA4 OS=Homo sapiens OX=9606 GN=NDUFA4 PE=1 SV=1	15011000	8169100	5880500	22957000	0	5983900	10633000	3160900	1	1	1	1	1	1	1	1	0	1	1	1	1	1	1	1	0	1	1	1	1	1	1	1	0	1	1	1	14.8	14.8	14.8	9.3697	81	81
O00625	O00625	1	1	1	Pirin	PIR	sp|O00625|PIR_HUMAN Pirin OS=Homo sapiens OX=9606 GN=PIR PE=1 SV=1	0	0	0	0	0	0	0	0	1	1	1	1	0	0	0	1	0	0	0	0	0	0	0	1	0	0	0	0	0	0	0	1	0	0	0	0	3.4	3.4	3.4	32.113	290	290
O00743	O00743	3	2	2	Serine/threonine-protein phosphatase 6 catalytic subunit;Serine/threonine-protein phosphatase 6 catalytic subunit, N-terminally processed	PPP6C	sp|O00743|PPP6_HUMAN Serine/threonine-protein phosphatase 6 catalytic subunit OS=Homo sapiens OX=9606 GN=PPP6C PE=1 SV=1	0	0	0	2477500	0	6527200	9216200	4826000	1	3	2	2	0	0	0	1	0	2	3	2	0	0	0	1	0	2	2	2	0	0	0	1	0	2	2	2	11.5	7.9	7.9	35.144	305	305
Q4TT34;O00746;A2IDC9;A0A087WVT9;H0Y6J0;F2Z2X0	Q4TT34;O00746;A2IDC9;A0A087WVT9;H0Y6J0;F2Z2X0	2;2;1;1;1;1	2;2;1;1;1;1	2;2;1;1;1;1	Nucleoside diphosphate kinase;Nucleoside diphosphate kinase, mitochondrial	NME4	tr|Q4TT34|Q4TT34_HUMAN Nucleoside diphosphate kinase OS=Homo sapiens OX=9606 GN=NME4 PE=1 SV=1;sp|O00746|NDKM_HUMAN Nucleoside diphosphate kinase, mitochondrial OS=Homo sapiens OX=9606 GN=NME4 PE=1 SV=1;tr|A2IDC9|A2IDC9_HUMAN Nucleoside diphosphate kinase,	0	4622400	2408800	8271400	0	8156900	16428000	6728600	6	2	2	2	0	2	1	1	0	1	2	1	0	2	1	1	0	1	2	1	0	2	1	1	0	1	2	1	12.8	12.8	12.8	21.521	195	195;187;37;153;169;233
O00764;F2Z2Y4;A8MV33	O00764;F2Z2Y4	9;7;1	9;7;1	9;7;1	Pyridoxal kinase	PDXK	sp|O00764|PDXK_HUMAN Pyridoxal kinase OS=Homo sapiens OX=9606 GN=PDXK PE=1 SV=1;tr|F2Z2Y4|F2Z2Y4_HUMAN Pyridoxal kinase OS=Homo sapiens OX=9606 GN=PDXK PE=1 SV=1	1089000000	509290000	321130000	1625500000	106360000	750370000	2360900000	858940000	3	9	9	9	7	6	7	7	6	7	8	7	7	6	7	7	6	7	8	7	7	6	7	7	6	7	8	7	29.2	29.2	29.2	35.102	312	312;272;87
O14617;A0A2R8Y4J3;A0A2R8Y611;A0A087WYN6	O14617;A0A2R8Y4J3;A0A2R8Y611	3;2;2;1	3;2;2;1	3;2;2;1	AP-3 complex subunit delta-1	AP3D1	sp|O14617|AP3D1_HUMAN AP-3 complex subunit delta-1 OS=Homo sapiens OX=9606 GN=AP3D1 PE=1 SV=1;tr|A0A2R8Y4J3|A0A2R8Y4J3_HUMAN AP-3 complex subunit delta-1 (Fragment) OS=Homo sapiens OX=9606 GN=AP3D1 PE=1 SV=1;tr|A0A2R8Y611|A0A2R8Y611_HUMAN AP-3 complex subu	908970	0	0	4120700	0	0	0	0	4	3	3	3	1	0	1	3	0	0	0	0	1	0	1	3	0	0	0	0	1	0	1	3	0	0	0	0	3.2	3.2	3.2	130.16	1153	1153;431;945;203
O14646	O14646	1	1	1	Chromodomain-helicase-DNA-binding protein 1	CHD1	sp|O14646|CHD1_HUMAN Chromodomain-helicase-DNA-binding protein 1 OS=Homo sapiens OX=9606 GN=CHD1 PE=1 SV=2	0	38484000	17607000	0	0	0	0	9218000	1	1	1	1	0	1	1	0	0	0	0	1	0	1	1	0	0	0	0	1	0	1	1	0	0	0	0	1	0.8	0.8	0.8	196.69	1710	1710
O14654	O14654	20	20	20	Insulin receptor substrate 4	IRS4	sp|O14654|IRS4_HUMAN Insulin receptor substrate 4 OS=Homo sapiens OX=9606 GN=IRS4 PE=1 SV=1	173300000	80428000	55147000	225780000	0	16531000	29981000	12800000	1	20	20	20	17	12	10	18	0	6	8	7	17	12	10	18	0	6	8	7	17	12	10	18	0	6	8	7	18.9	18.9	18.9	133.77	1257	1257
O14744;H0YJX6;H7BZ44;G3V5T6;H0YJ77;H0YJD3;G3V580;G3V2L6;G3V5L5;G3V2X6	O14744;H0YJX6	9;5;3;2;2;2;2;2;1;1	9;5;3;2;2;2;2;2;1;1	9;5;3;2;2;2;2;2;1;1	Protein arginine N-methyltransferase 5;Protein arginine N-methyltransferase 5, N-terminally processed	PRMT5	sp|O14744|ANM5_HUMAN Protein arginine N-methyltransferase 5 OS=Homo sapiens OX=9606 GN=PRMT5 PE=1 SV=4;tr|H0YJX6|H0YJX6_HUMAN Protein arginine N-methyltransferase 5 (Fragment) OS=Homo sapiens OX=9606 GN=PRMT5 PE=1 SV=1	27096000	12290000	11548000	56791000	0	0	0	0	10	9	9	9	7	7	7	9	0	0	0	0	7	7	7	9	0	0	0	0	7	7	7	9	0	0	0	0	15.9	15.9	15.9	72.683	637	637;279;179;104;138;177;180;183;169;185
O14828	O14828	1	1	1	Secretory carrier-associated membrane protein 3	SCAMP3	sp|O14828|SCAM3_HUMAN Secretory carrier-associated membrane protein 3 OS=Homo sapiens OX=9606 GN=SCAMP3 PE=1 SV=3	0	4090700	0	4493100	0	0	0	0	1	1	1	1	0	1	0	1	0	0	0	0	0	1	0	1	0	0	0	0	0	1	0	1	0	0	0	0	4.9	4.9	4.9	38.287	347	347
O14880;Q5VV89;Q5VV87	O14880;Q5VV89;Q5VV87	3;3;2	3;3;2	3;3;2	Microsomal glutathione S-transferase 3	MGST3	sp|O14880|MGST3_HUMAN Microsomal glutathione S-transferase 3 OS=Homo sapiens OX=9606 GN=MGST3 PE=1 SV=1;tr|Q5VV89|Q5VV89_HUMAN Microsomal glutathione S-transferase 3 OS=Homo sapiens OX=9606 GN=MGST3 PE=1 SV=1;tr|Q5VV87|Q5VV87_HUMAN Microsomal glutathione S	21599000	8550400	7933500	22469000	0	2973300	5295200	2318500	3	3	3	3	3	3	3	3	0	1	2	2	3	3	3	3	0	1	2	2	3	3	3	3	0	1	2	2	25	25	25	16.516	152	152;166;129
Q5SRD1;O14925;B4DDK6	Q5SRD1;O14925;B4DDK6	2;2;1	2;2;1	2;2;1	Putative mitochondrial import inner membrane translocase subunit Tim23B;Mitochondrial import inner membrane translocase subunit Tim23	TIMM23B;TIMM23	sp|Q5SRD1|TI23B_HUMAN Putative mitochondrial import inner membrane translocase subunit Tim23B OS=Homo sapiens OX=9606 GN=TIMM23B PE=5 SV=2;sp|O14925|TIM23_HUMAN Mitochondrial import inner membrane translocase subunit Tim23 OS=Homo sapiens OX=9606 GN=TIMM23	0	0	7516700	21922000	0	4180500	0	0	3	2	2	2	1	0	1	1	0	1	0	0	1	0	1	1	0	1	0	0	1	0	1	1	0	1	0	0	7.4	7.4	7.4	28.048	257	257;209;140
O14980	O14980	1	1	1	Exportin-1	XPO1	sp|O14980|XPO1_HUMAN Exportin-1 OS=Homo sapiens OX=9606 GN=XPO1 PE=1 SV=1	0	0	1099400	0	0	0	0	0	1	1	1	1	1	0	1	0	0	0	0	0	1	0	1	0	0	0	0	0	1	0	1	0	0	0	0	0	1.1	1.1	1.1	123.38	1071	1071
O15111	O15111	3	3	3	Inhibitor of nuclear factor kappa-B kinase subunit alpha	CHUK	sp|O15111|IKKA_HUMAN Inhibitor of nuclear factor kappa-B kinase subunit alpha OS=Homo sapiens OX=9606 GN=CHUK PE=1 SV=2	1520000	710800	0	3283200	0	6114200	4061400	4787500	1	3	3	3	2	1	0	2	0	3	2	3	2	1	0	2	0	3	2	3	2	1	0	2	0	3	2	3	4.6	4.6	4.6	84.639	745	745
O15173	O15173	1	1	1	Membrane-associated progesterone receptor component 2	PGRMC2	sp|O15173|PGRC2_HUMAN Membrane-associated progesterone receptor component 2 OS=Homo sapiens OX=9606 GN=PGRMC2 PE=1 SV=1	868650	0	525820	1316400	0	0	0	0	1	1	1	1	1	0	1	1	0	0	0	0	1	0	1	1	0	0	0	0	1	0	1	1	0	0	0	0	6.3	6.3	6.3	23.818	223	223
Q5T8U5;O15260	Q5T8U5;O15260	1;1	1;1	1;1	Surfeit locus protein 4	SURF4	tr|Q5T8U5|Q5T8U5_HUMAN Surfeit 4 OS=Homo sapiens OX=9606 GN=SURF4 PE=1 SV=1;sp|O15260|SURF4_HUMAN Surfeit locus protein 4 OS=Homo sapiens OX=9606 GN=SURF4 PE=1 SV=3	5815500	4884200	2598700	7418200	0	5516100	8683100	3293800	2	1	1	1	1	1	1	1	0	1	1	1	1	1	1	1	0	1	1	1	1	1	1	1	0	1	1	1	4.3	4.3	4.3	21.127	186	186;269
O15371;B0QYA5;B0QYA4;B0QYA8;B0QYA6	O15371;B0QYA5	3;2;1;1;1	3;2;1;1;1	3;2;1;1;1	Eukaryotic translation initiation factor 3 subunit D	EIF3D	sp|O15371|EIF3D_HUMAN Eukaryotic translation initiation factor 3 subunit D OS=Homo sapiens OX=9606 GN=EIF3D PE=1 SV=1;tr|B0QYA5|B0QYA5_HUMAN Eukaryotic translation initiation factor 3 subunit D (Fragment) OS=Homo sapiens OX=9606 GN=EIF3D PE=1 SV=1	3465800	1565700	1082200	4409900	0	552320	803030	0	5	3	3	3	2	1	2	2	0	1	1	0	2	1	2	2	0	1	1	0	2	1	2	2	0	1	1	0	7.5	7.5	7.5	63.972	548	548;269;105;123;173
O43143	O43143	10	10	10	Pre-mRNA-splicing factor ATP-dependent RNA helicase DHX15	DHX15	sp|O43143|DHX15_HUMAN Pre-mRNA-splicing factor ATP-dependent RNA helicase DHX15 OS=Homo sapiens OX=9606 GN=DHX15 PE=1 SV=2	131900000	51760000	19044000	115930000	4260900	65267000	58655000	47529000	1	10	10	10	6	5	5	8	2	8	6	7	6	5	5	8	2	8	6	7	6	5	5	8	2	8	6	7	14.6	14.6	14.6	90.932	795	795
O43242;H0YGV8	O43242;H0YGV8	2;1	2;1	2;1	26S proteasome non-ATPase regulatory subunit 3	PSMD3	sp|O43242|PSMD3_HUMAN 26S proteasome non-ATPase regulatory subunit 3 OS=Homo sapiens OX=9606 GN=PSMD3 PE=1 SV=2;tr|H0YGV8|H0YGV8_HUMAN 26S proteasome non-ATPase regulatory subunit 3 (Fragment) OS=Homo sapiens OX=9606 GN=PSMD3 PE=1 SV=2	3304200	0	0	5219600	0	0	0	0	2	2	2	2	1	0	0	2	0	0	0	0	1	0	0	2	0	0	0	0	1	0	0	2	0	0	0	0	4.1	4.1	4.1	60.977	534	534;117
O43347	O43347	1	1	1	RNA-binding protein Musashi homolog 1	MSI1	sp|O43347|MSI1H_HUMAN RNA-binding protein Musashi homolog 1 OS=Homo sapiens OX=9606 GN=MSI1 PE=1 SV=1	0	0	0	931030	0	0	1806800	0	1	1	1	1	0	0	0	1	0	0	1	0	0	0	0	1	0	0	1	0	0	0	0	1	0	0	1	0	5.2	5.2	5.2	39.124	362	362
O43390;B4DT28;A0A286YEZ8	O43390;B4DT28	6;4;1	3;3;1	3;3;1	Heterogeneous nuclear ribonucleoprotein R	HNRNPR	sp|O43390|HNRPR_HUMAN Heterogeneous nuclear ribonucleoprotein R OS=Homo sapiens OX=9606 GN=HNRNPR PE=1 SV=1;tr|B4DT28|B4DT28_HUMAN Heterogeneous nuclear ribonucleoprotein R OS=Homo sapiens OX=9606 GN=HNRNPR PE=1 SV=1	0	0	3521400	0	0	1500000	0	1934600	3	6	3	3	0	0	4	0	0	1	1	2	0	0	2	0	0	1	0	2	0	0	2	0	0	1	0	2	12	7	7	70.942	633	633;494;141
O43660;H0YA24	O43660;H0YA24	2;1	2;1	2;1	Pleiotropic regulator 1	PLRG1	sp|O43660|PLRG1_HUMAN Pleiotropic regulator 1 OS=Homo sapiens OX=9606 GN=PLRG1 PE=1 SV=1;tr|H0YA24|H0YA24_HUMAN Pleiotropic regulator 1 (Fragment) OS=Homo sapiens OX=9606 GN=PLRG1 PE=1 SV=1	0	494120	0	1757500	0	399990	1351400	0	2	2	2	2	0	1	0	1	0	1	2	0	0	1	0	1	0	1	2	0	0	1	0	1	0	1	2	0	4.7	4.7	4.7	57.193	514	514;156
O43707;H9KV75;M0QZQ3;C9JY79;P12814;Q9H254	O43707;H9KV75;M0QZQ3;C9JY79;P12814;Q9H254	2;1;1;1;1;1	2;1;1;1;1;1	2;1;1;1;1;1	Alpha-actinin-4;Alpha-actinin-1;Spectrin beta chain, non-erythrocytic 4	ACTN4;ACTN1;SPTBN4	sp|O43707|ACTN4_HUMAN Alpha-actinin-4 OS=Homo sapiens OX=9606 GN=ACTN4 PE=1 SV=2;tr|H9KV75|H9KV75_HUMAN Alpha-actinin-1 OS=Homo sapiens OX=9606 GN=ACTN1 PE=1 SV=1;tr|M0QZQ3|M0QZQ3_HUMAN Spectrin beta chain OS=Homo sapiens OX=9606 GN=SPTBN4 PE=1 SV=1;tr|C9J	0	0	1722200	0	0	0	0	0	6	2	2	2	0	0	2	0	0	0	0	0	0	0	2	0	0	0	0	0	0	0	2	0	0	0	0	0	2.4	2.4	2.4	104.85	911	911;822;2002;2564;892;2564
U3KQL4;U3KPU7;U3KQS2;O43826	U3KQL4;U3KPU7;U3KQS2;O43826	1;1;1;1	1;1;1;1	1;1;1;1	Glucose-6-phosphate translocase	SLC37A4	tr|U3KQL4|U3KQL4_HUMAN Glucose-6-phosphate exchanger SLC37A4 OS=Homo sapiens OX=9606 GN=SLC37A4 PE=1 SV=2;tr|U3KPU7|U3KPU7_HUMAN Glucose-6-phosphate exchanger SLC37A4 OS=Homo sapiens OX=9606 GN=SLC37A4 PE=1 SV=2;tr|U3KQS2|U3KQS2_HUMAN Glucose-6-phosphate e	905300	0	0	2676800	0	0	0	0	4	1	1	1	1	0	0	1	0	0	0	0	1	0	0	1	0	0	0	0	1	0	0	1	0	0	0	0	4.5	4.5	4.5	38.311	356	356;429;451;429
O43854	O43854	1	1	1	EGF-like repeat and discoidin I-like domain-containing protein 3	EDIL3	sp|O43854|EDIL3_HUMAN EGF-like repeat and discoidin I-like domain-containing protein 3 OS=Homo sapiens OX=9606 GN=EDIL3 PE=1 SV=1	0	0	0	877640	0	672760	955610	370560	1	1	1	1	0	0	0	1	0	1	1	1	0	0	0	1	0	1	1	1	0	0	0	1	0	1	1	1	3.3	3.3	3.3	53.764	480	480
O43920	O43920	2	2	2	NADH dehydrogenase [ubiquinone] iron-sulfur protein 5	NDUFS5	sp|O43920|NDUS5_HUMAN NADH dehydrogenase [ubiquinone] iron-sulfur protein 5 OS=Homo sapiens OX=9606 GN=NDUFS5 PE=1 SV=3	9993700	0	1338900	17006000	0	0	3376300	0	1	2	2	2	2	0	1	2	0	0	1	0	2	0	1	2	0	0	1	0	2	0	1	2	0	0	1	0	17.9	17.9	17.9	12.517	106	106
O60318	O60318	1	1	1	Germinal-center associated nuclear protein	MCM3AP	sp|O60318|GANP_HUMAN Germinal-center associated nuclear protein OS=Homo sapiens OX=9606 GN=MCM3AP PE=1 SV=2	529500	0	0	873740	0	0	0	0	1	1	1	1	1	0	0	1	0	0	0	0	1	0	0	1	0	0	0	0	1	0	0	1	0	0	0	0	0.6	0.6	0.6	218.4	1980	1980
O60341;R4GMQ1;R4GMP9	O60341;R4GMQ1;R4GMP9	2;2;1	2;2;1	2;2;1	Lysine-specific histone demethylase 1A	KDM1A	sp|O60341|KDM1A_HUMAN Lysine-specific histone demethylase 1A OS=Homo sapiens OX=9606 GN=KDM1A PE=1 SV=2;tr|R4GMQ1|R4GMQ1_HUMAN Lysine-specific histone demethylase OS=Homo sapiens OX=9606 GN=KDM1A PE=1 SV=2;tr|R4GMP9|R4GMP9_HUMAN Lysine-specific histone dem	598970	0	0	1005200	0	0	0	0	3	2	2	2	1	1	0	1	0	0	0	0	1	1	0	1	0	0	0	0	1	1	0	1	0	0	0	0	3.5	3.5	3.5	92.902	852	852;858;301
O60506;B7Z645;F6UXX1	O60506;B7Z645;F6UXX1	6;4;3	6;4;3	3;2;1	Heterogeneous nuclear ribonucleoprotein Q	SYNCRIP	sp|O60506|HNRPQ_HUMAN Heterogeneous nuclear ribonucleoprotein Q OS=Homo sapiens OX=9606 GN=SYNCRIP PE=1 SV=2;tr|B7Z645|B7Z645_HUMAN Heterogeneous nuclear ribonucleoprotein Q OS=Homo sapiens OX=9606 GN=SYNCRIP PE=1 SV=1;tr|F6UXX1|F6UXX1_HUMAN Heterogeneous	0	3140900	9493800	0	0	0	0	2169800	3	6	6	3	1	1	3	1	0	2	2	2	1	1	3	1	0	2	2	2	1	1	1	1	0	2	1	2	10.1	10.1	5	69.602	623	623;464;185
O60563	O60563	1	1	1	Cyclin-T1	CCNT1	sp|O60563|CCNT1_HUMAN Cyclin-T1 OS=Homo sapiens OX=9606 GN=CCNT1 PE=1 SV=1	4011100	0	0	5743800	0	3585500	6621200	2685800	1	1	1	1	1	0	0	1	0	1	1	1	1	0	0	1	0	1	1	1	1	0	0	1	0	1	1	1	3.2	3.2	3.2	80.684	726	726
O60568;H7C2S8;H7C2V1	O60568;H7C2S8;H7C2V1	2;1;1	2;1;1	2;1;1	Procollagen-lysine,2-oxoglutarate 5-dioxygenase 3	PLOD3	sp|O60568|PLOD3_HUMAN Multifunctional procollagen lysine hydroxylase and glycosyltransferase LH3 OS=Homo sapiens OX=9606 GN=PLOD3 PE=1 SV=1;tr|H7C2S8|H7C2S8_HUMAN Multifunctional procollagen lysine hydroxylase and glycosyltransferase LH3 (Fragment) OS=Homo	9055000	0	0	6229100	0	0	0	0	3	2	2	2	2	1	0	1	0	0	0	0	2	1	0	1	0	0	0	0	2	1	0	1	0	0	0	0	3.3	3.3	3.3	84.784	738	738;264;270
O60658;H0YKR1;E9PIJ0;H0YNP3	O60658	13;4;4;1	13;4;4;1	12;4;4;1	High affinity cAMP-specific and IBMX-insensitive 3,5-cyclic phosphodiesterase 8A	PDE8A	sp|O60658|PDE8A_HUMAN High affinity cAMP-specific and IBMX-insensitive 3,5-cyclic phosphodiesterase 8A OS=Homo sapiens OX=9606 GN=PDE8A PE=1 SV=2	23428000	18605000	10699000	47727000	1030700	54263000	73888000	41978000	4	13	13	12	7	6	4	9	3	9	11	12	7	6	4	9	3	9	11	12	7	6	4	9	3	9	11	11	18.8	18.8	17.6	93.303	829	829;231;272;126
O60684;P52294;Q5TFJ7;O15131;S4R3E5;C9JYI4	O60684;P52294;Q5TFJ7;O15131	4;3;2;2;1;1	4;3;2;2;1;1	4;3;2;2;1;1	Importin subunit alpha-7;Importin subunit alpha-5;Importin subunit alpha-5, N-terminally processed;Importin subunit alpha-6	KPNA6;KPNA1;KPNA5	sp|O60684|IMA7_HUMAN Importin subunit alpha-7 OS=Homo sapiens OX=9606 GN=KPNA6 PE=1 SV=1;sp|P52294|IMA5_HUMAN Importin subunit alpha-5 OS=Homo sapiens OX=9606 GN=KPNA1 PE=1 SV=3;tr|Q5TFJ7|Q5TFJ7_HUMAN Importin subunit alpha-7 (Fragment) OS=Homo sapiens OX=	3975700	833800	886700	3073800	0	3816900	4752000	4061700	6	4	4	4	2	1	1	1	0	2	1	3	2	1	1	1	0	2	1	3	2	1	1	1	0	2	1	3	9.5	9.5	9.5	60.029	536	536;538;321;536;186;328
O60725	O60725	1	1	1	Protein-S-isoprenylcysteine O-methyltransferase	ICMT	sp|O60725|ICMT_HUMAN Protein-S-isoprenylcysteine O-methyltransferase OS=Homo sapiens OX=9606 GN=ICMT PE=1 SV=1	6693500	0	2964100	7736600	0	0	0	0	1	1	1	1	1	0	1	1	0	0	0	0	1	0	1	1	0	0	0	0	1	0	1	1	0	0	0	0	3.5	3.5	3.5	31.938	284	284
U3KQK0;Q99880;Q99879;Q99877;Q93079;Q5QNW6;P62807;P58876;P57053;O60814	U3KQK0;Q99880;Q99879;Q99877;Q93079;Q5QNW6;P62807;P58876;P57053;O60814	3;3;3;3;3;3;3;3;3;3	3;3;3;3;3;3;3;3;3;3	2;2;2;2;2;2;2;2;2;2	Histone H2B;Histone H2B type 1-L;Histone H2B type 1-M;Histone H2B type 1-N;Histone H2B type 1-H;Histone H2B type 2-F;Histone H2B type 1-C/E/F/G/I;Histone H2B type 1-D;Histone H2B type F-S;Histone H2B type 1-K	HIST1H2BN;HIST1H2BL;HIST1H2BM;HIST1H2BH;HIST2H2BF;HIST1H2BC;HIST1H2BD;H2BFS;HIST1H2BK	tr|U3KQK0|U3KQK0_HUMAN Histone H2B OS=Homo sapiens OX=9606 GN=H2BC15 PE=1 SV=1;sp|Q99880|H2B1L_HUMAN Histone H2B type 1-L OS=Homo sapiens OX=9606 GN=H2BC13 PE=1 SV=3;sp|Q99879|H2B1M_HUMAN Histone H2B type 1-M OS=Homo sapiens OX=9606 GN=H2BC14 PE=1 SV=3;sp|	51760000	333540000	222180000	143240000	50070000	158370000	132700000	112730000	10	3	3	2	1	1	3	1	1	1	1	1	1	1	3	1	1	1	1	1	1	1	2	1	1	1	1	1	14.5	14.5	5.4	18.804	166	166;126;126;126;126;126;126;126;126;126
V9GYU0;V9GYS0;O60830	V9GYU0;V9GYS0;O60830	1;1;1	1;1;1	1;1;1	Mitochondrial import inner membrane translocase subunit Tim17-B	TIMM17B	tr|V9GYU0|V9GYU0_HUMAN Mitochondrial import inner membrane translocase subunit Tim17-B (Fragment) OS=Homo sapiens OX=9606 GN=TIMM17B PE=1 SV=1;tr|V9GYS0|V9GYS0_HUMAN Mitochondrial import inner membrane translocase subunit Tim17-B OS=Homo sapiens OX=9606 GN	9302800	2706000	1856400	10474000	0	0	1742100	0	3	1	1	1	1	1	1	1	0	0	1	0	1	1	1	1	0	0	1	0	1	1	1	1	0	0	1	0	13.8	13.8	13.8	17.023	159	159;192;172
O60832;H7C2Q9;H7C2Q2;H7C0M1;C9IYT0	O60832;H7C2Q9;H7C2Q2;H7C0M1;C9IYT0	2;1;1;1;1	2;1;1;1;1	2;1;1;1;1	H/ACA ribonucleoprotein complex subunit 4	DKC1	sp|O60832|DKC1_HUMAN H/ACA ribonucleoprotein complex subunit DKC1 OS=Homo sapiens OX=9606 GN=DKC1 PE=1 SV=3;tr|H7C2Q9|H7C2Q9_HUMAN H/ACA ribonucleoprotein complex subunit DKC1 (Fragment) OS=Homo sapiens OX=9606 GN=DKC1 PE=1 SV=1;tr|H7C2Q2|H7C2Q2_HUMAN H/AC	0	3655300	0	8301400	0	0	0	1361100	5	2	2	2	0	1	0	1	0	0	0	1	0	1	0	1	0	0	0	1	0	1	0	1	0	0	0	1	5.4	5.4	5.4	57.673	514	514;169;207;229;258
O60884	O60884	2	2	2	DnaJ homolog subfamily A member 2	DNAJA2	sp|O60884|DNJA2_HUMAN DnaJ homolog subfamily A member 2 OS=Homo sapiens OX=9606 GN=DNAJA2 PE=1 SV=1	26303000	17473000	11188000	27988000	3111100	35634000	48475000	23999000	1	2	2	2	2	2	2	2	1	2	2	2	2	2	2	2	1	2	2	2	2	2	2	2	1	2	2	2	5.1	5.1	5.1	45.745	412	412
O60885;M0QZD9;M0QYW0;M0R0H4	O60885;M0QZD9	23;12;6;5	23;12;6;5	21;10;6;5	Bromodomain-containing protein 4	BRD4	sp|O60885|BRD4_HUMAN Bromodomain-containing protein 4 OS=Homo sapiens OX=9606 GN=BRD4 PE=1 SV=2;tr|M0QZD9|M0QZD9_HUMAN Bromodomain-containing protein 4 (Fragment) OS=Homo sapiens OX=9606 GN=BRD4 PE=1 SV=1	631520000	426170000	247050000	983890000	138400000	962470000	1518200000	643850000	4	23	23	21	17	15	14	20	10	18	22	20	17	15	14	20	10	18	22	20	15	13	12	18	8	16	20	18	21	21	19.9	152.22	1362	1362;572;146;105
O75063;X6RH03	O75063	3;1	3;1	3;1	Glycosaminoglycan xylosylkinase	FAM20B	sp|O75063|XYLK_HUMAN Glycosaminoglycan xylosylkinase OS=Homo sapiens OX=9606 GN=FAM20B PE=1 SV=1	3050200	3272700	0	5342400	0	904670	5699200	6832800	2	3	3	3	1	1	0	2	0	2	2	3	1	1	0	2	0	2	2	3	1	1	0	2	0	2	2	3	6.8	6.8	6.8	46.432	409	409;138
O75131	O75131	1	1	1	Copine-3	CPNE3	sp|O75131|CPNE3_HUMAN Copine-3 OS=Homo sapiens OX=9606 GN=CPNE3 PE=1 SV=1	0	0	0	0	0	0	5070300	1540700	1	1	1	1	0	0	0	0	0	1	1	1	0	0	0	0	0	1	1	1	0	0	0	0	0	1	1	1	3	3	3	60.13	537	537
O75306	O75306	2	2	2	NADH dehydrogenase [ubiquinone] iron-sulfur protein 2, mitochondrial	NDUFS2	sp|O75306|NDUS2_HUMAN NADH dehydrogenase [ubiquinone] iron-sulfur protein 2, mitochondrial OS=Homo sapiens OX=9606 GN=NDUFS2 PE=1 SV=2	14279000	0	6367000	15412000	0	3321300	0	3433700	1	2	2	2	1	1	2	1	0	1	0	1	1	1	2	1	0	1	0	1	1	1	2	1	0	1	0	1	6.5	6.5	6.5	52.545	463	463
O75340;A0A024QZ42;E7EPW6;H0Y9X3	O75340;A0A024QZ42	4;2;1;1	4;2;1;1	4;2;1;1	Programmed cell death protein 6	PDCD6	sp|O75340|PDCD6_HUMAN Programmed cell death protein 6 OS=Homo sapiens OX=9606 GN=PDCD6 PE=1 SV=1;tr|A0A024QZ42|A0A024QZ42_HUMAN HCG1985580, isoform CRA_c OS=Homo sapiens OX=9606 GN=PDCD6 PE=1 SV=1	5457000	3012800	917370	8506200	0	5125100	31918000	15485000	4	4	4	4	2	3	2	3	1	2	4	4	2	3	2	3	1	2	4	4	2	3	2	3	1	2	4	4	24.6	24.6	24.6	21.868	191	191;121;73;104
O75351	O75351	2	1	1	Vacuolar protein sorting-associated protein 4B	VPS4B	sp|O75351|VPS4B_HUMAN Vacuolar protein sorting-associated protein 4B OS=Homo sapiens OX=9606 GN=VPS4B PE=1 SV=2	0	0	0	8089500	0	0	0	0	1	2	1	1	1	1	1	2	0	1	1	1	0	0	0	1	0	0	0	0	0	0	0	1	0	0	0	0	5.4	2.7	2.7	49.301	444	444
O75367;D6RCF2;B4DJC3	O75367	6;2;2	6;2;2	6;2;2	Core histone macro-H2A.1	H2AFY	sp|O75367|H2AY_HUMAN Core histone macro-H2A.1 OS=Homo sapiens OX=9606 GN=H2AFY PE=1 SV=4	0	12336000	2388000	0	685470	4606500	0	1436000	3	6	6	6	0	4	2	0	1	3	0	1	0	4	2	0	1	3	0	1	0	4	2	0	1	3	0	1	17.7	17.7	17.7	39.617	372	372;165;200
O75396	O75396	1	1	1	Vesicle-trafficking protein SEC22b	SEC22B	sp|O75396|SC22B_HUMAN Vesicle-trafficking protein SEC22b OS=Homo sapiens OX=9606 GN=SEC22B PE=1 SV=4	0	0	0	0	0	0	0	0	1	1	1	1	0	0	0	0	0	0	1	0	0	0	0	0	0	0	1	0	0	0	0	0	0	0	1	0	3.3	3.3	3.3	24.593	215	215
O75489	O75489	2	2	2	NADH dehydrogenase [ubiquinone] iron-sulfur protein 3, mitochondrial	NDUFS3	sp|O75489|NDUS3_HUMAN NADH dehydrogenase [ubiquinone] iron-sulfur protein 3, mitochondrial OS=Homo sapiens OX=9606 GN=NDUFS3 PE=1 SV=1	1127100	891470	0	1631400	0	0	0	0	1	2	2	2	1	1	0	1	0	0	0	0	1	1	0	1	0	0	0	0	1	1	0	1	0	0	0	0	6.8	6.8	6.8	30.241	264	264
O75531;E9PJJ8	O75531	3;1	3;1	3;1	Barrier-to-autointegration factor;Barrier-to-autointegration factor, N-terminally processed	BANF1	sp|O75531|BAF_HUMAN Barrier-to-autointegration factor OS=Homo sapiens OX=9606 GN=BANF1 PE=1 SV=1	0	6145600	924590	0	0	3802800	346770	0	2	3	3	3	0	1	1	0	0	1	1	0	0	1	1	0	0	1	1	0	0	1	1	0	0	1	1	0	30.3	30.3	30.3	10.058	89	89;28
O75533;B4DGZ4;A0A494C1M2	O75533	3;1;1	3;1;1	3;1;1	Splicing factor 3B subunit 1	SF3B1	sp|O75533|SF3B1_HUMAN Splicing factor 3B subunit 1 OS=Homo sapiens OX=9606 GN=SF3B1 PE=1 SV=3	1233800	5497100	772280	1098800	0	6029500	5952100	1013600	3	3	3	3	1	2	1	1	0	3	3	1	1	2	1	1	0	3	3	1	1	2	1	1	0	3	3	1	3.6	3.6	3.6	145.83	1304	1304;154;161
O75643;A0A494C1A5	O75643;A0A494C1A5	21;11	21;11	21;11	U5 small nuclear ribonucleoprotein 200 kDa helicase	SNRNP200	sp|O75643|U520_HUMAN U5 small nuclear ribonucleoprotein 200 kDa helicase OS=Homo sapiens OX=9606 GN=SNRNP200 PE=1 SV=2;tr|A0A494C1A5|A0A494C1A5_HUMAN U5 small nuclear ribonucleoprotein 200 kDa helicase (Fragment) OS=Homo sapiens OX=9606 GN=SNRNP200 PE=1 SV	75103000	28591000	20191000	117700000	0	2698000	7982600	1900200	2	21	21	21	16	9	9	17	0	2	5	2	16	9	9	17	0	2	5	2	16	9	9	17	0	2	5	2	11.8	11.8	11.8	244.5	2136	2136;1375
O75746;F8W9J0;H0YFB2;B4DGK6	O75746	8;2;2;2	5;2;2;2	5;2;2;2	Calcium-binding mitochondrial carrier protein Aralar1	SLC25A12	sp|O75746|CMC1_HUMAN Calcium-binding mitochondrial carrier protein Aralar1 OS=Homo sapiens OX=9606 GN=SLC25A12 PE=1 SV=2	23252000	13734000	2675500	18932000	0	0	1095200	0	4	8	5	5	8	6	3	4	0	0	2	0	5	5	1	3	0	0	1	0	5	5	1	3	0	0	1	0	14	9.7	9.7	74.761	678	678;87;175;210
O75832;B1AJY6;B1AJY5;B1AJY7	O75832;B1AJY6;B1AJY5;B1AJY7	2;1;1;1	2;1;1;1	2;1;1;1	26S proteasome non-ATPase regulatory subunit 10	PSMD10	sp|O75832|PSD10_HUMAN 26S proteasome non-ATPase regulatory subunit 10 OS=Homo sapiens OX=9606 GN=PSMD10 PE=1 SV=1;tr|B1AJY6|B1AJY6_HUMAN 26S proteasome non-ATPase regulatory subunit 10 OS=Homo sapiens OX=9606 GN=PSMD10 PE=1 SV=1;tr|B1AJY5|B1AJY5_HUMAN 26S	1168700	0	1091000	1236800	0	0	0	0	4	2	2	2	1	0	1	1	0	0	0	0	1	0	1	1	0	0	0	0	1	0	1	1	0	0	0	0	15	15	15	24.428	226	226;110;185;193
O75955;A2AB13;A0A0G2JJQ6;A2AB12;A2AB10;A2AB11;A0A140T9R1;A0A140T974;A0A140T9B1;A0A140T957;A0A140T910;A0A140T9C3;A0A140T959;A0A140T9W4;A0A140T9X0;A2AB09	O75955;A2AB13;A0A0G2JJQ6;A2AB12;A2AB10;A2AB11;A0A140T9R1	4;3;3;3;3;2;2;1;1;1;1;1;1;1;1;1	4;3;3;3;3;2;2;1;1;1;1;1;1;1;1;1	4;3;3;3;3;2;2;1;1;1;1;1;1;1;1;1	Flotillin-1	FLOT1	sp|O75955|FLOT1_HUMAN Flotillin-1 OS=Homo sapiens OX=9606 GN=FLOT1 PE=1 SV=3;tr|A2AB13|A2AB13_HUMAN Flotillin (Fragment) OS=Homo sapiens OX=9606 GN=FLOT1 PE=1 SV=1;tr|A0A0G2JJQ6|A0A0G2JJQ6_HUMAN Flotillin (Fragment) OS=Homo sapiens OX=9606 GN=FLOT1 PE=1 SV	6339600	2046900	912190	10033000	0	1195200	0	0	16	4	4	4	3	1	1	3	0	1	0	0	3	1	1	3	0	1	0	0	3	1	1	3	0	1	0	0	12.6	12.6	12.6	47.355	427	427;185;210;235;252;192;357;90;115;138;147;165;182;186;231;238
O94822;H7BYG8	O94822	8;3	8;3	8;3	E3 ubiquitin-protein ligase listerin	LTN1	sp|O94822|LTN1_HUMAN E3 ubiquitin-protein ligase listerin OS=Homo sapiens OX=9606 GN=LTN1 PE=1 SV=6	0	0	0	0	0	11482000	10747000	6248800	2	8	8	8	0	0	0	0	0	5	5	5	0	0	0	0	0	5	5	5	0	0	0	0	0	5	5	5	6.2	6.2	6.2	200.55	1766	1766;767
O94832;K7EIG7;J3QRN6;J3KRL0	O94832;K7EIG7;J3QRN6	25;23;22;9	25;23;22;9	24;22;21;8	Unconventional myosin-Id	MYO1D	sp|O94832|MYO1D_HUMAN Unconventional myosin-Id OS=Homo sapiens OX=9606 GN=MYO1D PE=1 SV=2;tr|K7EIG7|K7EIG7_HUMAN Unconventional myosin-Id OS=Homo sapiens OX=9606 GN=MYO1D PE=1 SV=1;tr|J3QRN6|J3QRN6_HUMAN Unconventional myosin-Id OS=Homo sapiens OX=9606 GN=	156640000	65473000	51536000	230230000	0	0	815700	0	4	25	25	24	21	14	13	23	0	0	1	0	21	14	13	23	0	0	1	0	21	14	13	22	0	0	1	0	24.6	24.6	23.7	116.2	1006	1006;918;961;436
O94973;A0A0G2JS82	O94973;A0A0G2JS82	4;3	1;1	1;1	AP-2 complex subunit alpha-2	AP2A2	sp|O94973|AP2A2_HUMAN AP-2 complex subunit alpha-2 OS=Homo sapiens OX=9606 GN=AP2A2 PE=1 SV=2;tr|A0A0G2JS82|A0A0G2JS82_HUMAN AP-2 complex subunit alpha-2 (Fragment) OS=Homo sapiens OX=9606 GN=AP2A2 PE=1 SV=1	0	0	0	0	0	0	1388200	0	2	4	1	1	0	0	0	0	0	2	4	2	0	0	0	0	0	0	1	0	0	0	0	0	0	0	1	0	4.9	1.8	1.8	103.96	939	939;917
O95059	O95059	1	1	1	Ribonuclease P protein subunit p14	RPP14	sp|O95059|RPP14_HUMAN Ribonuclease P protein subunit p14 OS=Homo sapiens OX=9606 GN=RPP14 PE=1 SV=3	0	0	0	0	0	735030	638420	672490	1	1	1	1	0	0	0	0	0	1	1	1	0	0	0	0	0	1	1	1	0	0	0	0	0	1	1	1	9.7	9.7	9.7	13.693	124	124
O95197	O95197	1	1	1	Reticulon-3	RTN3	sp|O95197|RTN3_HUMAN Reticulon-3 OS=Homo sapiens OX=9606 GN=RTN3 PE=1 SV=2	1245800	0	0	0	0	3114400	4187000	2649800	1	1	1	1	1	0	0	1	0	1	1	1	1	0	0	1	0	1	1	1	1	0	0	1	0	1	1	1	1.1	1.1	1.1	112.61	1032	1032
O95347	O95347	2	2	2	Structural maintenance of chromosomes protein 2	SMC2	sp|O95347|SMC2_HUMAN Structural maintenance of chromosomes protein 2 OS=Homo sapiens OX=9606 GN=SMC2 PE=1 SV=2	2585400	1699900	3809300	1275500	0	1159900	0	0	1	2	2	2	1	1	1	1	0	1	0	0	1	1	1	1	0	1	0	0	1	1	1	1	0	1	0	0	2.5	2.5	2.5	135.65	1197	1197
O95373	O95373	6	6	6	Importin-7	IPO7	sp|O95373|IPO7_HUMAN Importin-7 OS=Homo sapiens OX=9606 GN=IPO7 PE=1 SV=1	0	0	0	842330	2136200	17168000	25515000	14437000	1	6	6	6	0	0	0	1	1	4	6	4	0	0	0	1	1	4	6	4	0	0	0	1	1	4	6	4	6.6	6.6	6.6	119.52	1038	1038
O95382	O95382	25	25	25	Mitogen-activated protein kinase kinase kinase 6	MAP3K6	sp|O95382|M3K6_HUMAN Mitogen-activated protein kinase kinase kinase 6 OS=Homo sapiens OX=9606 GN=MAP3K6 PE=1 SV=3	54931000	56260000	27630000	69073000	12007000	123980000	201880000	96275000	1	25	25	25	10	12	8	14	7	17	22	16	10	12	8	14	7	17	22	16	10	12	8	14	7	17	22	16	23.4	23.4	23.4	142.59	1288	1288
O95400	O95400	1	1	1	CD2 antigen cytoplasmic tail-binding protein 2	CD2BP2	sp|O95400|CD2B2_HUMAN CD2 antigen cytoplasmic tail-binding protein 2 OS=Homo sapiens OX=9606 GN=CD2BP2 PE=1 SV=1	612290	420310	0	749410	0	0	0	0	1	1	1	1	1	1	0	1	0	0	0	0	1	1	0	1	0	0	0	0	1	1	0	1	0	0	0	0	4.1	4.1	4.1	37.646	341	341
O95470	O95470	1	1	1	Sphingosine-1-phosphate lyase 1	SGPL1	sp|O95470|SGPL1_HUMAN Sphingosine-1-phosphate lyase 1 OS=Homo sapiens OX=9606 GN=SGPL1 PE=1 SV=3	0	0	0	0	0	0	1602300	0	1	1	1	1	0	0	0	0	0	0	1	0	0	0	0	0	0	0	1	0	0	0	0	0	0	0	1	0	2.3	2.3	2.3	63.523	568	568
O95487	O95487	17	17	17	Protein transport protein Sec24B	SEC24B	sp|O95487|SC24B_HUMAN Protein transport protein Sec24B OS=Homo sapiens OX=9606 GN=SEC24B PE=1 SV=2	13012000	9032000	5091300	48054000	6403100	73134000	73389000	46447000	1	17	17	17	5	4	4	8	4	12	12	10	5	4	4	8	4	12	12	10	5	4	4	8	4	12	12	10	15.6	15.6	15.6	137.42	1268	1268
O95573	O95573	2	2	2	Long-chain-fatty-acid--CoA ligase 3	ACSL3	sp|O95573|ACSL3_HUMAN Long-chain-fatty-acid--CoA ligase 3 OS=Homo sapiens OX=9606 GN=ACSL3 PE=1 SV=3	1460800	0	0	2943800	0	0	0	0	1	2	2	2	2	0	0	2	0	0	0	0	2	0	0	2	0	0	0	0	2	0	0	2	0	0	0	0	3.6	3.6	3.6	80.419	720	720
O95782;E9PR62;A0A0G2JQM1;M0R2D9;E9PNC4;A0A0G2JRS3;A0A0G2JS17;A0A0G2JQT9;H0YDE9;H0YEG0;A0A0G2JRF9;A0A0G2JQA4	O95782	9;2;2;1;1;1;1;1;1;1;1;1	9;2;2;1;1;1;1;1;1;1;1;1	6;0;0;0;0;0;0;0;0;0;0;0	AP-2 complex subunit alpha-1	AP2A1	sp|O95782|AP2A1_HUMAN AP-2 complex subunit alpha-1 OS=Homo sapiens OX=9606 GN=AP2A1 PE=1 SV=3	391130	0	0	728370	0	20214000	26210000	10287000	12	9	9	6	1	0	0	1	0	6	7	4	1	0	0	1	0	6	7	4	1	0	0	1	0	4	4	2	9.5	9.5	6.6	107.54	977	977;378;634;57;125;140;156;173;184;185;356;356
O95816	O95816	3	3	3	BAG family molecular chaperone regulator 2	BAG2	sp|O95816|BAG2_HUMAN BAG family molecular chaperone regulator 2 OS=Homo sapiens OX=9606 GN=BAG2 PE=1 SV=1	6448300	3461900	0	13553000	776430	39656000	60819000	39840000	1	3	3	3	1	1	0	2	2	2	3	3	1	1	0	2	2	2	3	3	1	1	0	2	2	2	3	3	15.6	15.6	15.6	23.772	211	211
O95831;E9PMA0	O95831;E9PMA0	5;3	5;3	5;3	Apoptosis-inducing factor 1, mitochondrial	AIFM1	sp|O95831|AIFM1_HUMAN Apoptosis-inducing factor 1, mitochondrial OS=Homo sapiens OX=9606 GN=AIFM1 PE=1 SV=1;tr|E9PMA0|E9PMA0_HUMAN Apoptosis-inducing factor 1, mitochondrial OS=Homo sapiens OX=9606 GN=AIFM1 PE=1 SV=1	16706000	26968000	4559300	57721000	0	1908600	0	0	2	5	5	5	3	4	3	4	0	1	0	0	3	4	3	4	0	1	0	0	3	4	3	4	0	1	0	0	9	9	9	66.9	613	613;274
O95881	O95881	2	2	2	Thioredoxin domain-containing protein 12	TXNDC12	sp|O95881|TXD12_HUMAN Thioredoxin domain-containing protein 12 OS=Homo sapiens OX=9606 GN=TXNDC12 PE=1 SV=1	0	0	0	1517100	0	2117400	1800200	1867600	1	2	2	2	0	0	0	1	0	2	1	1	0	0	0	1	0	2	1	1	0	0	0	1	0	2	1	1	14.5	14.5	14.5	19.206	172	172
P00338;F5GYU2;F5GXY2;F5GXH2;F5H5J4;F5H6W8;F5GWW2;F5GXU1;F5GZQ4;P07864;Q6ZMR3;F5GXC7;F5H5G7;F5H155;A0A087WUM2;G3XAP5;F5H245;F5H8H6	P00338	8;3;3;3;2;2;1;1;1;1;1;1;1;1;1;1;1;1	8;3;3;3;2;2;1;1;1;1;1;1;1;1;1;1;1;1	7;3;3;3;2;2;1;1;1;0;0;1;0;0;0;0;0;1	L-lactate dehydrogenase A chain	LDHA	sp|P00338|LDHA_HUMAN L-lactate dehydrogenase A chain OS=Homo sapiens OX=9606 GN=LDHA PE=1 SV=2	13595000	8344800	23592000	7445400	0	2608200	2611900	1200100	18	8	8	7	4	3	6	2	0	1	1	1	4	3	6	2	0	1	1	1	4	3	5	2	0	1	1	1	27.1	27.1	23.5	36.688	332	332;144;156;114;89;94;45;46;72;332;332;45;183;225;233;241;318;42
P00367;P49448	P00367;P49448	5;4	5;4	5;4	Glutamate dehydrogenase 1, mitochondrial;Glutamate dehydrogenase 2, mitochondrial	GLUD1;GLUD2	sp|P00367|DHE3_HUMAN Glutamate dehydrogenase 1, mitochondrial OS=Homo sapiens OX=9606 GN=GLUD1 PE=1 SV=2;sp|P49448|DHE4_HUMAN Glutamate dehydrogenase 2, mitochondrial OS=Homo sapiens OX=9606 GN=GLUD2 PE=1 SV=2	5328100	2212500	3701700	6662900	0	6244900	8340000	1784900	2	5	5	5	2	1	4	1	0	2	2	1	2	1	4	1	0	2	2	1	2	1	4	1	0	2	2	1	10.9	10.9	10.9	61.397	558	558;558
P00403	P00403	5	5	5	Cytochrome c oxidase subunit 2	MT-CO2	sp|P00403|COX2_HUMAN Cytochrome c oxidase subunit 2 OS=Homo sapiens OX=9606 GN=MT-CO2 PE=1 SV=1	37267000	19014000	17124000	56157000	0	12737000	5912000	5957700	1	5	5	5	4	2	1	5	0	2	2	1	4	2	1	5	0	2	2	1	4	2	1	5	0	2	2	1	28.2	28.2	28.2	25.565	227	227
P00558	P00558	4	4	4	Phosphoglycerate kinase 1	PGK1	sp|P00558|PGK1_HUMAN Phosphoglycerate kinase 1 OS=Homo sapiens OX=9606 GN=PGK1 PE=1 SV=3	0	0	8519800	0	0	0	0	0	1	4	4	4	0	0	4	0	0	0	0	0	0	0	4	0	0	0	0	0	0	0	4	0	0	0	0	0	11.5	11.5	11.5	44.614	417	417
P00846	P00846	2	2	2	ATP synthase subunit a	MT-ATP6	sp|P00846|ATP6_HUMAN ATP synthase subunit a OS=Homo sapiens OX=9606 GN=MT-ATP6 PE=1 SV=1	8523900	3495900	2124100	10301000	0	4466200	5791100	2007900	1	2	2	2	1	1	1	2	0	1	1	1	1	1	1	2	0	1	1	1	1	1	1	2	0	1	1	1	10.6	10.6	10.6	24.817	226	226
Q5TCI8;P02545;A0A0C4DGC5;Q3BDU5	Q5TCI8;P02545;A0A0C4DGC5;Q3BDU5	2;2;1;1	2;2;1;1	2;2;1;1	Prelamin-A/C;Lamin-A/C	LMNA	tr|Q5TCI8|Q5TCI8_HUMAN Prelamin-A/C OS=Homo sapiens OX=9606 GN=LMNA PE=1 SV=1;sp|P02545|LMNA_HUMAN Prelamin-A/C OS=Homo sapiens OX=9606 GN=LMNA PE=1 SV=1;tr|A0A0C4DGC5|A0A0C4DGC5_HUMAN Prelamin-A/C (Fragment) OS=Homo sapiens OX=9606 GN=LMNA PE=1 SV=1;tr|Q3	0	0	2027200	0	0	0	986180	0	4	2	2	2	0	0	1	0	0	0	1	0	0	0	1	0	0	0	1	0	0	0	1	0	0	0	1	0	5.7	5.7	5.7	55.762	491	491;664;260;487
P04075;J3KPS3;H3BQN4;H3BU78;H3BPS8;H3BUH7;H3BR04;H3BMQ8;H3BR68;P09972;A8MVZ9;K7EKH5;C9J8F3;J3KSV6;J3QKP5	P04075;J3KPS3;H3BQN4;H3BU78;H3BPS8	18;17;16;11;11;8;8;7;5;5;3;1;1;1;1	18;17;16;11;11;8;8;7;5;5;3;1;1;1;1	18;17;16;11;11;8;8;7;5;5;3;1;1;1;1	Fructose-bisphosphate aldolase A;Fructose-bisphosphate aldolase	ALDOA	sp|P04075|ALDOA_HUMAN Fructose-bisphosphate aldolase A OS=Homo sapiens OX=9606 GN=ALDOA PE=1 SV=2;tr|J3KPS3|J3KPS3_HUMAN Fructose-bisphosphate aldolase OS=Homo sapiens OX=9606 GN=ALDOA PE=1 SV=1;tr|H3BQN4|H3BQN4_HUMAN Fructose-bisphosphate aldolase OS=Homo	17098000	4513600	35077000	65431000	1855900	63401000	148670000	48392000	15	18	18	18	6	1	8	7	1	8	11	10	6	1	8	7	1	8	11	10	6	1	8	7	1	8	11	10	53.6	53.6	53.6	39.42	364	364;368;361;204;278;155;162;140;130;364;336;135;149;175;180
P04181	P04181	3	3	3	Ornithine aminotransferase, mitochondrial;Ornithine aminotransferase, hepatic form;Ornithine aminotransferase, renal form	OAT	sp|P04181|OAT_HUMAN Ornithine aminotransferase, mitochondrial OS=Homo sapiens OX=9606 GN=OAT PE=1 SV=1	0	0	3513700	0	0	0	0	0	1	3	3	3	0	0	3	0	0	0	0	0	0	0	3	0	0	0	0	0	0	0	3	0	0	0	0	0	9.6	9.6	9.6	48.534	439	439
P04406;E7EUT5	P04406;E7EUT5	16;12	16;12	16;12	Glyceraldehyde-3-phosphate dehydrogenase	GAPDH	sp|P04406|G3P_HUMAN Glyceraldehyde-3-phosphate dehydrogenase OS=Homo sapiens OX=9606 GN=GAPDH PE=1 SV=3;tr|E7EUT5|E7EUT5_HUMAN Glyceraldehyde-3-phosphate dehydrogenase OS=Homo sapiens OX=9606 GN=GAPDH PE=1 SV=1	78379000	17562000	128280000	176900000	12154000	64951000	187190000	47882000	2	16	16	16	7	3	13	7	3	6	8	6	7	3	13	7	3	6	8	6	7	3	13	7	3	6	8	6	46.6	46.6	46.6	36.053	335	335;260
P04843;B7Z4L4	P04843;B7Z4L4	6;3	6;3	6;3	Dolichyl-diphosphooligosaccharide--protein glycosyltransferase subunit 1	RPN1	sp|P04843|RPN1_HUMAN Dolichyl-diphosphooligosaccharide--protein glycosyltransferase subunit 1 OS=Homo sapiens OX=9606 GN=RPN1 PE=1 SV=1;tr|B7Z4L4|B7Z4L4_HUMAN Dolichyl-diphosphooligosaccharide--protein glycosyltransferase subunit 1 OS=Homo sapiens OX=9606	0	6661300	3530200	0	0	10392000	9461000	10157000	2	6	6	6	0	1	3	0	0	3	2	3	0	1	3	0	0	3	2	3	0	1	3	0	0	3	2	3	13.3	13.3	13.3	68.569	607	607;435
P04844;Q5JYR7;Q5JYR4;F2Z3K5	P04844;Q5JYR7;Q5JYR4	8;6;4;2	8;6;4;2	8;6;4;2	Dolichyl-diphosphooligosaccharide--protein glycosyltransferase subunit 2	RPN2	sp|P04844|RPN2_HUMAN Dolichyl-diphosphooligosaccharide--protein glycosyltransferase subunit 2 OS=Homo sapiens OX=9606 GN=RPN2 PE=1 SV=3;tr|Q5JYR7|Q5JYR7_HUMAN Dolichyl-diphosphooligosaccharide--protein glycosyltransferase subunit 2 (Fragment) OS=Homo sapie	30492000	17781000	9226700	66297000	788830	22371000	27818000	13240000	4	8	8	8	6	4	3	5	1	5	6	6	6	4	3	5	1	5	6	6	6	4	3	5	1	5	6	6	17.4	17.4	17.4	69.283	631	631;344;166;162
P05023;M0R116;A0A2R8YEY8;A0A0A0MT26;P13637;B1AKY9;P50993;H0Y7C1;Q13733;E9PRA5;Q5TC01;Q5TC05;M0QXF2;P20648;P54707	P05023;M0R116;A0A2R8YEY8;A0A0A0MT26;P13637	9;5;5;5;5;4;4;3;3;2;1;1;1;1;1	9;5;5;5;5;4;4;3;3;2;1;1;1;1;1	9;5;5;5;5;4;4;3;3;2;1;1;1;1;1	Sodium/potassium-transporting ATPase subunit alpha-1;Sodium/potassium-transporting ATPase subunit alpha-3	ATP1A1;ATP1A3	sp|P05023|AT1A1_HUMAN Sodium/potassium-transporting ATPase subunit alpha-1 OS=Homo sapiens OX=9606 GN=ATP1A1 PE=1 SV=1;tr|M0R116|M0R116_HUMAN Sodium/potassium-transporting ATPase subunit alpha OS=Homo sapiens OX=9606 GN=ATP1A3 PE=1 SV=1;tr|A0A2R8YEY8|A0A2R	46330000	14359000	18965000	51589000	0	8449900	12756000	4347400	15	9	9	9	6	2	5	7	0	3	4	3	6	2	5	7	0	3	4	3	6	2	5	7	0	3	4	3	11.6	11.6	11.6	112.89	1023	1023;983;1010;1226;1013;1009;1020;714;1029;517;144;157;251;1035;1039
P05141;Q9H0C2	P05141	15;3	15;3	4;0	ADP/ATP translocase 2;ADP/ATP translocase 2, N-terminally processed	SLC25A5	sp|P05141|ADT2_HUMAN ADP/ATP translocase 2 OS=Homo sapiens OX=9606 GN=SLC25A5 PE=1 SV=7	1751300000	1057500000	615070000	2428100000	35485000	299850000	460670000	213120000	2	15	15	4	12	11	12	14	7	11	11	10	12	11	12	14	7	11	11	10	3	3	3	3	4	4	4	4	39.3	39.3	14.4	32.852	298	298;315
P05386;H0YL57	P05386	3;1	3;1	3;1	60S acidic ribosomal protein P1	RPLP1	sp|P05386|RLA1_HUMAN 60S acidic ribosomal protein P1 OS=Homo sapiens OX=9606 GN=RPLP1 PE=1 SV=1	11354000	6333100	7715300	27930000	5903400	21213000	32087000	27654000	2	3	3	3	2	2	2	3	2	3	3	2	2	2	2	3	2	3	3	2	2	2	2	3	2	3	3	2	57.9	57.9	57.9	11.514	114	114;54
P05387;H0YDD8	P05387;H0YDD8	5;3	5;3	5;3	60S acidic ribosomal protein P2	RPLP2	sp|P05387|RLA2_HUMAN 60S acidic ribosomal protein P2 OS=Homo sapiens OX=9606 GN=RPLP2 PE=1 SV=1;tr|H0YDD8|H0YDD8_HUMAN 60S acidic ribosomal protein P2 (Fragment) OS=Homo sapiens OX=9606 GN=RPLP2 PE=1 SV=1	17551000	7156000	57932000	31669000	1349100	26196000	43587000	23325000	2	5	5	5	2	2	4	2	1	2	3	2	2	2	4	2	1	2	3	2	2	2	4	2	1	2	3	2	69.6	69.6	69.6	11.665	115	115;92
P05455;E9PFL9;E7ERC4	P05455	3;1;1	3;1;1	3;1;1	Lupus La protein	SSB	sp|P05455|LA_HUMAN Lupus La protein OS=Homo sapiens OX=9606 GN=SSB PE=1 SV=2	1801400	1226700	577280	2395600	0	2248200	4726600	1671800	3	3	3	3	1	1	1	1	0	1	2	1	1	1	1	1	0	1	2	1	1	1	1	1	0	1	2	1	7.8	7.8	7.8	46.836	408	408;134;184
P06576;H0YH81;F8W079;F8W0P7;H0YI37	P06576;H0YH81;F8W079	15;12;8;4;3	15;12;8;4;3	15;12;8;4;3	ATP synthase subunit beta, mitochondrial;ATP synthase subunit beta	ATP5B	sp|P06576|ATPB_HUMAN ATP synthase subunit beta, mitochondrial OS=Homo sapiens OX=9606 GN=ATP5F1B PE=1 SV=3;tr|H0YH81|H0YH81_HUMAN ATP synthase subunit beta (Fragment) OS=Homo sapiens OX=9606 GN=ATP5F1B PE=1 SV=1;tr|F8W079|F8W079_HUMAN ATP synthase subunit	0	3872700	62652000	7140600	0	1953600	4912200	0	5	15	15	15	1	3	12	1	0	1	2	0	1	3	12	1	0	1	2	0	1	3	12	1	0	1	2	0	31	31	31	56.559	529	529;362;284;270;133
P06748;E5RI98;E5RGW4	P06748	7;3;1	7;3;1	7;3;1	Nucleophosmin	NPM1	sp|P06748|NPM_HUMAN Nucleophosmin OS=Homo sapiens OX=9606 GN=NPM1 PE=1 SV=2	3871700	6738200	33751000	28994000	2493700	24964000	24826000	16815000	3	7	7	7	1	1	4	2	1	2	2	2	1	1	4	2	1	2	2	2	1	1	4	2	1	2	2	2	22.4	22.4	22.4	32.575	294	294;111;59
Q8N257;Q16778;P33778;P23527;P06899;Q6DRA6;Q6DN03	Q8N257;Q16778;P33778;P23527;P06899;Q6DRA6;Q6DN03	3;3;3;3;3;2;2	2;2;2;2;2;2;2	2;2;2;2;2;2;2	Histone H2B type 3-B;Histone H2B type 2-E;Histone H2B type 1-B;Histone H2B type 1-O;Histone H2B type 1-J;Putative histone H2B type 2-D;Putative histone H2B type 2-C	HIST3H2BB;HIST2H2BE;HIST1H2BB;HIST1H2BO;HIST1H2BJ;HIST2H2BD;HIST2H2BC	sp|Q8N257|H2B3B_HUMAN Histone H2B type 3-B OS=Homo sapiens OX=9606 GN=HIST3H2BB PE=1 SV=3;sp|Q16778|H2B2E_HUMAN Histone H2B type 2-E OS=Homo sapiens OX=9606 GN=HIST2H2BE PE=1 SV=3;sp|P33778|H2B1B_HUMAN Histone H2B type 1-B OS=Homo sapiens OX=9606 GN=HIST1H	35452000	191340000	84651000	89609000	24379000	106750000	118800000	83564000	7	3	2	2	1	1	3	1	1	1	1	1	1	1	2	1	1	1	1	1	1	1	2	1	1	1	1	1	19	7.1	7.1	13.908	126	126;126;126;126;126;164;193
P07196;A0A0S2Z436;A0A087X0W2	P07196;A0A0S2Z436;A0A087X0W2	3;2;2	2;2;2	2;2;2	Neurofilament light polypeptide	NEFL	sp|P07196|NFL_HUMAN Neurofilament light polypeptide OS=Homo sapiens OX=9606 GN=NEFL PE=1 SV=3;tr|A0A0S2Z436|A0A0S2Z436_HUMAN Neurofilament light polypeptide (Fragment) OS=Homo sapiens OX=9606 GN=NEFL PE=1 SV=1;tr|A0A087X0W2|A0A087X0W2_HUMAN Neurofilament l	0	0	3378200	0	0	0	0	0	3	3	2	2	0	0	3	0	0	0	0	0	0	0	2	0	0	0	0	0	0	0	2	0	0	0	0	0	5.2	3.5	3.5	61.516	543	543;284;284
P07237;I3L0S0;H0Y3Z3;H7BZ94;I3L3P5;I3L312	P07237;I3L0S0;H0Y3Z3;H7BZ94	3;2;2;2;1;1	3;2;2;2;1;1	3;2;2;2;1;1	Protein disulfide-isomerase	P4HB	sp|P07237|PDIA1_HUMAN Protein disulfide-isomerase OS=Homo sapiens OX=9606 GN=P4HB PE=1 SV=3;tr|I3L0S0|I3L0S0_HUMAN Protein disulfide-isomerase (Fragment) OS=Homo sapiens OX=9606 GN=P4HB PE=1 SV=1;tr|H0Y3Z3|H0Y3Z3_HUMAN Protein disulfide-isomerase (Fragment	0	0	5950300	0	0	0	0	0	6	3	3	3	0	0	3	0	0	0	0	0	0	0	3	0	0	0	0	0	0	0	3	0	0	0	0	0	6.1	6.1	6.1	57.116	508	508;148;274;464;156;208
Q5JP53;P07437;Q5ST81;G3V2A3;G3V5W4;G3V2R8;G3V3R4;G3V2N6;G3V3J6;G3V3W7	Q5JP53;P07437;Q5ST81	32;32;27;6;2;2;2;2;1;1	9;9;4;0;2;2;2;2;1;1	7;7;4;0;0;0;0;0;0;0	Tubulin beta chain	TUBB	tr|Q5JP53|Q5JP53_HUMAN Tubulin beta chain OS=Homo sapiens OX=9606 GN=TUBB PE=1 SV=1;sp|P07437|TBB5_HUMAN Tubulin beta chain OS=Homo sapiens OX=9606 GN=TUBB PE=1 SV=2;tr|Q5ST81|Q5ST81_HUMAN Tubulin beta chain OS=Homo sapiens OX=9606 GN=TUBB PE=1 SV=1	306010000	106810000	130530000	450010000	7356600	134850000	196950000	118980000	10	32	9	7	18	16	25	20	10	17	18	16	3	2	8	3	2	3	2	3	2	2	6	2	2	3	2	3	59.2	20.2	16.7	47.766	426	426;444;372;189;97;118;148;164;55;87
Q5URX0;P07686	Q5URX0;P07686	2;2	2;2	2;2	Beta-hexosaminidase subunit beta;Beta-hexosaminidase subunit beta chain B;Beta-hexosaminidase subunit beta chain A	HEXB	tr|Q5URX0|Q5URX0_HUMAN Beta-hexosaminidase subunit beta OS=Homo sapiens OX=9606 GN=HEXB PE=1 SV=1;sp|P07686|HEXB_HUMAN Beta-hexosaminidase subunit beta OS=Homo sapiens OX=9606 GN=HEXB PE=1 SV=3	15634000	18902000	9332200	18055000	0	15753000	15980000	7619100	2	2	2	2	1	2	2	1	0	2	2	2	1	2	2	1	0	2	2	2	1	2	2	1	0	2	2	2	8.2	8.2	8.2	38.258	331	331;556
P07737;K7EJ44;I3L3D5;CON__P02584	P07737;K7EJ44;I3L3D5	5;3;3;1	5;3;3;1	5;3;3;1	Profilin-1	PFN1	sp|P07737|PROF1_HUMAN Profilin-1 OS=Homo sapiens OX=9606 GN=PFN1 PE=1 SV=2;tr|K7EJ44|K7EJ44_HUMAN Profilin OS=Homo sapiens OX=9606 GN=PFN1 PE=1 SV=1;tr|I3L3D5|I3L3D5_HUMAN Profilin (Fragment) OS=Homo sapiens OX=9606 GN=PFN1 PE=1 SV=1	0	0	24299000	0	0	0	0	0	4	5	5	5	0	0	5	0	0	0	0	0	0	0	5	0	0	0	0	0	0	0	5	0	0	0	0	0	50	50	50	15.054	140	140;104;165;140
P07814;V9GYZ6	P07814	11;5	11;5	11;5	Bifunctional glutamate/proline--tRNA ligase;Glutamate--tRNA ligase;Proline--tRNA ligase	EPRS	sp|P07814|SYEP_HUMAN Bifunctional glutamate/proline--tRNA ligase OS=Homo sapiens OX=9606 GN=EPRS PE=1 SV=5	19369000	10030000	7922900	47876000	1943300	18704000	20565000	10100000	2	11	11	11	5	4	4	9	2	7	6	7	5	4	4	9	2	7	6	7	5	4	4	9	2	7	6	7	8.2	8.2	8.2	170.59	1512	1512;968
P07900;Q14568;G3V2J8;Q58FG0	P07900	14;5;3;2	7;2;3;1	7;2;3;1	Heat shock protein HSP 90-alpha	HSP90AA1	sp|P07900|HS90A_HUMAN Heat shock protein HSP 90-alpha OS=Homo sapiens OX=9606 GN=HSP90AA1 PE=1 SV=5	2370800	1325300	31760000	2950100	0	2285300	2790000	1538400	4	14	7	7	3	3	13	3	0	3	4	2	1	1	7	1	0	1	1	1	1	1	7	1	0	1	1	1	20.9	11.6	11.6	84.659	732	732;343;174;334
P08183	P08183	1	1	1	Multidrug resistance protein 1	ABCB1	sp|P08183|MDR1_HUMAN ATP-dependent translocase ABCB1 OS=Homo sapiens OX=9606 GN=ABCB1 PE=1 SV=3	0	0	0	7666000	0	0	9413300	0	1	1	1	1	0	0	0	1	0	0	1	0	0	0	0	1	0	0	1	0	0	0	0	1	0	0	1	0	0.7	0.7	0.7	141.48	1280	1280
P08238;Q58FF7;Q58FG1;F8W026;Q96GW1;A0A1W2PRR1;Q58FF6	P08238	18;4;2;1;1;1;1	18;4;2;1;1;1;1	9;1;0;0;0;0;0	Heat shock protein HSP 90-beta	HSP90AB1	sp|P08238|HS90B_HUMAN Heat shock protein HSP 90-beta OS=Homo sapiens OX=9606 GN=HSP90AB1 PE=1 SV=4	20413000	10618000	235120000	27331000	903850	13645000	26588000	13331000	7	18	18	9	3	2	15	4	1	3	6	4	3	2	15	4	1	3	6	4	1	0	7	2	1	1	3	2	25.3	25.3	12.8	83.263	724	724;597;418;48;315;315;505
P08240	P08240	1	1	1	Signal recognition particle receptor subunit alpha	SRPR	sp|P08240|SRPRA_HUMAN Signal recognition particle receptor subunit alpha OS=Homo sapiens OX=9606 GN=SRPRA PE=1 SV=2	0	0	0	772980	0	0	0	0	1	1	1	1	0	0	0	1	0	0	0	0	0	0	0	1	0	0	0	0	0	0	0	1	0	0	0	0	2.5	2.5	2.5	69.81	638	638
P08559;Q5JPU0;Q5JPT9;Q5JPU1;Q5JPU2;P29803	P08559;Q5JPU0;Q5JPT9;Q5JPU1	5;3;3;3;1;1	5;3;3;3;1;1	5;3;3;3;1;1	Pyruvate dehydrogenase E1 component subunit alpha, somatic form, mitochondrial	PDHA1	sp|P08559|ODPA_HUMAN Pyruvate dehydrogenase E1 component subunit alpha, somatic form, mitochondrial OS=Homo sapiens OX=9606 GN=PDHA1 PE=1 SV=3;tr|Q5JPU0|Q5JPU0_HUMAN Pyruvate dehydrogenase E1 component subunit alpha, somatic form, mitochondrial OS=Homo sap	15863000	8518600	7131600	25231000	2440300	10845000	20903000	7160300	6	5	5	5	3	2	1	3	1	2	4	2	3	2	1	3	1	2	4	2	3	2	1	3	1	2	4	2	17.4	17.4	17.4	43.295	390	390;180;203;205;121;388
P08574	P08574	3	3	3	Cytochrome c1, heme protein, mitochondrial	CYC1	sp|P08574|CY1_HUMAN Cytochrome c1, heme protein, mitochondrial OS=Homo sapiens OX=9606 GN=CYC1 PE=1 SV=3	10623000	2097900	2801800	17442000	0	1175100	1542700	592790	1	3	3	3	3	1	1	3	0	1	1	1	3	1	1	3	0	1	1	1	3	1	1	3	0	1	1	1	9.2	9.2	9.2	35.422	325	325
P08670;B0YJC4;B0YJC5;A0A1B0GTT5;A0A1B0GVG8;P17661;H7C5W5;P41219;Q16352;P12036	P08670;B0YJC4	16;14;7;6;4;2;1;1;1;1	16;14;7;6;4;2;1;1;1;1	15;13;6;6;4;1;1;1;0;0	Vimentin	VIM	sp|P08670|VIME_HUMAN Vimentin OS=Homo sapiens OX=9606 GN=VIM PE=1 SV=4;tr|B0YJC4|B0YJC4_HUMAN Vimentin OS=Homo sapiens OX=9606 GN=VIM PE=1 SV=1	4493600	4751000	114180000	9480100	0	3221300	2794800	1429600	10	16	16	15	2	1	15	2	0	1	1	1	2	1	15	2	0	1	1	1	2	1	14	2	0	1	1	1	38.4	38.4	36.5	53.651	466	466;431;228;149;109;470;200;470;499;1026
P09211;A8MX94;A0A2R8Y5E5;A0A087X243;A0A087X2E9	P09211;A8MX94	3;2;1;1;1	3;2;1;1;1	3;2;1;1;1	Glutathione S-transferase P	GSTP1	sp|P09211|GSTP1_HUMAN Glutathione S-transferase P OS=Homo sapiens OX=9606 GN=GSTP1 PE=1 SV=2;tr|A8MX94|A8MX94_HUMAN Glutathione S-transferase P OS=Homo sapiens OX=9606 GN=GSTP1 PE=1 SV=1	0	0	3721900	0	0	0	0	0	5	3	3	3	0	0	3	0	0	0	0	0	0	0	3	0	0	0	0	0	0	0	3	0	0	0	0	0	19	19	19	23.356	210	210;174;58;69;79
P09543;K7EN66;C9K0L8;K7ERZ0;K7ERC4	P09543	4;1;1;1;1	4;1;1;1;1	4;1;1;1;1	2,3-cyclic-nucleotide 3-phosphodiesterase	CNP	sp|P09543|CN37_HUMAN 2,3-cyclic-nucleotide 3-phosphodiesterase OS=Homo sapiens OX=9606 GN=CNP PE=1 SV=2	5611800	0	2211900	3714200	0	0	842940	0	5	4	4	4	2	0	1	2	0	0	1	0	2	0	1	2	0	0	1	0	2	0	1	2	0	0	1	0	12.1	12.1	12.1	47.578	421	421;120;144;153;164
P09622;E9PEX6;F8WDM5;A0A1W2PR83;F2Z2E3	P09622;E9PEX6	6;5;1;1;1	6;5;1;1;1	6;5;1;1;1	Dihydrolipoyl dehydrogenase, mitochondrial;Dihydrolipoyl dehydrogenase	DLD	sp|P09622|DLDH_HUMAN Dihydrolipoyl dehydrogenase, mitochondrial OS=Homo sapiens OX=9606 GN=DLD PE=1 SV=2;tr|E9PEX6|E9PEX6_HUMAN Dihydrolipoyl dehydrogenase OS=Homo sapiens OX=9606 GN=DLD PE=1 SV=1	13006000	7975100	3103400	61932000	0	10690000	0	972220	5	6	6	6	3	2	2	5	0	3	1	1	3	2	2	5	0	3	1	1	3	2	2	5	0	3	1	1	14.9	14.9	14.9	54.177	509	509;486;114;114;115
P09669	P09669	1	1	1	Cytochrome c oxidase subunit 6C	COX6C	sp|P09669|COX6C_HUMAN Cytochrome c oxidase subunit 6C OS=Homo sapiens OX=9606 GN=COX6C PE=1 SV=2	0	0	0	4820900	0	0	5169800	2102200	1	1	1	1	0	0	0	1	0	0	1	1	0	0	0	1	0	0	1	1	0	0	0	1	0	0	1	1	9.3	9.3	9.3	8.7813	75	75
P09874	P09874	11	11	11	Poly [ADP-ribose] polymerase 1	PARP1	sp|P09874|PARP1_HUMAN Poly [ADP-ribose] polymerase 1 OS=Homo sapiens OX=9606 GN=PARP1 PE=1 SV=4	3929400	5771900	23648000	13908000	739420	7963800	13058000	2989800	1	11	11	11	3	2	8	5	1	3	5	2	3	2	8	5	1	3	5	2	3	2	8	5	1	3	5	2	16.1	16.1	16.1	113.08	1014	1014
P0DN76;Q01081;Q8WU68;K7EJH3;A0A1B0GW87;K7EJM7;M0QYK5;M0R2N4	P0DN76;Q01081;Q8WU68	6;6;4;2;2;2;2;2	6;6;4;2;2;2;2;2	6;6;4;2;2;2;2;2	Splicing factor U2AF 35 kDa subunit;Splicing factor U2AF 26 kDa subunit	U2AF1;U2AF1L4	sp|P0DN76|U2AF5_HUMAN Splicing factor U2AF 35 kDa subunit-like protein OS=Homo sapiens OX=9606 GN=U2AF1L5 PE=1 SV=1;sp|Q01081|U2AF1_HUMAN Splicing factor U2AF 35 kDa subunit OS=Homo sapiens OX=9606 GN=U2AF1 PE=1 SV=3;sp|Q8WU68|U2AF4_HUMAN Splicing factor U	12035000	10458000	998020	19519000	2017300	12541000	29816000	16419000	8	6	6	6	3	3	1	4	1	3	4	5	3	3	1	4	1	3	4	5	3	3	1	4	1	3	4	5	19.6	19.6	19.6	27.872	240	240;240;220;39;45;51;66;97
P10599	P10599	6	6	6	Thioredoxin	TXN	sp|P10599|THIO_HUMAN Thioredoxin OS=Homo sapiens OX=9606 GN=TXN PE=1 SV=3	22549000	8692100	26341000	22435000	1200000	29099000	35917000	17869000	1	6	6	6	1	1	4	1	1	2	3	2	1	1	4	1	1	2	3	2	1	1	4	1	1	2	3	2	51.4	51.4	51.4	11.737	105	105
P10606	P10606	4	4	4	Cytochrome c oxidase subunit 5B, mitochondrial	COX5B	sp|P10606|COX5B_HUMAN Cytochrome c oxidase subunit 5B, mitochondrial OS=Homo sapiens OX=9606 GN=COX5B PE=1 SV=2	6980600	3707700	2680100	12824000	0	1829900	3257500	1232000	1	4	4	4	4	1	1	3	0	1	2	1	4	1	1	3	0	1	2	1	4	1	1	3	0	1	2	1	19.4	19.4	19.4	13.696	129	129
X6R5C5;X6R8A1;P10619;Q5JZH0	X6R5C5;X6R8A1;P10619;Q5JZH0	2;2;2;1	2;2;2;1	2;2;2;1	Carboxypeptidase;Lysosomal protective protein;Lysosomal protective protein 32 kDa chain;Lysosomal protective protein 20 kDa chain	CTSA	tr|X6R5C5|X6R5C5_HUMAN Carboxypeptidase OS=Homo sapiens OX=9606 GN=CTSA PE=1 SV=1;tr|X6R8A1|X6R8A1_HUMAN Carboxypeptidase OS=Homo sapiens OX=9606 GN=CTSA PE=1 SV=1;sp|P10619|PPGB_HUMAN Lysosomal protective protein OS=Homo sapiens OX=9606 GN=CTSA PE=1 SV=2;	3792900	874950	0	3612000	0	1283000	1941200	0	4	2	2	2	2	1	0	2	0	1	1	0	2	1	0	2	0	1	1	0	2	1	0	2	0	1	1	0	5	5	5	54.255	481	481;498;480;202
P10809;E7ESH4;E7EXB4;C9JL25;C9JL19;C9JCQ4	P10809	18;6;4;2;1;1	18;6;4;2;1;1	18;6;4;2;1;1	60 kDa heat shock protein, mitochondrial	HSPD1	sp|P10809|CH60_HUMAN 60 kDa heat shock protein, mitochondrial OS=Homo sapiens OX=9606 GN=HSPD1 PE=1 SV=2	25294000	11712000	118380000	33445000	0	5022600	11771000	3672100	6	18	18	18	4	3	15	5	0	3	3	2	4	3	15	5	0	3	3	2	4	3	15	5	0	3	3	2	32.1	32.1	32.1	61.054	573	573;234;221;175;83;94
P11021	P11021	13	11	11	78 kDa glucose-regulated protein	HSPA5	sp|P11021|BIP_HUMAN Endoplasmic reticulum chaperone BiP OS=Homo sapiens OX=9606 GN=HSPA5 PE=1 SV=2	78804000	43720000	52213000	138580000	7342700	41703000	69193000	39140000	1	13	11	11	8	7	11	9	4	6	8	8	6	5	9	7	4	4	6	6	6	5	9	7	4	4	6	6	20.6	20.6	20.6	72.332	654	654
P11142;E9PKE3;E9PNE6;A8K7Q2;E9PN89;E9PLF4;E9PI65;E9PQQ4;E9PQK7;E9PM13;E9PS65;E9PN25;E9PPY6	P11142;E9PKE3;E9PNE6;A8K7Q2	30;29;23;18;14;9;8;8;8;7;7;6;6	25;24;18;15;13;7;6;6;6;5;5;4;4	11;11;10;11;2;0;0;0;0;5;5;0;0	Heat shock cognate 71 kDa protein	HSPA8	sp|P11142|HSP7C_HUMAN Heat shock cognate 71 kDa protein OS=Homo sapiens OX=9606 GN=HSPA8 PE=1 SV=1;tr|E9PKE3|E9PKE3_HUMAN Heat shock cognate 71 kDa protein OS=Homo sapiens OX=9606 GN=HSPA8 PE=1 SV=1;tr|E9PNE6|E9PNE6_HUMAN Heat shock cognate 71 kDa protein	787570000	296680000	332460000	560710000	26354000	267810000	425980000	211510000	13	30	25	11	20	17	21	19	8	18	19	17	16	15	18	15	6	15	16	15	6	6	6	6	1	6	6	5	42.1	37.5	16.4	70.897	646	646;627;500;410;312;187;168;171;178;150;223;132;137
P11166	P11166	1	1	1	Solute carrier family 2, facilitated glucose transporter member 1	SLC2A1	sp|P11166|GTR1_HUMAN Solute carrier family 2, facilitated glucose transporter member 1 OS=Homo sapiens OX=9606 GN=SLC2A1 PE=1 SV=2	0	0	0	7932500	0	0	0	0	1	1	1	1	0	1	0	1	0	0	0	0	0	1	0	1	0	0	0	0	0	1	0	1	0	0	0	0	2.2	2.2	2.2	54.083	492	492
P11177	P11177	1	1	1	Pyruvate dehydrogenase E1 component subunit beta, mitochondrial	PDHB	sp|P11177|ODPB_HUMAN Pyruvate dehydrogenase E1 component subunit beta, mitochondrial OS=Homo sapiens OX=9606 GN=PDHB PE=1 SV=3	1681000	1204500	753590	2202900	0	1064200	1255700	642880	1	1	1	1	1	1	1	1	0	1	1	1	1	1	1	1	0	1	1	1	1	1	1	1	0	1	1	1	3.6	3.6	3.6	39.233	359	359
P11388	P11388	2	2	2	DNA topoisomerase 2-alpha	TOP2A	sp|P11388|TOP2A_HUMAN DNA topoisomerase 2-alpha OS=Homo sapiens OX=9606 GN=TOP2A PE=1 SV=3	0	0	1903500	0	0	0	0	0	1	2	2	2	0	0	2	0	0	0	0	0	0	0	2	0	0	0	0	0	0	0	2	0	0	0	0	0	1.5	1.5	1.5	174.38	1531	1531
Q5HY81;P11441	Q5HY81;P11441	4;4	4;4	4;4	Ubiquitin-like protein 4A	UBL4A	tr|Q5HY81|Q5HY81_HUMAN Ubiquitin-like protein 4A OS=Homo sapiens OX=9606 GN=UBL4A PE=1 SV=2;sp|P11441|UBL4A_HUMAN Ubiquitin-like protein 4A OS=Homo sapiens OX=9606 GN=UBL4A PE=1 SV=1	0	0	0	0	0	13952000	10744000	0	2	4	4	4	0	0	0	0	0	3	2	0	0	0	0	0	0	3	2	0	0	0	0	0	0	3	2	0	24.4	24.4	24.4	20.55	180	180;157
P11717;S4R328	P11717;S4R328	4;2	4;2	4;2	Cation-independent mannose-6-phosphate receptor	IGF2R	sp|P11717|MPRI_HUMAN Cation-independent mannose-6-phosphate receptor OS=Homo sapiens OX=9606 GN=IGF2R PE=1 SV=3;tr|S4R328|S4R328_HUMAN Cation-independent mannose-6-phosphate receptor (Fragment) OS=Homo sapiens OX=9606 GN=IGF2R PE=1 SV=1	5524200	0	0	4895700	0	0	0	0	2	4	4	4	4	0	0	2	0	0	0	0	4	0	0	2	0	0	0	0	4	0	0	2	0	0	0	0	2.3	2.3	2.3	274.37	2491	2491;185
P12004	P12004	2	2	2	Proliferating cell nuclear antigen	PCNA	sp|P12004|PCNA_HUMAN Proliferating cell nuclear antigen OS=Homo sapiens OX=9606 GN=PCNA PE=1 SV=1	0	0	0	15653000	0	0	0	0	1	2	2	2	0	0	1	1	0	0	0	0	0	0	1	1	0	0	0	0	0	0	1	1	0	0	0	0	8.4	8.4	8.4	28.768	261	261
P12235;V9GYG0	P12235;V9GYG0	12;9	3;3	3;3	ADP/ATP translocase 1	SLC25A4	sp|P12235|ADT1_HUMAN ADP/ATP translocase 1 OS=Homo sapiens OX=9606 GN=SLC25A4 PE=1 SV=4;tr|V9GYG0|V9GYG0_HUMAN ADP/ATP translocase 1 OS=Homo sapiens OX=9606 GN=SLC25A4 PE=1 SV=1	16329000	15527000	7643000	105450000	0	2678600	6899400	2648400	2	12	3	3	9	8	8	11	2	7	8	6	2	2	2	2	0	2	2	1	2	2	2	2	0	2	2	1	37.9	10.7	10.7	33.064	298	298;208
P12236	P12236	14	4	2	ADP/ATP translocase 3;ADP/ATP translocase 3, N-terminally processed	SLC25A6	sp|P12236|ADT3_HUMAN ADP/ATP translocase 3 OS=Homo sapiens OX=9606 GN=SLC25A6 PE=1 SV=4	103050000	66792000	58750000	35633000	3866000	17958000	24925000	13485000	1	14	4	2	13	10	11	13	4	9	9	8	4	2	2	3	1	2	2	2	2	1	1	1	1	1	1	1	40.3	18.1	9.4	32.866	298	298
P12277;G3V4N7;H0YJG0;G3V461;P06732	P12277;G3V4N7	10;6;4;3;1	10;6;4;3;1	10;6;4;3;1	Creatine kinase B-type	CKB	sp|P12277|KCRB_HUMAN Creatine kinase B-type OS=Homo sapiens OX=9606 GN=CKB PE=1 SV=1;tr|G3V4N7|G3V4N7_HUMAN Creatine kinase B-type (Fragment) OS=Homo sapiens OX=9606 GN=CKB PE=1 SV=1	0	0	53164000	0	0	0	0	0	5	10	10	10	0	0	10	0	0	0	0	0	0	0	10	0	0	0	0	0	0	0	10	0	0	0	0	0	38.8	38.8	38.8	42.644	381	381;217;179;128;381
P12532;F8WCN3;C9JSQ1;C9J995;C9J8F6;C9JJX8;C9J6W7;C9JT96;P17540	P12532;F8WCN3;C9JSQ1	10;7;6;4;4;3;3;3;2	10;7;6;4;4;3;3;3;2	10;7;6;4;4;3;3;3;2	Creatine kinase U-type, mitochondrial	CKMT1A;CKMT1B	sp|P12532|KCRU_HUMAN Creatine kinase U-type, mitochondrial OS=Homo sapiens OX=9606 GN=CKMT1A PE=1 SV=1;tr|F8WCN3|F8WCN3_HUMAN Creatine kinase U-type, mitochondrial OS=Homo sapiens OX=9606 GN=CKMT1A PE=1 SV=1;tr|C9JSQ1|C9JSQ1_HUMAN Creatine kinase U-type, m	17092000	3249800	2314200	37208000	1070300	25671000	32527000	15719000	9	10	10	10	5	3	2	6	1	6	8	6	5	3	2	6	1	6	8	6	5	3	2	6	1	6	8	6	25.4	25.4	25.4	47.036	417	417;298;241;129;148;103;203;221;419
P12956;B1AHC9	P12956;B1AHC9	6;5	6;5	6;5	X-ray repair cross-complementing protein 6	XRCC6	sp|P12956|XRCC6_HUMAN X-ray repair cross-complementing protein 6 OS=Homo sapiens OX=9606 GN=XRCC6 PE=1 SV=2;tr|B1AHC9|B1AHC9_HUMAN X-ray repair cross-complementing protein 6 OS=Homo sapiens OX=9606 GN=XRCC6 PE=1 SV=1	11218000	9510500	12548000	21056000	935010	5471900	12815000	4043900	2	6	6	6	2	2	5	3	1	1	1	1	2	2	5	3	1	1	1	1	2	2	5	3	1	1	1	1	13.1	13.1	13.1	69.842	609	609;559
P13010;C9JZ81	P13010	13;1	13;1	13;1	X-ray repair cross-complementing protein 5	XRCC5	sp|P13010|XRCC5_HUMAN X-ray repair cross-complementing protein 5 OS=Homo sapiens OX=9606 GN=XRCC5 PE=1 SV=3	15988000	15029000	18104000	46471000	2247400	29836000	25112000	14574000	2	13	13	13	5	5	9	8	2	7	5	6	5	5	9	8	2	7	5	6	5	5	9	8	2	7	5	6	19.5	19.5	19.5	82.704	732	732;131
P13073;H3BNI5;Q86WV2;H3BN72;H3BNV9	P13073;H3BNI5;Q86WV2;H3BN72;H3BNV9	3;2;2;2;2	3;2;2;2;2	3;2;2;2;2	Cytochrome c oxidase subunit 4 isoform 1, mitochondrial	COX4I1	sp|P13073|COX41_HUMAN Cytochrome c oxidase subunit 4 isoform 1, mitochondrial OS=Homo sapiens OX=9606 GN=COX4I1 PE=1 SV=1;tr|H3BNI5|H3BNI5_HUMAN Cytochrome c oxidase subunit 4 isoform 1, mitochondrial (Fragment) OS=Homo sapiens OX=9606 GN=COX4I1 PE=1 SV=1;	2779100	1087700	1450600	17132000	0	0	3584500	0	5	3	3	3	2	1	1	3	0	0	2	0	2	1	1	3	0	0	2	0	2	1	1	3	0	0	2	0	12.4	12.4	12.4	19.576	169	169;43;83;126;139
P13639	P13639	17	17	17	Elongation factor 2	EEF2	sp|P13639|EF2_HUMAN Elongation factor 2 OS=Homo sapiens OX=9606 GN=EEF2 PE=1 SV=4	22547000	10759000	98019000	34197000	1076800	26784000	28429000	5498100	1	17	17	17	4	3	15	4	1	5	5	3	4	3	15	4	1	5	5	3	4	3	15	4	1	5	5	3	21.9	21.9	21.9	95.337	858	858
P13674	P13674	5	5	5	Prolyl 4-hydroxylase subunit alpha-1	P4HA1	sp|P13674|P4HA1_HUMAN Prolyl 4-hydroxylase subunit alpha-1 OS=Homo sapiens OX=9606 GN=P4HA1 PE=1 SV=2	34995000	16585000	9673100	54668000	2058400	22924000	48306000	22050000	1	5	5	5	4	3	2	4	1	3	5	4	4	3	2	4	1	3	5	4	4	3	2	4	1	3	5	4	8.4	8.4	8.4	61.049	534	534
P14174	P14174	4	4	4	Macrophage migration inhibitory factor	MIF	sp|P14174|MIF_HUMAN Macrophage migration inhibitory factor OS=Homo sapiens OX=9606 GN=MIF PE=1 SV=4	12429000	13682000	27053000	0	3665500	1116200	32199000	16358000	1	4	4	4	1	2	2	1	1	1	2	1	1	2	2	1	1	1	2	1	1	2	2	1	1	1	2	1	31.3	31.3	31.3	12.476	115	115
P14618;B4DNK4;H3BTN5;H3BQ34;H3BR70;H3BUW1;H3BTJ2;H3BT25;H3BU13;H3BN34;H3BQZ3;P30613	P14618;B4DNK4;H3BTN5;H3BQ34;H3BR70	24;22;18;13;12;7;7;6;3;2;2;1	24;22;18;13;12;7;7;6;3;2;2;1	24;22;18;13;12;7;7;6;3;2;2;1	Pyruvate kinase PKM;Pyruvate kinase	PKM	sp|P14618|KPYM_HUMAN Pyruvate kinase PKM OS=Homo sapiens OX=9606 GN=PKM PE=1 SV=4;tr|B4DNK4|B4DNK4_HUMAN Pyruvate kinase OS=Homo sapiens OX=9606 GN=PKM PE=1 SV=1;tr|H3BTN5|H3BTN5_HUMAN Pyruvate kinase (Fragment) OS=Homo sapiens OX=9606 GN=PKM PE=1 SV=1;tr|	36881000	15813000	97014000	102160000	2608100	45013000	101670000	34332000	12	24	24	24	6	4	18	11	2	8	11	9	6	4	18	11	2	8	11	9	6	4	18	11	2	8	11	9	49.9	49.9	49.9	57.936	531	531;457;485;281;366;162;168;151;82;51;69;574
P14625;H0YIV0	P14625	8;3	7;3	7;3	Endoplasmin	HSP90B1	sp|P14625|ENPL_HUMAN Endoplasmin OS=Homo sapiens OX=9606 GN=HSP90B1 PE=1 SV=1	0	0	27211000	0	0	0	2960800	0	2	8	7	7	0	0	8	0	0	0	1	1	0	0	7	0	0	0	1	0	0	0	7	0	0	0	1	0	12.2	10.7	10.7	92.468	803	803;147
P14866;M0QXS5;A0A3B3ITJ4;M0R1W6;M0R076;M0QYL7;B4DVF8	P14866;M0QXS5;A0A3B3ITJ4	20;19;19;4;3;3;1	20;19;19;4;3;3;1	14;13;13;4;0;3;1	Heterogeneous nuclear ribonucleoprotein L	HNRNPL	sp|P14866|HNRPL_HUMAN Heterogeneous nuclear ribonucleoprotein L OS=Homo sapiens OX=9606 GN=HNRNPL PE=1 SV=2;tr|M0QXS5|M0QXS5_HUMAN Heterogeneous nuclear ribonucleoprotein L (Fragment) OS=Homo sapiens OX=9606 GN=HNRNPL PE=1 SV=1;tr|A0A3B3ITJ4|A0A3B3ITJ4_HUM	103530000	89863000	59943000	229060000	23900000	171090000	272130000	122340000	7	20	20	14	10	9	13	14	9	15	15	13	10	9	13	14	9	15	15	13	7	6	9	10	5	12	10	9	43.3	43.3	31.1	64.132	589	589;530;537;220;114;198;179
P14868;C9J7S3;C9JLC1;H7BZ35;C9JQM9	P14868	6;2;2;2;1	6;2;2;2;1	6;2;2;2;1	Aspartate--tRNA ligase, cytoplasmic	DARS	sp|P14868|SYDC_HUMAN Aspartate--tRNA ligase, cytoplasmic OS=Homo sapiens OX=9606 GN=DARS PE=1 SV=2	5494200	2921700	6490900	12138000	0	4053000	6082300	1284000	5	6	6	6	2	2	4	5	0	4	3	2	2	2	4	5	0	4	3	2	2	2	4	5	0	4	3	2	13.2	13.2	13.2	57.136	501	501;175;182;188;135
P15531	P15531	7	7	2	Nucleoside diphosphate kinase A	NME1	sp|P15531|NDKA_HUMAN Nucleoside diphosphate kinase A OS=Homo sapiens OX=9606 GN=NME1 PE=1 SV=1	0	0	59910000	2975700	0	0	0	0	1	7	7	2	0	0	6	1	0	0	0	0	0	0	6	1	0	0	0	0	0	0	1	1	0	0	0	0	53.3	53.3	15.1	17.149	152	152
P15880;H0YEN5;E9PMM9;E9PQD7;I3L404;E9PPT0;E9PM36;H3BNG3	P15880;H0YEN5;E9PMM9;E9PQD7;I3L404;E9PPT0;E9PM36	6;5;4;4;3;3;3;1	6;5;4;4;3;3;3;1	6;5;4;4;3;3;3;1	40S ribosomal protein S2	RPS2	sp|P15880|RS2_HUMAN 40S ribosomal protein S2 OS=Homo sapiens OX=9606 GN=RPS2 PE=1 SV=2;tr|H0YEN5|H0YEN5_HUMAN 40S ribosomal protein S2 (Fragment) OS=Homo sapiens OX=9606 GN=RPS2 PE=1 SV=1;tr|E9PMM9|E9PMM9_HUMAN 40S ribosomal protein S2 (Fragment) OS=Homo s	75860000	42720000	38361000	122890000	7102000	53839000	84903000	52552000	8	6	6	6	5	4	5	5	2	4	4	5	5	4	5	5	2	4	4	5	5	4	5	5	2	4	4	5	22.9	22.9	22.9	31.324	293	293;195;218;235;155;197;209;44
P15924	P15924	2	2	2	Desmoplakin	DSP	sp|P15924|DESP_HUMAN Desmoplakin OS=Homo sapiens OX=9606 GN=DSP PE=1 SV=3	0	0	0	0	0	4685700	0	0	1	2	2	2	0	0	0	0	0	2	0	0	0	0	0	0	0	2	0	0	0	0	0	0	0	2	0	0	0.9	0.9	0.9	331.77	2871	2871
Q5TD07;P16083;Q5TD05;A2A2U4	Q5TD07;P16083	8;8;3;1	8;8;3;1	8;8;3;1	Ribosyldihydronicotinamide dehydrogenase [quinone]	NQO2	tr|Q5TD07|Q5TD07_HUMAN Ribosyldihydronicotinamide dehydrogenase [quinone] OS=Homo sapiens OX=9606 GN=NQO2 PE=1 SV=1;sp|P16083|NQO2_HUMAN Ribosyldihydronicotinamide dehydrogenase [quinone] OS=Homo sapiens OX=9606 GN=NQO2 PE=1 SV=5	27944000	32493000	7941000	58708000	0	38311000	70287000	35317000	4	8	8	8	4	6	2	6	0	5	7	7	4	6	2	6	0	5	7	7	4	6	2	6	0	5	7	7	51.3	51.3	51.3	21.537	193	193;231;139;63
P16402	P16402	6	6	2	Histone H1.3	HIST1H1D	sp|P16402|H13_HUMAN Histone H1.3 OS=Homo sapiens OX=9606 GN=H1-3 PE=1 SV=2	906820	133280000	20639000	36147000	25601000	68447000	11632000	42198000	1	6	6	2	1	6	2	3	4	4	2	3	1	6	2	3	4	4	2	3	0	2	0	0	0	0	0	0	15.8	15.8	6.3	22.35	221	221
P16403	P16403	5	1	1	Histone H1.2	HIST1H1C	sp|P16403|H12_HUMAN Histone H1.2 OS=Homo sapiens OX=9606 GN=H1-2 PE=1 SV=2	0	0	0	0	0	0	0	0	1	5	1	1	1	5	2	3	4	4	2	3	0	1	0	0	0	0	0	0	0	1	0	0	0	0	0	0	16	6.1	6.1	21.364	213	213
P16615;H7C5W9;Q93084;O14983;H3BTW4;J3QSY6	P16615;H7C5W9	17;15;6;5;2;1	17;15;6;5;2;1	17;15;6;5;2;1	Sarcoplasmic/endoplasmic reticulum calcium ATPase 2	ATP2A2	sp|P16615|AT2A2_HUMAN Sarcoplasmic/endoplasmic reticulum calcium ATPase 2 OS=Homo sapiens OX=9606 GN=ATP2A2 PE=1 SV=1;tr|H7C5W9|H7C5W9_HUMAN Sarcoplasmic/endoplasmic reticulum calcium ATPase 2 (Fragment) OS=Homo sapiens OX=9606 GN=ATP2A2 PE=1 SV=1	74917000	32144000	19470000	99030000	547530	19747000	33152000	20600000	6	17	17	17	12	10	6	15	1	6	9	8	12	10	6	15	1	6	9	8	12	10	6	15	1	6	9	8	18.6	18.6	18.6	114.76	1042	1042;933;1043;1001;128;50
P16989;A0A0D9SEI8;Q9Y2T7	P16989;A0A0D9SEI8;Q9Y2T7	5;3;3	2;1;0	2;1;0	Y-box-binding protein 3;Y-box-binding protein 2	YBX3;YBX2	sp|P16989|YBOX3_HUMAN Y-box-binding protein 3 OS=Homo sapiens OX=9606 GN=YBX3 PE=1 SV=4;tr|A0A0D9SEI8|A0A0D9SEI8_HUMAN Y-box-binding protein 3 (Fragment) OS=Homo sapiens OX=9606 GN=YBX3 PE=1 SV=1;sp|Q9Y2T7|YBOX2_HUMAN Y-box-binding protein 2 OS=Homo sapien	658840	0	0	2252200000	0	1100600	1693200	1001500	3	5	2	2	1	1	2	3	2	3	3	3	1	0	0	2	0	1	1	1	1	0	0	2	0	1	1	1	22	16.9	16.9	40.089	372	372;92;364
P17066;P48741	P17066	15;7	2;1	2;1	Heat shock 70 kDa protein 6	HSPA6	sp|P17066|HSP76_HUMAN Heat shock 70 kDa protein 6 OS=Homo sapiens OX=9606 GN=HSPA6 PE=1 SV=2	0	4092000	18640000	4538800	0	0	0	0	2	15	2	2	12	10	12	12	5	6	8	8	1	1	2	1	0	0	0	0	1	1	2	1	0	0	0	0	16.2	4.4	4.4	71.027	643	643;367
P17096	P17096	1	1	1	High mobility group protein HMG-I/HMG-Y	HMGA1	sp|P17096|HMGA1_HUMAN High mobility group protein HMG-I/HMG-Y OS=Homo sapiens OX=9606 GN=HMGA1 PE=1 SV=3	0	4876200	0	1698600	0	1591300	1735900	0	1	1	1	1	0	1	0	1	0	1	1	0	0	1	0	1	0	1	1	0	0	1	0	1	0	1	1	0	15	15	15	11.676	107	107
P17655;C9JWY7	P17655;C9JWY7	2;1	2;1	2;1	Calpain-2 catalytic subunit	CAPN2	sp|P17655|CAN2_HUMAN Calpain-2 catalytic subunit OS=Homo sapiens OX=9606 GN=CAPN2 PE=1 SV=6;tr|C9JWY7|C9JWY7_HUMAN Calpain-2 catalytic subunit (Fragment) OS=Homo sapiens OX=9606 GN=CAPN2 PE=1 SV=1	702400	0	0	1429100	0	948470	1464400	585340	2	2	2	2	1	0	0	1	0	1	2	1	1	0	0	1	0	1	2	1	1	0	0	1	0	1	2	1	3.7	3.7	3.7	79.994	700	700;131
P17858	P17858	1	1	1	ATP-dependent 6-phosphofructokinase, liver type	PFKL	sp|P17858|PFKAL_HUMAN ATP-dependent 6-phosphofructokinase, liver type OS=Homo sapiens OX=9606 GN=PFKL PE=1 SV=6	7146200	3740800	2591100	10474000	0	0	0	0	1	1	1	1	1	1	1	1	0	0	0	0	1	1	1	1	0	0	0	0	1	1	1	1	0	0	0	0	2.3	2.3	2.3	85.018	780	780
P17987;E7ERF2;E7EQR6;F5H282;F5GZ03;F5GZI8;F5H676;F5H136;F5GYL4;F5H726	P17987;E7ERF2;E7EQR6	16;13;8;7;6;5;5;5;4;3	16;13;8;7;6;5;5;5;4;3	16;13;8;7;6;5;5;5;4;3	T-complex protein 1 subunit alpha	TCP1	sp|P17987|TCPA_HUMAN T-complex protein 1 subunit alpha OS=Homo sapiens OX=9606 GN=TCP1 PE=1 SV=1;tr|E7ERF2|E7ERF2_HUMAN T-complex protein 1 subunit alpha OS=Homo sapiens OX=9606 GN=TCP1 PE=1 SV=1;tr|E7EQR6|E7EQR6_HUMAN T-complex protein 1 subunit alpha OS=	68396000	37889000	45507000	79191000	1176000	13920000	21843000	13774000	10	16	16	16	6	8	13	6	1	4	5	2	6	8	13	6	1	4	5	2	6	8	13	6	1	4	5	2	30.8	30.8	30.8	60.343	556	556;433;401;332;221;100;111;136;65;91
P18077	P18077	1	1	1	60S ribosomal protein L35a	RPL35A	sp|P18077|RL35A_HUMAN 60S ribosomal protein L35a OS=Homo sapiens OX=9606 GN=RPL35A PE=1 SV=2	7172000	0	4362000	14416000	2197800	14244000	18589000	9483600	1	1	1	1	1	0	1	1	1	1	1	1	1	0	1	1	1	1	1	1	1	0	1	1	1	1	1	1	7.3	7.3	7.3	12.538	110	110
P18669;P15259	P18669;P15259	3;2	3;2	3;2	Phosphoglycerate mutase 1;Phosphoglycerate mutase 2	PGAM1;PGAM2	sp|P18669|PGAM1_HUMAN Phosphoglycerate mutase 1 OS=Homo sapiens OX=9606 GN=PGAM1 PE=1 SV=2;sp|P15259|PGAM2_HUMAN Phosphoglycerate mutase 2 OS=Homo sapiens OX=9606 GN=PGAM2 PE=1 SV=3	0	0	5533400	0	0	0	0	0	2	3	3	3	0	0	3	0	0	0	0	0	0	0	3	0	0	0	0	0	0	0	3	0	0	0	0	0	11.8	11.8	11.8	28.804	254	254;253
P19338;H7BY16	P19338;H7BY16	9;6	9;6	9;6	Nucleolin	NCL	sp|P19338|NUCL_HUMAN Nucleolin OS=Homo sapiens OX=9606 GN=NCL PE=1 SV=3;tr|H7BY16|H7BY16_HUMAN Nucleolin (Fragment) OS=Homo sapiens OX=9606 GN=NCL PE=1 SV=8	13877000	8290400	42045000	24284000	3494100	36251000	12332000	12454000	2	9	9	9	2	2	6	2	2	4	2	2	2	2	6	2	2	4	2	2	2	2	6	2	2	4	2	2	11	11	11	76.613	710	710;296
P19525	P19525	1	1	1	Interferon-induced, double-stranded RNA-activated protein kinase	EIF2AK2	sp|P19525|E2AK2_HUMAN Interferon-induced, double-stranded RNA-activated protein kinase OS=Homo sapiens OX=9606 GN=EIF2AK2 PE=1 SV=2	0	0	0	0	0	1020400	1189500	0	1	1	1	1	0	0	0	0	0	1	1	0	0	0	0	0	0	1	1	0	0	0	0	0	0	1	1	0	2.2	2.2	2.2	62.094	551	551
Q32MN6;P20226;A0A1B0GVC6;Q6SJ96;Q7Z6S5	Q32MN6;P20226;A0A1B0GVC6;Q6SJ96	3;3;2;2;1	3;3;2;2;1	3;3;2;2;1	TATA-box-binding protein;TATA box-binding protein-like protein 2	TBP;TBPL2	tr|Q32MN6|Q32MN6_HUMAN TATA-box-binding protein OS=Homo sapiens OX=9606 GN=TBP PE=1 SV=1;sp|P20226|TBP_HUMAN TATA-box-binding protein OS=Homo sapiens OX=9606 GN=TBP PE=1 SV=2;tr|A0A1B0GVC6|A0A1B0GVC6_HUMAN TATA-box-binding protein OS=Homo sapiens OX=9606 G	10096000	8337500	2931800	11285000	0	0	0	0	5	3	3	3	2	2	1	2	0	0	0	0	2	2	1	2	0	0	0	0	2	2	1	2	0	0	0	0	15.6	15.6	15.6	31.616	288	288;339;248;375;208
P21397	P21397	2	2	2	Amine oxidase [flavin-containing] A	MAOA	sp|P21397|AOFA_HUMAN Amine oxidase [flavin-containing] A OS=Homo sapiens OX=9606 GN=MAOA PE=1 SV=1	0	4144400	0	15016000	0	0	0	0	1	2	2	2	0	1	0	2	0	0	0	0	0	1	0	2	0	0	0	0	0	1	0	2	0	0	0	0	4.9	4.9	4.9	59.681	527	527
P21796;C9JI87	P21796;C9JI87	8;4	8;4	6;2	Voltage-dependent anion-selective channel protein 1	VDAC1	sp|P21796|VDAC1_HUMAN Voltage-dependent anion-selective channel protein 1 OS=Homo sapiens OX=9606 GN=VDAC1 PE=1 SV=2;tr|C9JI87|C9JI87_HUMAN Voltage-dependent anion-selective channel protein 1 (Fragment) OS=Homo sapiens OX=9606 GN=VDAC1 PE=1 SV=6	14597000	11190000	17746000	64316000	3274500	32877000	58737000	25058000	2	8	8	6	5	5	6	7	3	6	7	6	5	5	6	7	3	6	7	6	4	4	5	5	3	4	5	4	35.3	35.3	29	30.772	283	283;183
P21912;A0A087WXX8;A0A087WWT1	P21912;A0A087WXX8;A0A087WWT1	7;5;5	7;5;5	7;5;5	Succinate dehydrogenase [ubiquinone] iron-sulfur subunit, mitochondrial	SDHB	sp|P21912|SDHB_HUMAN Succinate dehydrogenase [ubiquinone] iron-sulfur subunit, mitochondrial OS=Homo sapiens OX=9606 GN=SDHB PE=1 SV=3;tr|A0A087WXX8|A0A087WXX8_HUMAN Succinate dehydrogenase [ubiquinone] iron-sulfur subunit, mitochondrial (Fragment) OS=Homo	32977000	34954000	26000000	71245000	12405000	78181000	118660000	75007000	3	7	7	7	3	3	4	5	3	6	6	7	3	3	4	5	3	6	6	7	3	3	4	5	3	6	6	7	25.7	25.7	25.7	31.629	280	280;123;200
P22087;M0R0P1;M0R299;M0QXL5;M0R2Q4;M0R2U2;M0R1H0;M0R2B0;A6NHQ2	P22087;M0R0P1;M0R299;M0QXL5;M0R2Q4	5;4;4;4;4;1;1;1;1	5;4;4;4;4;1;1;1;1	5;4;4;4;4;1;1;1;1	rRNA 2-O-methyltransferase fibrillarin	FBL	sp|P22087|FBRL_HUMAN rRNA 2-O-methyltransferase fibrillarin OS=Homo sapiens OX=9606 GN=FBL PE=1 SV=2;tr|M0R0P1|M0R0P1_HUMAN rRNA 2-O-methyltransferase fibrillarin (Fragment) OS=Homo sapiens OX=9606 GN=FBL PE=1 SV=1;tr|M0R299|M0R299_HUMAN rRNA 2-O-methyl	23013000	20190000	13831000	35495000	495230	9743400	13946000	6471600	9	5	5	5	4	3	3	4	1	2	2	2	4	3	3	4	1	2	2	2	4	3	3	4	1	2	2	2	19	19	19	33.784	321	321;228;229;244;273;157;178;182;334
P22102;C9JZG2;C9JKQ7;C9JBJ1;C9JTV6;F8WD69;A0A140TA71	P22102	10;3;3;3;3;3;1	10;3;3;3;3;3;1	10;3;3;3;3;3;1	Trifunctional purine biosynthetic protein adenosine-3;Phosphoribosylamine--glycine ligase;Phosphoribosylformylglycinamidine cyclo-ligase;Phosphoribosylglycinamide formyltransferase	GART	sp|P22102|PUR2_HUMAN Trifunctional purine biosynthetic protein adenosine-3 OS=Homo sapiens OX=9606 GN=GART PE=1 SV=1	5214600	4791500	8159200	16943000	471140	1191800	10977000	3616400	7	10	10	10	2	4	4	9	1	2	3	3	2	4	4	9	1	2	3	3	2	4	4	9	1	2	3	3	13.2	13.2	13.2	107.77	1010	1010;136;138;231;241;306;223
P22234;D6RF62;E9PBS1	P22234;D6RF62;E9PBS1	18;17;17	18;17;17	18;17;17	Multifunctional protein ADE2;Phosphoribosylaminoimidazole-succinocarboxamide synthase;Phosphoribosylaminoimidazole carboxylase	PAICS	sp|P22234|PUR6_HUMAN Multifunctional protein ADE2 OS=Homo sapiens OX=9606 GN=PAICS PE=1 SV=3;tr|D6RF62|D6RF62_HUMAN Multifunctional protein ADE2 OS=Homo sapiens OX=9606 GN=PAICS PE=1 SV=1;tr|E9PBS1|E9PBS1_HUMAN Multifunctional protein ADE2 (Fragment) OS=Ho	1583200000	1253700000	669840000	3037600000	505640000	3405000000	4964900000	3201500000	3	18	18	18	15	14	15	15	11	16	18	17	15	14	15	15	11	16	18	17	15	14	15	15	11	16	18	17	32.2	32.2	32.2	47.079	425	425;333;413
Q5JRR6;P22314	Q5JRR6;P22314	2;2	2;2	2;2	Ubiquitin-like modifier-activating enzyme 1	UBA1	tr|Q5JRR6|Q5JRR6_HUMAN Ubiquitin-like modifier-activating enzyme 1 OS=Homo sapiens OX=9606 GN=UBA1 PE=1 SV=1;sp|P22314|UBA1_HUMAN Ubiquitin-like modifier-activating enzyme 1 OS=Homo sapiens OX=9606 GN=UBA1 PE=1 SV=3	0	0	1760800	0	0	0	0	0	2	2	2	2	0	0	2	0	0	0	0	0	0	0	2	0	0	0	0	0	0	0	2	0	0	0	0	0	5.7	5.7	5.7	56.851	506	506;1058
P22626;A0A087WUI2	P22626;A0A087WUI2	13;10	13;10	12;9	Heterogeneous nuclear ribonucleoproteins A2/B1	HNRNPA2B1	sp|P22626|ROA2_HUMAN Heterogeneous nuclear ribonucleoproteins A2/B1 OS=Homo sapiens OX=9606 GN=HNRNPA2B1 PE=1 SV=2;tr|A0A087WUI2|A0A087WUI2_HUMAN Heterogeneous nuclear ribonucleoproteins A2/B1 OS=Homo sapiens OX=9606 GN=HNRNPA2B1 PE=1 SV=1	109030000	137630000	169580000	152080000	20340000	215730000	306530000	142640000	2	13	13	12	7	5	9	4	3	6	9	8	7	5	9	4	3	6	9	8	6	4	8	3	3	5	8	7	37.4	37.4	34.6	37.429	353	353;261
P23246	P23246	12	12	11	Splicing factor, proline- and glutamine-rich	SFPQ	sp|P23246|SFPQ_HUMAN Splicing factor, proline- and glutamine-rich OS=Homo sapiens OX=9606 GN=SFPQ PE=1 SV=2	17210000	18374000	25998000	35333000	4016600	37834000	99259000	32770000	1	12	12	11	4	3	8	4	2	5	9	5	4	3	8	4	2	5	9	5	4	3	7	4	2	5	9	5	16.7	16.7	15.6	76.149	707	707
P23284	P23284	5	5	5	Peptidyl-prolyl cis-trans isomerase B	PPIB	sp|P23284|PPIB_HUMAN Peptidyl-prolyl cis-trans isomerase B OS=Homo sapiens OX=9606 GN=PPIB PE=1 SV=2	4242300	4730900	9059900	9607800	0	7265500	20550000	5938600	1	5	5	5	2	2	5	3	0	2	3	3	2	2	5	3	0	2	3	3	2	2	5	3	0	2	3	3	27.8	27.8	27.8	23.742	216	216
P23396;E9PL09;H0YEU2;E9PPU1;F2Z2S8;H0YF32;H0YCJ7;E9PSF4;E9PQ96;E9PJH4;E9PK82;H0YES8;E9PQX2	P23396;E9PL09;H0YEU2;E9PPU1;F2Z2S8;H0YF32;H0YCJ7	11;9;8;7;6;6;6;4;3;3;3;1;1	11;9;8;7;6;6;6;4;3;3;3;1;1	11;9;8;7;6;6;6;4;3;3;3;1;1	40S ribosomal protein S3	RPS3	sp|P23396|RS3_HUMAN 40S ribosomal protein S3 OS=Homo sapiens OX=9606 GN=RPS3 PE=1 SV=2;tr|E9PL09|E9PL09_HUMAN 40S ribosomal protein S3 OS=Homo sapiens OX=9606 GN=RPS3 PE=1 SV=1;tr|H0YEU2|H0YEU2_HUMAN 40S ribosomal protein S3 (Fragment) OS=Homo sapiens OX=9	30053000	0	6803300	52773000	0	25904000	52148000	33618000	13	11	11	11	3	0	5	5	0	3	5	3	3	0	5	5	0	3	5	3	3	0	5	5	0	3	5	3	44.4	44.4	44.4	26.688	243	243;231;171;158;117;123;135;103;91;115;128;33;44
P23526	P23526	4	4	4	Adenosylhomocysteinase	AHCY	sp|P23526|SAHH_HUMAN Adenosylhomocysteinase OS=Homo sapiens OX=9606 GN=AHCY PE=1 SV=4	0	0	10031000	0	0	0	0	0	1	4	4	4	0	0	4	0	0	0	0	0	0	0	4	0	0	0	0	0	0	0	4	0	0	0	0	0	10.9	10.9	10.9	47.716	432	432
P24390	P24390	1	1	1	ER lumen protein-retaining receptor 1	KDELR1	sp|P24390|ERD21_HUMAN ER lumen protein-retaining receptor 1 OS=Homo sapiens OX=9606 GN=KDELR1 PE=1 SV=1	1337700	0	0	1253300	0	0	1561600	0	1	1	1	1	1	0	0	1	0	0	1	0	1	0	0	1	0	0	1	0	1	0	0	1	0	0	1	0	6.1	6.1	6.1	24.542	212	212
P24534;H0YE58;H0YE72;F8WF65;F2Z2G2;C9JZW3	P24534	5;2;2;1;1;1	3;0;0;1;1;1	3;0;0;1;1;1	Elongation factor 1-beta	EEF1B2	sp|P24534|EF1B_HUMAN Elongation factor 1-beta OS=Homo sapiens OX=9606 GN=EEF1B2 PE=1 SV=3	583190	0	3780700	803450	0	899330	701140	0	6	5	3	3	1	0	4	1	0	2	1	0	1	0	3	1	0	1	1	0	1	0	3	1	0	1	1	0	25.8	20.4	20.4	24.763	225	225;119;156;29;68;123
Q5QNZ2;P24539	Q5QNZ2;P24539	2;2	2;2	2;2	ATP synthase F(0) complex subunit B1, mitochondrial	ATP5F1	tr|Q5QNZ2|Q5QNZ2_HUMAN ATP synthase F(0) complex subunit B1, mitochondrial OS=Homo sapiens OX=9606 GN=ATP5PB PE=1 SV=1;sp|P24539|AT5F1_HUMAN ATP synthase F(0) complex subunit B1, mitochondrial OS=Homo sapiens OX=9606 GN=ATP5PB PE=1 SV=2	2697900	2397900	449000	6754000	0	0	2760300	0	2	2	2	2	1	1	1	1	0	1	1	1	1	1	1	1	0	1	1	1	1	1	1	1	0	1	1	1	13.8	13.8	13.8	22.275	195	195;256
P25398	P25398	2	2	2	40S ribosomal protein S12	RPS12	sp|P25398|RS12_HUMAN 40S ribosomal protein S12 OS=Homo sapiens OX=9606 GN=RPS12 PE=1 SV=3	0	0	6439400	4852400	0	4891400	9912300	2924900	1	2	2	2	0	0	1	1	0	1	1	1	0	0	1	1	0	1	1	1	0	0	1	1	0	1	1	1	25	25	25	14.515	132	132
P25440;H0Y6K2;A0A140T9E9;A0A0G2JK44;A0A140T9V2;U3KQA6;A0A0G2JHL0;A0A140T9F7;E9PIQ3;H0Y799;A0A140T9X8;E9PKQ9;A0A0G2JHN8;A0A140T9I1;H0YDJ7;U3KPW0	P25440;H0Y6K2;A0A140T9E9;A0A0G2JK44;A0A140T9V2;U3KQA6;A0A0G2JHL0;A0A140T9F7;E9PIQ3	18;17;16;16;15;13;13;12;10;8;7;6;6;5;1;1	16;15;14;14;13;11;11;10;10;8;7;6;6;5;1;1	16;15;14;14;13;11;11;10;10;8;7;6;6;5;1;1	Bromodomain-containing protein 2	BRD2	sp|P25440|BRD2_HUMAN Bromodomain-containing protein 2 OS=Homo sapiens OX=9606 GN=BRD2 PE=1 SV=2;tr|H0Y6K2|H0Y6K2_HUMAN Bromodomain-containing protein 2 (Fragment) OS=Homo sapiens OX=9606 GN=BRD2 PE=1 SV=1;tr|A0A140T9E9|A0A140T9E9_HUMAN Bromodomain-containi	251740000	147770000	76813000	401570000	61529000	295730000	369190000	158970000	16	18	16	16	15	11	11	16	9	17	17	16	13	9	9	14	7	15	15	14	13	9	9	14	7	15	15	14	27.1	25.2	25.2	88.06	801	801;807;807;836;648;552;613;619;401;296;296;147;328;363;137;159
P25685;M0R128;A0A1B0GX60;M0R1D6;M0QZD0;M0QYT3;M0QXK0;M0R080	P25685;M0R128;A0A1B0GX60;M0R1D6;M0QZD0;M0QYT3;M0QXK0;M0R080	2;1;1;1;1;1;1;1	2;1;1;1;1;1;1;1	2;1;1;1;1;1;1;1	DnaJ homolog subfamily B member 1	DNAJB1	sp|P25685|DNJB1_HUMAN DnaJ homolog subfamily B member 1 OS=Homo sapiens OX=9606 GN=DNAJB1 PE=1 SV=4;tr|M0R128|M0R128_HUMAN DnaJ homolog subfamily B member 1 (Fragment) OS=Homo sapiens OX=9606 GN=DNAJB1 PE=1 SV=8;tr|A0A1B0GX60|A0A1B0GX60_HUMAN DnaJ homolog	0	0	0	0	0	1711900	8910100	3172000	8	2	2	2	0	0	0	0	0	2	2	1	0	0	0	0	0	2	2	1	0	0	0	0	0	2	2	1	5.6	5.6	5.6	38.044	340	340;79;80;91;107;116;162;183
P25705;K7EK77;K7ERX7;K7EJP1;K7EQH4;K7ENJ4;K7ESA0	P25705;K7EK77;K7ERX7;K7EJP1	22;14;12;11;9;6;5	22;14;12;11;9;6;5	22;14;12;11;9;6;5	ATP synthase subunit alpha, mitochondrial	ATP5A1	sp|P25705|ATPA_HUMAN ATP synthase subunit alpha, mitochondrial OS=Homo sapiens OX=9606 GN=ATP5F1A PE=1 SV=1;tr|K7EK77|K7EK77_HUMAN ATP synthase subunit alpha, mitochondrial (Fragment) OS=Homo sapiens OX=9606 GN=ATP5F1A PE=1 SV=1;tr|K7ERX7|K7ERX7_HUMAN ATP	515370000	245430000	282690000	704520000	23579000	115800000	176010000	93449000	7	22	22	22	16	12	19	17	9	9	11	11	16	12	19	17	9	9	11	11	16	12	19	17	9	9	11	11	37.1	37.1	37.1	59.75	553	553;207;205;144;111;199;77
P26196;Q8IV96	P26196	8;2	8;2	8;2	Probable ATP-dependent RNA helicase DDX6	DDX6	sp|P26196|DDX6_HUMAN Probable ATP-dependent RNA helicase DDX6 OS=Homo sapiens OX=9606 GN=DDX6 PE=1 SV=2	0	0	0	4282400	0	1767200	31120000	14727000	2	8	8	8	0	0	0	1	0	1	6	6	0	0	0	1	0	1	6	6	0	0	0	1	0	1	6	6	19.7	19.7	19.7	54.416	483	483;187
P26368;K7ENG2;K7ELP8	P26368;K7ENG2	7;6;1	7;6;1	7;6;1	Splicing factor U2AF 65 kDa subunit	U2AF2	sp|P26368|U2AF2_HUMAN Splicing factor U2AF 65 kDa subunit OS=Homo sapiens OX=9606 GN=U2AF2 PE=1 SV=4;tr|K7ENG2|K7ENG2_HUMAN U2 snRNP auxiliary factor large subunit OS=Homo sapiens OX=9606 GN=U2AF2 PE=1 SV=1	4831900	7361900	4280700	27171000	3704300	14861000	27985000	18494000	3	7	7	7	1	3	2	5	2	5	5	6	1	3	2	5	2	5	5	6	1	3	2	5	2	5	5	6	17.7	17.7	17.7	53.5	475	475;307;86
P26373;J3QSB4;H3BTH3	P26373;J3QSB4	7;6;2	7;6;2	7;6;2	60S ribosomal protein L13	RPL13	sp|P26373|RL13_HUMAN 60S ribosomal protein L13 OS=Homo sapiens OX=9606 GN=RPL13 PE=1 SV=4;tr|J3QSB4|J3QSB4_HUMAN 60S ribosomal protein L13 (Fragment) OS=Homo sapiens OX=9606 GN=RPL13 PE=1 SV=1	27514000	17303000	29598000	47660000	4518700	42869000	48584000	22354000	3	7	7	7	4	3	6	3	2	3	4	3	4	3	6	3	2	3	4	3	4	3	6	3	2	3	4	3	28	28	28	24.261	211	211;126;63
P26641	P26641	5	5	5	Elongation factor 1-gamma	EEF1G	sp|P26641|EF1G_HUMAN Elongation factor 1-gamma OS=Homo sapiens OX=9606 GN=EEF1G PE=1 SV=3	15501000	2794700	11605000	18041000	955120	7472800	13227000	6029100	1	5	5	5	3	1	4	3	1	2	2	2	3	1	4	3	1	2	2	2	3	1	4	3	1	2	2	2	15.1	15.1	15.1	50.118	437	437
P27708;F8VPD4;H7BZB3;H7C3Z5;H7C2E4;P31327;Q5R211	P27708;F8VPD4	109;103;14;10;10;3;1	109;103;14;10;10;3;1	109;103;14;10;10;3;1	CAD protein;Glutamine-dependent carbamoyl-phosphate synthase;Aspartate carbamoyltransferase;Dihydroorotase	CAD	sp|P27708|PYR1_HUMAN CAD protein OS=Homo sapiens OX=9606 GN=CAD PE=1 SV=3;tr|F8VPD4|F8VPD4_HUMAN CAD protein OS=Homo sapiens OX=9606 GN=CAD PE=1 SV=1	6992700000	4591900000	3128800000	12242000000	1594700000	9570900000	12873000000	7487100000	7	109	109	109	86	77	75	94	63	95	99	93	86	77	75	94	63	95	99	93	86	77	75	94	63	95	99	93	50.2	50.2	50.2	242.98	2225	2225;2162;279;269;293;1500;513
P27797;K7EJB9	P27797	3;1	3;1	3;1	Calreticulin	CALR	sp|P27797|CALR_HUMAN Calreticulin OS=Homo sapiens OX=9606 GN=CALR PE=1 SV=1	0	0	15432000	0	0	0	0	0	2	3	3	3	0	0	3	0	0	0	0	0	0	0	3	0	0	0	0	0	0	0	3	0	0	0	0	0	8.9	8.9	8.9	48.141	417	417;247
P27824;H0Y9Q7;D6RGY2;D6RAQ8;D6RFL1;D6RAU8;D6RB85;D6RDP7;H0Y9H1;D6RHJ3;D6RD16	P27824;H0Y9Q7	7;4;3;2;2;2;2;2;2;1;1	7;4;3;2;2;2;2;2;2;1;1	7;4;3;2;2;2;2;2;2;1;1	Calnexin	CANX	sp|P27824|CALX_HUMAN Calnexin OS=Homo sapiens OX=9606 GN=CANX PE=1 SV=2;tr|H0Y9Q7|H0Y9Q7_HUMAN Calnexin (Fragment) OS=Homo sapiens OX=9606 GN=CANX PE=1 SV=1	3458000	0	9364400	7544500	1040700	23956000	37371000	15247000	11	7	7	7	1	0	4	1	1	3	3	3	1	0	4	1	1	3	3	3	1	0	4	1	1	3	3	3	16.2	16.2	16.2	67.567	592	592;170;308;107;131;134;144;168;189;78;96
P28066	P28066	1	1	1	Proteasome subunit alpha type-5	PSMA5	sp|P28066|PSA5_HUMAN Proteasome subunit alpha type-5 OS=Homo sapiens OX=9606 GN=PSMA5 PE=1 SV=3	0	0	1882100	0	0	0	0	0	1	1	1	1	0	0	1	0	0	0	0	0	0	0	1	0	0	0	0	0	0	0	1	0	0	0	0	0	7.9	7.9	7.9	26.411	241	241
P28482	P28482	16	16	14	Mitogen-activated protein kinase 1	MAPK1	sp|P28482|MK01_HUMAN Mitogen-activated protein kinase 1 OS=Homo sapiens OX=9606 GN=MAPK1 PE=1 SV=3	1290600000	769040000	582040000	2442000000	347840000	2412100000	3729500000	1778900000	1	16	16	14	14	11	12	14	10	14	14	16	14	11	12	14	10	14	14	16	12	10	10	12	9	12	12	14	43.1	43.1	38.1	41.389	360	360
P28749	P28749	1	1	1	Retinoblastoma-like protein 1	RBL1	sp|P28749|RBL1_HUMAN Retinoblastoma-like protein 1 OS=Homo sapiens OX=9606 GN=RBL1 PE=1 SV=3	39599000	0	0	0	0	14880000	0	0	1	1	1	1	1	0	0	0	0	1	0	0	1	0	0	0	0	1	0	0	1	0	0	0	0	1	0	0	0.9	0.9	0.9	120.85	1068	1068
P30041	P30041	6	6	6	Peroxiredoxin-6	PRDX6	sp|P30041|PRDX6_HUMAN Peroxiredoxin-6 OS=Homo sapiens OX=9606 GN=PRDX6 PE=1 SV=3	0	1474100	10907000	423450	0	3927500	342440	1558300	1	6	6	6	0	1	5	1	0	2	1	1	0	1	5	1	0	2	1	1	0	1	5	1	0	2	1	1	31.7	31.7	31.7	25.035	224	224
P30048	P30048	5	5	5	Thioredoxin-dependent peroxide reductase, mitochondrial	PRDX3	sp|P30048|PRDX3_HUMAN Thioredoxin-dependent peroxide reductase, mitochondrial OS=Homo sapiens OX=9606 GN=PRDX3 PE=1 SV=3	0	1467400	16806000	3000800	0	0	3524500	1519500	1	5	5	5	0	1	5	1	0	0	1	1	0	1	5	1	0	0	1	1	0	1	5	1	0	0	1	1	25	25	25	27.692	256	256
P30049	P30049	1	1	1	ATP synthase subunit delta, mitochondrial	ATP5D	sp|P30049|ATPD_HUMAN ATP synthase subunit delta, mitochondrial OS=Homo sapiens OX=9606 GN=ATP5F1D PE=1 SV=2	0	0	698160	0	0	0	0	0	1	1	1	1	0	0	1	0	0	0	0	0	0	0	1	0	0	0	0	0	0	0	1	0	0	0	0	0	8.3	8.3	8.3	17.49	168	168
P30050	P30050	6	6	6	60S ribosomal protein L12	RPL12	sp|P30050|RL12_HUMAN 60S ribosomal protein L12 OS=Homo sapiens OX=9606 GN=RPL12 PE=1 SV=1	76603000	39837000	45733000	116850000	19210000	76235000	119340000	64664000	1	6	6	6	4	2	4	3	4	4	4	4	4	2	4	3	4	4	4	4	4	2	4	3	4	4	4	4	41.8	41.8	41.8	17.818	165	165
P30084	P30084	2	2	2	Enoyl-CoA hydratase, mitochondrial	ECHS1	sp|P30084|ECHM_HUMAN Enoyl-CoA hydratase, mitochondrial OS=Homo sapiens OX=9606 GN=ECHS1 PE=1 SV=4	0	0	3729800	0	0	0	0	0	1	2	2	2	0	0	2	0	0	0	0	0	0	0	2	0	0	0	0	0	0	0	2	0	0	0	0	0	11.7	11.7	11.7	31.387	290	290
P30086	P30086	2	2	2	Phosphatidylethanolamine-binding protein 1;Hippocampal cholinergic neurostimulating peptide	PEBP1	sp|P30086|PEBP1_HUMAN Phosphatidylethanolamine-binding protein 1 OS=Homo sapiens OX=9606 GN=PEBP1 PE=1 SV=3	0	0	14073000	0	0	0	0	0	1	2	2	2	0	0	2	0	0	0	0	0	0	0	2	0	0	0	0	0	0	0	2	0	0	0	0	0	15	15	15	21.057	187	187
P30101	P30101	4	4	3	Protein disulfide-isomerase A3	PDIA3	sp|P30101|PDIA3_HUMAN Protein disulfide-isomerase A3 OS=Homo sapiens OX=9606 GN=PDIA3 PE=1 SV=4	0	0	8168600	0	0	0	0	0	1	4	4	3	0	0	4	0	0	0	0	0	0	0	4	0	0	0	0	0	0	0	3	0	0	0	0	0	8.3	8.3	6.3	56.782	505	505
P30837	P30837	1	1	1	Aldehyde dehydrogenase X, mitochondrial	ALDH1B1	sp|P30837|AL1B1_HUMAN Aldehyde dehydrogenase X, mitochondrial OS=Homo sapiens OX=9606 GN=ALDH1B1 PE=1 SV=3	3231100	2036800	0	3940500	0	0	1932300	0	1	1	1	1	1	1	0	1	0	0	1	0	1	1	0	1	0	0	1	0	1	1	0	1	0	0	1	0	1.9	1.9	1.9	57.206	517	517
P31040;D6RFM5;A0A087X1I3;A0A494C1T6;H0Y8S2;H0Y8X1	P31040;D6RFM5;A0A087X1I3;A0A494C1T6	18;17;12;11;1;1	18;17;12;11;1;1	18;17;12;11;1;1	Succinate dehydrogenase [ubiquinone] flavoprotein subunit, mitochondrial	SDHA	sp|P31040|SDHA_HUMAN Succinate dehydrogenase [ubiquinone] flavoprotein subunit, mitochondrial OS=Homo sapiens OX=9606 GN=SDHA PE=1 SV=2;tr|D6RFM5|D6RFM5_HUMAN Succinate dehydrogenase [ubiquinone] flavoprotein subunit, mitochondrial OS=Homo sapiens OX=9606	132260000	73236000	54842000	284500000	23411000	197200000	296070000	161840000	6	18	18	18	13	10	9	15	6	12	14	13	13	10	9	15	6	12	14	13	13	10	9	15	6	12	14	13	35.2	35.2	35.2	72.691	664	664;583;519;356;101;126
P31689;C9JDE6;F5H170;Q8WW22	P31689	6;1;1;1	6;1;1;1	6;1;1;1	DnaJ homolog subfamily A member 1	DNAJA1	sp|P31689|DNJA1_HUMAN DnaJ homolog subfamily A member 1 OS=Homo sapiens OX=9606 GN=DNAJA1 PE=1 SV=2	104820000	56073000	34963000	140780000	20184000	126180000	262570000	88533000	4	6	6	6	4	4	3	4	4	5	5	4	4	4	3	4	4	5	5	4	4	4	3	4	4	5	5	4	15.6	15.6	15.6	44.868	397	397;211;219;397
P31942	P31942	4	4	4	Heterogeneous nuclear ribonucleoprotein H3	HNRNPH3	sp|P31942|HNRH3_HUMAN Heterogeneous nuclear ribonucleoprotein H3 OS=Homo sapiens OX=9606 GN=HNRNPH3 PE=1 SV=2	35158000	11525000	9793500	51131000	15349000	54063000	67416000	29470000	1	4	4	4	1	3	1	2	2	3	3	2	1	3	1	2	2	3	3	2	1	3	1	2	2	3	3	2	14.5	14.5	14.5	36.926	346	346
P31946;P27348;P31947	P31946;P27348;P31947	3;2;2	1;0;0	1;0;0	14-3-3 protein beta/alpha;14-3-3 protein beta/alpha, N-terminally processed;14-3-3 protein theta;14-3-3 protein sigma	YWHAB;YWHAQ;SFN	sp|P31946|1433B_HUMAN 14-3-3 protein beta/alpha OS=Homo sapiens OX=9606 GN=YWHAB PE=1 SV=3;sp|P27348|1433T_HUMAN 14-3-3 protein theta OS=Homo sapiens OX=9606 GN=YWHAQ PE=1 SV=1;sp|P31947|1433S_HUMAN 14-3-3 protein sigma OS=Homo sapiens OX=9606 GN=SFN PE=1	0	0	2099500	0	0	0	0	0	3	3	1	1	1	1	3	1	0	1	1	1	0	0	1	0	0	0	0	0	0	0	1	0	0	0	0	0	12.6	4.9	4.9	28.082	246	246;245;248
P33947;O43731	P33947;O43731	2;1	2;1	2;1	ER lumen protein-retaining receptor 2;ER lumen protein-retaining receptor 3	KDELR2;KDELR3	sp|P33947|ERD22_HUMAN ER lumen protein-retaining receptor 2 OS=Homo sapiens OX=9606 GN=KDELR2 PE=1 SV=1;sp|O43731|ERD23_HUMAN ER lumen protein-retaining receptor 3 OS=Homo sapiens OX=9606 GN=KDELR3 PE=2 SV=1	0	0	2692700	33310000	0	0	0	0	2	2	2	2	0	0	1	2	0	0	0	0	0	0	1	2	0	0	0	0	0	0	1	2	0	0	0	0	14.2	14.2	14.2	24.422	212	212;214
P33993;C9J8M6;H0YH42	P33993	18;3;1	18;3;1	18;3;1	DNA replication licensing factor MCM7	MCM7	sp|P33993|MCM7_HUMAN DNA replication licensing factor MCM7 OS=Homo sapiens OX=9606 GN=MCM7 PE=1 SV=4	107640000	95189000	113510000	309180000	2571800	32545000	50229000	32991000	3	18	18	18	11	10	12	11	2	8	8	7	11	10	12	11	2	8	8	7	11	10	12	11	2	8	8	7	28.5	28.5	28.5	81.307	719	719;183;83
P34897;H0YIZ0;G3V2Y4;G3V5L0	P34897;H0YIZ0;G3V2Y4	5;4;3;1	5;4;3;1	5;4;3;1	Serine hydroxymethyltransferase, mitochondrial;Serine hydroxymethyltransferase	SHMT2	sp|P34897|GLYM_HUMAN Serine hydroxymethyltransferase, mitochondrial OS=Homo sapiens OX=9606 GN=SHMT2 PE=1 SV=3;tr|H0YIZ0|H0YIZ0_HUMAN Serine hydroxymethyltransferase, mitochondrial (Fragment) OS=Homo sapiens OX=9606 GN=SHMT2 PE=1 SV=1;tr|G3V2Y4|G3V2Y4_HUMA	3867300	0	2170800	7203800	0	1118500	22585000	4273400	4	5	5	5	2	0	2	2	0	3	2	1	2	0	2	2	0	3	2	1	2	0	2	2	0	3	2	1	11.3	11.3	11.3	55.992	504	504;264;234;215
P34932;A0A087WYC1;A0A087WTS8;D6RJ96;E9PDE8;O95757	P34932;A0A087WYC1;A0A087WTS8	4;3;2;1;1;1	4;3;2;1;1;1	4;3;2;1;1;1	Heat shock 70 kDa protein 4	HSPA4	sp|P34932|HSP74_HUMAN Heat shock 70 kDa protein 4 OS=Homo sapiens OX=9606 GN=HSPA4 PE=1 SV=4;tr|A0A087WYC1|A0A087WYC1_HUMAN Heat shock 70 kDa protein 4 OS=Homo sapiens OX=9606 GN=HSPA4 PE=1 SV=1;tr|A0A087WTS8|A0A087WTS8_HUMAN Heat shock 70 kDa protein 4 OS	7212900	4291700	3126100	8412200	0	2593700	3026600	0	6	4	4	4	4	2	2	2	0	2	2	0	4	2	2	2	0	2	2	0	4	2	2	2	0	2	2	0	6.4	6.4	6.4	94.33	840	840;699;475;531;813;839
P35232;C9JW96;C9JZ20;E7ESE2;E9PCW0;D6RBK0	P35232;C9JW96;C9JZ20;E7ESE2;E9PCW0;D6RBK0	8;6;5;5;5;4	8;6;5;5;5;4	8;6;5;5;5;4	Prohibitin	PHB	sp|P35232|PHB_HUMAN Prohibitin OS=Homo sapiens OX=9606 GN=PHB PE=1 SV=1;tr|C9JW96|C9JW96_HUMAN Prohibitin (Fragment) OS=Homo sapiens OX=9606 GN=PHB PE=1 SV=2;tr|C9JZ20|C9JZ20_HUMAN Prohibitin (Fragment) OS=Homo sapiens OX=9606 GN=PHB PE=1 SV=1;tr|E7ESE2|E7	30108000	6433600	18629000	51344000	2547100	8821000	54005000	0	6	8	8	8	5	2	5	4	2	3	5	0	5	2	5	4	2	3	5	0	5	2	5	4	2	3	5	0	37.1	37.1	37.1	29.804	272	272;246;201;202;216;124
P35573	P35573	40	40	40	Glycogen debranching enzyme;4-alpha-glucanotransferase;Amylo-alpha-1,6-glucosidase	AGL	sp|P35573|GDE_HUMAN Glycogen debranching enzyme OS=Homo sapiens OX=9606 GN=AGL PE=1 SV=3	83845000	69857000	56658000	193500000	33433000	305140000	369340000	200200000	1	40	40	40	16	16	14	26	13	31	35	27	16	16	14	26	13	31	35	27	16	16	14	26	13	31	35	27	28.7	28.7	28.7	174.76	1532	1532
P35579;P35580	P35579;P35580	2;1	2;1	2;1	Myosin-9;Myosin-10	MYH9;MYH10	sp|P35579|MYH9_HUMAN Myosin-9 OS=Homo sapiens OX=9606 GN=MYH9 PE=1 SV=4;sp|P35580|MYH10_HUMAN Myosin-10 OS=Homo sapiens OX=9606 GN=MYH10 PE=1 SV=3	2784400	1039800	2259800	4883600	0	629120	1200800	320020	2	2	2	2	2	1	1	2	0	1	1	1	2	1	1	2	0	1	1	1	2	1	1	2	0	1	1	1	1.3	1.3	1.3	226.53	1960	1960;1976
P35613;I3L192;A0A087WUV8;A0A087X2B5	P35613;I3L192;A0A087WUV8;A0A087X2B5	2;1;1;1	2;1;1;1	2;1;1;1	Basigin	BSG	sp|P35613|BASI_HUMAN Basigin OS=Homo sapiens OX=9606 GN=BSG PE=1 SV=2;tr|I3L192|I3L192_HUMAN Basigin (Fragment) OS=Homo sapiens OX=9606 GN=BSG PE=1 SV=8;tr|A0A087WUV8|A0A087WUV8_HUMAN Basigin OS=Homo sapiens OX=9606 GN=BSG PE=1 SV=1;tr|A0A087X2B5|A0A087X2B	10693000	0	0	15332000	0	0	0	0	4	2	2	2	2	1	0	1	0	0	0	0	2	1	0	1	0	0	0	0	2	1	0	1	0	0	0	0	7.3	7.3	7.3	42.2	385	385;160;189;221
P35637;H3BPE7;A0A075B7D9;Q92804	P35637;H3BPE7;A0A075B7D9;Q92804	7;6;4;4	7;6;4;4	7;6;4;4	RNA-binding protein FUS;TATA-binding protein-associated factor 2N	FUS;TAF15	sp|P35637|FUS_HUMAN RNA-binding protein FUS OS=Homo sapiens OX=9606 GN=FUS PE=1 SV=1;tr|H3BPE7|H3BPE7_HUMAN RNA-binding protein FUS OS=Homo sapiens OX=9606 GN=FUS PE=1 SV=1;tr|A0A075B7D9|A0A075B7D9_HUMAN TATA-binding protein-associated factor 2N OS=Homo sa	40325000	37552000	19113000	80357000	6747300	89260000	155370000	45545000	4	7	7	7	5	3	3	5	1	6	6	5	5	3	3	5	1	6	6	5	5	3	3	5	1	6	6	5	12.2	12.2	12.2	53.425	526	526;527;449;592
P35998;C9JLS9	P35998;C9JLS9	2;1	2;1	2;1	26S protease regulatory subunit 7	PSMC2	sp|P35998|PRS7_HUMAN 26S proteasome regulatory subunit 7 OS=Homo sapiens OX=9606 GN=PSMC2 PE=1 SV=3;tr|C9JLS9|C9JLS9_HUMAN 26S proteasome regulatory subunit 7 (Fragment) OS=Homo sapiens OX=9606 GN=PSMC2 PE=1 SV=1	992600	0	1685900	0	0	0	0	0	2	2	2	2	1	0	2	1	0	0	0	0	1	0	2	1	0	0	0	0	1	0	2	1	0	0	0	0	5.3	5.3	5.3	48.633	433	433;130
P36542	P36542	11	11	11	ATP synthase subunit gamma, mitochondrial	ATP5C1	sp|P36542|ATPG_HUMAN ATP synthase subunit gamma, mitochondrial OS=Homo sapiens OX=9606 GN=ATP5F1C PE=1 SV=1	177510000	59037000	53972000	162900000	807370	17796000	28732000	18402000	1	11	11	11	10	7	10	9	1	4	6	6	10	7	10	9	1	4	6	6	10	7	10	9	1	4	6	6	31.2	31.2	31.2	32.996	298	298
P36578;H3BM89;H3BU31;H3BTP7	P36578;H3BM89;H3BU31	8;5;4;3	8;5;4;3	8;5;4;3	60S ribosomal protein L4	RPL4	sp|P36578|RL4_HUMAN 60S ribosomal protein L4 OS=Homo sapiens OX=9606 GN=RPL4 PE=1 SV=5;tr|H3BM89|H3BM89_HUMAN 60S ribosomal protein L4 OS=Homo sapiens OX=9606 GN=RPL4 PE=1 SV=1;tr|H3BU31|H3BU31_HUMAN 60S ribosomal protein L4 (Fragment) OS=Homo sapiens OX=9	11210000	25690000	22501000	16393000	736800	26678000	35698000	9078800	4	8	8	8	2	4	6	2	1	3	3	2	2	4	6	2	1	3	3	2	2	4	6	2	1	3	3	2	16.2	16.2	16.2	47.697	427	427;333;171;170
P38646;A0A3B3ITI4;D6RA73;D6RJI2;H0YBG6;H0Y8S0	P38646	17;5;4;4;4;3	17;5;4;4;4;3	17;5;4;4;4;3	Stress-70 protein, mitochondrial	HSPA9	sp|P38646|GRP75_HUMAN Stress-70 protein, mitochondrial OS=Homo sapiens OX=9606 GN=HSPA9 PE=1 SV=2	72474000	36502000	43024000	120640000	0	10532000	20895000	2782700	6	17	17	17	8	6	14	11	0	4	4	2	8	6	14	11	0	4	4	2	8	6	14	11	0	4	4	2	26.5	26.5	26.5	73.68	679	679;180;62;95;163;102
P38919;I3L3H2;J3QQP0;E9PBH4;F8WE11;C9JUF0	P38919;I3L3H2	6;4;2;2;2;1	4;2;0;0;0;0	4;2;0;0;0;0	Eukaryotic initiation factor 4A-III;Eukaryotic initiation factor 4A-III, N-terminally processed	EIF4A3	sp|P38919|IF4A3_HUMAN Eukaryotic initiation factor 4A-III OS=Homo sapiens OX=9606 GN=EIF4A3 PE=1 SV=4;tr|I3L3H2|I3L3H2_HUMAN Eukaryotic initiation factor 4A-III OS=Homo sapiens OX=9606 GN=EIF4A3 PE=1 SV=2	0	0	4186300	945090	0	0	5795400	1883300	6	6	4	4	2	1	5	2	0	1	2	3	1	0	3	1	0	0	1	2	1	0	3	1	0	0	1	2	16.1	12.2	12.2	46.871	411	411;390;95;96;97;57
P39023;H7C422;G5E9G0;H7C3M2;B5MCW2;F8WCR1;Q92901	P39023;H7C422;G5E9G0;H7C3M2;B5MCW2	10;7;7;6;6;3;1	10;7;7;6;6;3;1	10;7;7;6;6;3;1	60S ribosomal protein L3	RPL3	sp|P39023|RL3_HUMAN 60S ribosomal protein L3 OS=Homo sapiens OX=9606 GN=RPL3 PE=1 SV=2;tr|H7C422|H7C422_HUMAN 60S ribosomal protein L3 (Fragment) OS=Homo sapiens OX=9606 GN=RPL3 PE=1 SV=1;tr|G5E9G0|G5E9G0_HUMAN 60S ribosomal protein L3 OS=Homo sapiens OX=9	78455000	45423000	53430000	125720000	11923000	73284000	86455000	56242000	7	10	10	10	7	5	9	7	3	7	6	7	7	5	9	7	3	7	6	7	7	5	9	7	3	7	6	7	27.5	27.5	27.5	46.108	403	403;305;351;261;272;180;407
P40227;Q92526	P40227;Q92526	4;3	4;3	4;3	T-complex protein 1 subunit zeta;T-complex protein 1 subunit zeta-2	CCT6A;CCT6B	sp|P40227|TCPZ_HUMAN T-complex protein 1 subunit zeta OS=Homo sapiens OX=9606 GN=CCT6A PE=1 SV=3;sp|Q92526|TCPW_HUMAN T-complex protein 1 subunit zeta-2 OS=Homo sapiens OX=9606 GN=CCT6B PE=1 SV=5	0	0	4200400	6954900	0	0	2087800	0	2	4	4	4	0	0	3	1	0	0	1	0	0	0	3	1	0	0	1	0	0	0	3	1	0	0	1	0	8.1	8.1	8.1	58.024	531	531;530
P40429;M0QYS1;Q8J015;Q6NVV1;M0QZU1;A0A096LPE0	P40429;M0QYS1;Q8J015;Q6NVV1	4;3;2;2;1;1	4;3;2;2;1;1	4;3;2;2;1;1	60S ribosomal protein L13a;Putative 60S ribosomal protein L13a protein RPL13AP3	RPL13A;RPL13a;RPL13AP3	sp|P40429|RL13A_HUMAN 60S ribosomal protein L13a OS=Homo sapiens OX=9606 GN=RPL13A PE=1 SV=2;tr|M0QYS1|M0QYS1_HUMAN 60S ribosomal protein L13a (Fragment) OS=Homo sapiens OX=9606 GN=RPL13A PE=1 SV=2;tr|Q8J015|Q8J015_HUMAN 60S ribosomal protein L13a OS=Homo	58350000	45047000	32548000	72556000	0	51721000	5923400	29885000	6	4	4	4	2	3	4	3	1	3	2	3	2	3	4	3	1	3	2	3	2	3	4	3	1	3	2	3	20.7	20.7	20.7	23.577	203	203;210;142;102;46;48
P40926;G3XAL0	P40926;G3XAL0	11;8	11;8	11;8	Malate dehydrogenase, mitochondrial;Malate dehydrogenase	MDH2	sp|P40926|MDHM_HUMAN Malate dehydrogenase, mitochondrial OS=Homo sapiens OX=9606 GN=MDH2 PE=1 SV=3;tr|G3XAL0|G3XAL0_HUMAN Malate dehydrogenase OS=Homo sapiens OX=9606 GN=MDH2 PE=1 SV=1	7740600	1016600	37446000	17121000	449180	8998000	30965000	7289700	2	11	11	11	4	1	8	4	1	3	5	3	4	1	8	4	1	3	5	3	4	1	8	4	1	3	5	3	40.5	40.5	40.5	35.503	338	338;231
P41091;Q2VIR3;H7BZU1	P41091;Q2VIR3	4;4;1	4;4;1	4;4;1	Eukaryotic translation initiation factor 2 subunit 3;Putative eukaryotic translation initiation factor 2 subunit 3-like protein	EIF2S3;EIF2S3L	sp|P41091|IF2G_HUMAN Eukaryotic translation initiation factor 2 subunit 3 OS=Homo sapiens OX=9606 GN=EIF2S3 PE=1 SV=3;sp|Q2VIR3|IF2GL_HUMAN Eukaryotic translation initiation factor 2 subunit 3B OS=Homo sapiens OX=9606 GN=EIF2S3B PE=2 SV=2	8337800	2124300	0	8277200	0	4384200	9738200	4162100	3	4	4	4	3	1	0	3	0	2	3	2	3	1	0	3	0	2	3	2	3	1	0	3	0	2	3	2	9.5	9.5	9.5	51.109	472	472;472;183
P41250	P41250	2	2	2	Glycine--tRNA ligase	GARS	sp|P41250|GARS_HUMAN Glycine--tRNA ligase OS=Homo sapiens OX=9606 GN=GARS1 PE=1 SV=3	2453400	0	837000	6741600	0	0	0	0	1	2	2	2	1	1	1	2	0	0	0	0	1	1	1	2	0	0	0	0	1	1	1	2	0	0	0	0	3.1	3.1	3.1	83.165	739	739
P42285	P42285	1	1	1	Superkiller viralicidic activity 2-like 2	SKIV2L2	sp|P42285|MTREX_HUMAN Exosome RNA helicase MTR4 OS=Homo sapiens OX=9606 GN=MTREX PE=1 SV=3	0	0	0	0	0	0	1727200	0	1	1	1	1	0	0	0	0	0	0	1	0	0	0	0	0	0	0	1	0	0	0	0	0	0	0	1	0	2	2	2	117.8	1042	1042
P42677	P42677	3	3	2	40S ribosomal protein S27	RPS27	sp|P42677|RS27_HUMAN 40S ribosomal protein S27 OS=Homo sapiens OX=9606 GN=RPS27 PE=1 SV=3	88851000	1872900	22053000	150670000	0	2659100	57098000	2441300	1	3	3	2	2	1	2	2	0	1	2	1	2	1	2	2	0	1	2	1	1	1	1	1	0	0	1	0	27.4	27.4	11.9	9.461	84	84
P43490;A0A0C4DFS8;C9JF35;C9JG65	P43490;A0A0C4DFS8	6;4;1;1	6;4;1;1	6;4;1;1	Nicotinamide phosphoribosyltransferase	NAMPT	sp|P43490|NAMPT_HUMAN Nicotinamide phosphoribosyltransferase OS=Homo sapiens OX=9606 GN=NAMPT PE=1 SV=1;tr|A0A0C4DFS8|A0A0C4DFS8_HUMAN Nicotinamide phosphoribosyltransferase OS=Homo sapiens OX=9606 GN=NAMPT PE=1 SV=1	14814000	12291000	6560400	23750000	0	0	5854600	4055400	4	6	6	6	4	3	2	4	0	0	1	2	4	3	2	4	0	0	1	2	4	3	2	4	0	0	1	2	17.7	17.7	17.7	55.52	491	491;368;60;88
P43686	P43686	2	2	2	26S protease regulatory subunit 6B	PSMC4	sp|P43686|PRS6B_HUMAN 26S proteasome regulatory subunit 6B OS=Homo sapiens OX=9606 GN=PSMC4 PE=1 SV=2	5537400	0	0	1909700	0	0	0	0	1	2	2	2	1	0	0	1	0	0	0	0	1	0	0	1	0	0	0	0	1	0	0	1	0	0	0	0	6.7	6.7	6.7	47.366	418	418
P45954	P45954	3	3	3	Short/branched chain specific acyl-CoA dehydrogenase, mitochondrial	ACADSB	sp|P45954|ACDSB_HUMAN Short/branched chain specific acyl-CoA dehydrogenase, mitochondrial OS=Homo sapiens OX=9606 GN=ACADSB PE=1 SV=1	10626000	7285900	4614700	7437500	0	1558600	2531600	710330	1	3	3	3	3	3	3	2	0	1	2	1	3	3	3	2	0	1	2	1	3	3	3	2	0	1	2	1	8.1	8.1	8.1	47.485	432	432
P45984;J3KNK1;A0A286YEQ0;D6RJF9;A0A286YEQ7;A0A286YEX7;A0A286YFC0;A0A1P0B7D2;A0A286YFJ6;A0A286YFJ4;A0A1W2PPZ3;A0A286YFI3;A0A286YEN5;A0A286YF85;A0A286YF97;A0A286YFA6;A0A286YF62;F8W9R5;A0A1W2PRF2;A0A286YES9;A0A286YF19;A0A286YFE2;A0A286YEW9;D7R525;A0A286YEV8;D6RCB1;A0A286YF83;A0A286YF02;A0A286YEY0;A0A286YEV3;P53779;A0A286YFD7;A0A286YES0;A0A286YFN2;A0A286YFB6;A0A286YFM6;A0A286YF35;P45983	P45984;J3KNK1	3;2;1;1;1;1;1;1;1;1;1;1;1;1;1;1;1;1;1;1;1;1;1;1;1;1;1;1;1;1;1;1;1;1;1;1;1;1	3;2;1;1;1;1;1;1;1;1;1;1;1;1;1;1;1;1;1;1;1;1;1;1;1;1;1;1;1;1;1;1;1;1;1;1;1;1	3;2;1;1;1;1;1;1;1;1;1;1;1;1;1;1;1;1;1;1;1;1;1;1;1;1;1;1;1;1;1;1;1;1;1;1;1;1	Mitogen-activated protein kinase 9	MAPK9	sp|P45984|MK09_HUMAN Mitogen-activated protein kinase 9 OS=Homo sapiens OX=9606 GN=MAPK9 PE=1 SV=2;tr|J3KNK1|J3KNK1_HUMAN Mitogen-activated protein kinase OS=Homo sapiens OX=9606 GN=MAPK9 PE=1 SV=1	945130	6667100	0	14707000	0	25303000	28511000	8556500	38	3	3	3	1	1	1	2	0	3	3	2	1	1	1	2	0	3	3	2	1	1	1	2	0	3	3	2	8.3	8.3	8.3	48.139	424	424;339;384;384;402;409;412;422;422;425;67;384;435;451;464;467;473;478;178;427;376;208;551;214;241;245;300;308;338;346;464;426;350;360;363;371;375;427
P46087	P46087	2	2	2	Probable 28S rRNA (cytosine(4447)-C(5))-methyltransferase	NOP2	sp|P46087|NOP2_HUMAN Probable 28S rRNA (cytosine(4447)-C(5))-methyltransferase OS=Homo sapiens OX=9606 GN=NOP2 PE=1 SV=2	0	0	0	3888100	0	2669400	5697800	1804100	1	2	2	2	0	0	0	1	0	1	2	1	0	0	0	1	0	1	2	1	0	0	0	1	0	1	2	1	3.4	3.4	3.4	89.301	812	812
P46781;B5MCT8;C9JM19	P46781	5;2;2	5;2;2	5;2;2	40S ribosomal protein S9	RPS9	sp|P46781|RS9_HUMAN 40S ribosomal protein S9 OS=Homo sapiens OX=9606 GN=RPS9 PE=1 SV=3	26801000	21731000	21774000	40420000	701360	14230000	14004000	12384000	3	5	5	5	3	3	5	3	1	3	2	3	3	3	5	3	1	3	2	3	3	3	5	3	1	3	2	3	18.6	18.6	18.6	22.591	194	194;139;156
P46939;Q5T097;A0A0D9SG57;A0A0A0MSM3;Q5JT45;Q5JT44;Q5JT49;H0Y337;Q4G0X0	P46939	19;8;2;2;2;1;1;1;1	19;8;2;2;2;1;1;1;1	18;8;2;2;2;1;1;1;0	Utrophin	UTRN	sp|P46939|UTRO_HUMAN Utrophin OS=Homo sapiens OX=9606 GN=UTRN PE=1 SV=2	0	0	0	0	5615100	58573000	89238000	46644000	9	19	19	18	0	0	0	0	5	14	16	14	0	0	0	0	5	14	16	14	0	0	0	0	5	14	15	13	6.4	6.4	6.2	394.46	3433	3433;988;150;154;180;184;186;251;772
P46977;A0A0C4DH80;E9PN73;E9PI32	P46977	6;2;2;2	6;2;2;2	6;2;2;2	Dolichyl-diphosphooligosaccharide--protein glycosyltransferase subunit STT3A	STT3A	sp|P46977|STT3A_HUMAN Dolichyl-diphosphooligosaccharide--protein glycosyltransferase subunit STT3A OS=Homo sapiens OX=9606 GN=STT3A PE=1 SV=2	10056000	10897000	12930000	28911000	0	12419000	17684000	4084400	4	6	6	6	4	2	3	4	0	4	4	2	4	2	3	4	0	4	4	2	4	2	3	4	0	4	4	2	8.4	8.4	8.4	80.529	705	705;102;117;119
P47897;A0A1B0GVU9;B4DDN1;C9J165;A0A0U1RQT0;A0A0U1RQM8;A0A0U1RQU2;H7C0R3;A0A0U1RQQ5;A0A0U1RRC8;A0A0U1RQL2;F2Z2V6;A0A0U1RRI9;A0A0U1RR66;A0A1B0GTT3;A0A0U1RQX5;A0A0U1RQE9	P47897;A0A1B0GVU9;B4DDN1;C9J165	5;4;3;3;2;2;2;2;1;1;1;1;1;1;1;1;1	5;4;3;3;2;2;2;2;1;1;1;1;1;1;1;1;1	5;4;3;3;2;2;2;2;1;1;1;1;1;1;1;1;1	Glutamine--tRNA ligase	QARS	sp|P47897|SYQ_HUMAN Glutamine--tRNA ligase OS=Homo sapiens OX=9606 GN=QARS PE=1 SV=1;tr|A0A1B0GVU9|A0A1B0GVU9_HUMAN Glutaminyl-tRNA synthetase 1 (Fragment) OS=Homo sapiens OX=9606 GN=QARS1 PE=1 SV=1;tr|B4DDN1|B4DDN1_HUMAN Glutaminyl-tRNA synthetase 1 OS=Ho	4350800	694760	595300	7551200	0	3064100	3738400	1032500	17	5	5	5	4	1	1	3	0	2	3	1	4	1	1	3	0	2	3	1	4	1	1	3	0	2	3	1	8.1	8.1	8.1	87.798	775	775;736;630;339;342;173;174;253;194;91;191;100;182;173;169;134;187
P47985	P47985	1	1	1	Cytochrome b-c1 complex subunit Rieske, mitochondrial;Cytochrome b-c1 complex subunit 11	UQCRFS1	sp|P47985|UCRI_HUMAN Cytochrome b-c1 complex subunit Rieske, mitochondrial OS=Homo sapiens OX=9606 GN=UQCRFS1 PE=1 SV=2	0	2557500	0	0	0	0	0	0	1	1	1	1	0	1	0	1	0	0	0	0	0	1	0	1	0	0	0	0	0	1	0	1	0	0	0	0	3.3	3.3	3.3	29.668	274	274
P48047;A0A494C0K9;H7C0C1;H7C086;H7C068	P48047;A0A494C0K9;H7C0C1	7;5;5;3;2	7;5;5;3;2	7;5;5;3;2	ATP synthase subunit O, mitochondrial	ATP5O	sp|P48047|ATPO_HUMAN ATP synthase subunit O, mitochondrial OS=Homo sapiens OX=9606 GN=ATP5PO PE=1 SV=1;tr|A0A494C0K9|A0A494C0K9_HUMAN ATP synthase subunit O, mitochondrial OS=Homo sapiens OX=9606 GN=ATP5PO PE=4 SV=1;tr|H7C0C1|H7C0C1_HUMAN Uncharacterized p	41195000	22182000	9795300	79767000	1659700	17844000	42505000	10958000	5	7	7	7	5	3	3	6	1	3	5	5	5	3	3	6	1	3	5	5	5	3	3	6	1	3	5	5	37.1	37.1	37.1	23.277	213	213;155;242;74;86
P48651	P48651	1	1	1	Phosphatidylserine synthase 1	PTDSS1	sp|P48651|PTSS1_HUMAN Phosphatidylserine synthase 1 OS=Homo sapiens OX=9606 GN=PTDSS1 PE=1 SV=1	0	0	0	0	0	750290	1014800	653720	1	1	1	1	0	0	0	0	0	1	1	1	0	0	0	0	0	1	1	1	0	0	0	0	0	1	1	1	2.7	2.7	2.7	55.527	473	473
P49189	P49189	4	4	4	4-trimethylaminobutyraldehyde dehydrogenase	ALDH9A1	sp|P49189|AL9A1_HUMAN 4-trimethylaminobutyraldehyde dehydrogenase OS=Homo sapiens OX=9606 GN=ALDH9A1 PE=1 SV=3	0	0	0	0	0	3496000	11865000	11640000	1	4	4	4	0	0	0	0	0	2	3	3	0	0	0	0	0	2	3	3	0	0	0	0	0	2	3	3	12.8	12.8	12.8	53.801	494	494
P49207	P49207	1	1	1	60S ribosomal protein L34	RPL34	sp|P49207|RL34_HUMAN 60S ribosomal protein L34 OS=Homo sapiens OX=9606 GN=RPL34 PE=1 SV=3	7805300	4610000	0	10497000	0	10648000	18982000	9021300	1	1	1	1	1	1	0	1	0	1	1	1	1	1	0	1	0	1	1	1	1	1	0	1	0	1	1	1	6	6	6	13.293	117	117
P49327;A0A0U1RQF0;A0A0U1RRG3	P49327;A0A0U1RQF0	12;11;1	12;11;1	12;11;1	Fatty acid synthase;[Acyl-carrier-protein] S-acetyltransferase;[Acyl-carrier-protein] S-malonyltransferase;3-oxoacyl-[acyl-carrier-protein] synthase;3-oxoacyl-[acyl-carrier-protein] reductase;3-hydroxyacyl-[acyl-carrier-protein] dehydratase;Enoyl-[acyl-carrier-protein] reductase;Oleoyl-[acyl-carrier-protein] hydrolase	FASN	sp|P49327|FAS_HUMAN Fatty acid synthase OS=Homo sapiens OX=9606 GN=FASN PE=1 SV=3;tr|A0A0U1RQF0|A0A0U1RQF0_HUMAN Fatty acid synthase OS=Homo sapiens OX=9606 GN=FASN PE=1 SV=1	9147300	4121400	13987000	8691600	0	1492500	1533700	0	3	12	12	12	6	3	9	7	0	1	1	0	6	3	9	7	0	1	1	0	6	3	9	7	0	1	1	0	7	7	7	273.42	2511	2511;2509;150
P49411;H3BNU3	P49411	14;1	14;1	14;1	Elongation factor Tu, mitochondrial	TUFM	sp|P49411|EFTU_HUMAN Elongation factor Tu, mitochondrial OS=Homo sapiens OX=9606 GN=TUFM PE=1 SV=2	64636000	29822000	29608000	122380000	3087700	20942000	38668000	17480000	2	14	14	14	6	3	9	8	1	2	6	2	6	3	9	8	1	2	6	2	6	3	9	8	1	2	6	2	31.4	31.4	31.4	49.541	452	452;101
P49674;H0Y645;B0QY35;B0QY34;H0Y5S9;H0Y682	P49674;H0Y645;B0QY35;B0QY34	6;5;5;5;1;1	2;1;1;1;1;1	2;1;1;1;1;1	Casein kinase I isoform epsilon	CSNK1E	sp|P49674|KC1E_HUMAN Casein kinase I isoform epsilon OS=Homo sapiens OX=9606 GN=CSNK1E PE=1 SV=1;tr|H0Y645|H0Y645_HUMAN Casein kinase I isoform epsilon (Fragment) OS=Homo sapiens OX=9606 GN=CSNK1E PE=1 SV=1;tr|B0QY35|B0QY35_HUMAN Casein kinase I isoform ep	11193000	10149000	6050800	24607000	2231900	15884000	19945000	14314000	6	6	2	2	5	3	4	6	2	5	5	4	2	2	2	2	2	2	2	2	2	2	2	2	2	2	2	2	15.9	5.8	5.8	47.315	416	416;270;311;336;119;144
P49721	P49721	2	2	2	Proteasome subunit beta type-2	PSMB2	sp|P49721|PSB2_HUMAN Proteasome subunit beta type-2 OS=Homo sapiens OX=9606 GN=PSMB2 PE=1 SV=1	0	2724200	0	0	0	0	0	0	1	2	2	2	2	1	0	0	0	0	0	0	2	1	0	0	0	0	0	0	2	1	0	0	0	0	0	0	10.4	10.4	10.4	22.836	201	201
P50395	P50395	1	1	1	Rab GDP dissociation inhibitor beta	GDI2	sp|P50395|GDIB_HUMAN Rab GDP dissociation inhibitor beta OS=Homo sapiens OX=9606 GN=GDI2 PE=1 SV=2	0	0	1229800	0	0	0	0	0	1	1	1	1	0	0	1	0	0	0	0	0	0	0	1	0	0	0	0	0	0	0	1	0	0	0	0	0	2.7	2.7	2.7	50.663	445	445
P50402;Q5HY57	P50402;Q5HY57	2;1	2;1	2;1	Emerin	EMD	sp|P50402|EMD_HUMAN Emerin OS=Homo sapiens OX=9606 GN=EMD PE=1 SV=1;tr|Q5HY57|Q5HY57_HUMAN Emerin OS=Homo sapiens OX=9606 GN=EMD PE=1 SV=1	15770000	15950000	9022300	27768000	5142000	24498000	35377000	18254000	2	2	2	2	2	2	2	2	1	2	2	1	2	2	2	2	1	2	2	1	2	2	2	2	1	2	2	1	11.8	11.8	11.8	28.994	254	254;219
P50454;E9PKH2;E9PR70;E9PPV6;H0YEP8;E9PQ34;E9PNX1;E9PK86;E9PMI5;E9PJH8;E9PIG2;E9PRS3	P50454;E9PKH2;E9PR70;E9PPV6	6;4;3;3;2;2;2;2;2;1;1;1	6;4;3;3;2;2;2;2;2;1;1;1	6;4;3;3;2;2;2;2;2;1;1;1	Serpin H1	SERPINH1	sp|P50454|SERPH_HUMAN Serpin H1 OS=Homo sapiens OX=9606 GN=SERPINH1 PE=1 SV=2;tr|E9PKH2|E9PKH2_HUMAN Serpin H1 OS=Homo sapiens OX=9606 GN=SERPINH1 PE=1 SV=1;tr|E9PR70|E9PR70_HUMAN Serpin H1 (Fragment) OS=Homo sapiens OX=9606 GN=SERPINH1 PE=1 SV=1;tr|E9PPV6	22311000	10958000	9238900	34799000	0	838510	5631800	3390300	12	6	6	6	5	3	3	5	0	2	3	3	5	3	3	5	0	2	3	3	5	3	3	5	0	2	3	3	18.7	18.7	18.7	46.44	418	418;201;295;324;56;142;203;247;249;150;165;166
P50750	P50750	2	2	1	Cyclin-dependent kinase 9	CDK9	sp|P50750|CDK9_HUMAN Cyclin-dependent kinase 9 OS=Homo sapiens OX=9606 GN=CDK9 PE=1 SV=3	0	0	1595200	8204400	0	0	4494000	2819600	1	2	2	1	1	0	1	1	0	0	1	1	1	0	1	1	0	0	1	1	0	0	0	0	0	0	1	1	4.3	4.3	2.4	42.777	372	372
P50990;H7C4C8;H7C2U0	P50990;H7C4C8	5;4;1	5;4;1	5;4;1	T-complex protein 1 subunit theta	CCT8	sp|P50990|TCPQ_HUMAN T-complex protein 1 subunit theta OS=Homo sapiens OX=9606 GN=CCT8 PE=1 SV=4;tr|H7C4C8|H7C4C8_HUMAN T-complex protein 1 subunit theta (Fragment) OS=Homo sapiens OX=9606 GN=CCT8 PE=1 SV=1	0	0	12636000	0	0	0	0	0	3	5	5	5	0	0	5	0	0	0	0	0	0	0	5	0	0	0	0	0	0	0	5	0	0	0	0	0	10.8	10.8	10.8	59.62	548	548;323;107
P50991	P50991	7	7	7	T-complex protein 1 subunit delta	CCT4	sp|P50991|TCPD_HUMAN T-complex protein 1 subunit delta OS=Homo sapiens OX=9606 GN=CCT4 PE=1 SV=4	2520800	0	6039500	31411000	0	14229000	29515000	8781000	1	7	7	7	1	0	2	4	0	4	5	3	1	0	2	4	0	4	5	3	1	0	2	4	0	4	5	3	13	13	13	57.924	539	539
P51570;K7ERJ9;K7EII7	P51570	6;2;2	6;2;2	6;2;2	Galactokinase	GALK1	sp|P51570|GALK1_HUMAN Galactokinase OS=Homo sapiens OX=9606 GN=GALK1 PE=1 SV=1	20911000	11249000	3769200	25691000	0	0	2554200	723170	3	6	6	6	4	4	2	5	0	0	1	1	4	4	2	5	0	0	1	1	4	4	2	5	0	0	1	1	18.6	18.6	18.6	42.272	392	392;120;184
P51571	P51571	1	1	1	Translocon-associated protein subunit delta	SSR4	sp|P51571|SSRD_HUMAN Translocon-associated protein subunit delta OS=Homo sapiens OX=9606 GN=SSR4 PE=1 SV=1	8897300	5450200	4570800	12878000	0	5844000	6102200	3928100	1	1	1	1	1	1	1	1	0	1	1	1	1	1	1	1	0	1	1	1	1	1	1	1	0	1	1	1	5.8	5.8	5.8	18.998	173	173
P51991	P51991	7	6	5	Heterogeneous nuclear ribonucleoprotein A3	HNRNPA3	sp|P51991|ROA3_HUMAN Heterogeneous nuclear ribonucleoprotein A3 OS=Homo sapiens OX=9606 GN=HNRNPA3 PE=1 SV=2	7967400	9660200	17103000	12045000	1573500	10860000	17511000	8814700	1	7	6	5	2	2	6	3	1	4	4	3	1	1	5	2	1	3	3	2	1	1	4	2	1	2	2	2	20.1	19.8	14	39.594	378	378
P52209;K7EMN2;K7EM49;K7EPF6	P52209;K7EMN2;K7EM49;K7EPF6	2;1;1;1	2;1;1;1	2;1;1;1	6-phosphogluconate dehydrogenase, decarboxylating	PGD	sp|P52209|6PGD_HUMAN 6-phosphogluconate dehydrogenase, decarboxylating OS=Homo sapiens OX=9606 GN=PGD PE=1 SV=3;tr|K7EMN2|K7EMN2_HUMAN 6-phosphogluconate dehydrogenase, decarboxylating (Fragment) OS=Homo sapiens OX=9606 GN=PGD PE=1 SV=1;tr|K7EM49|K7EM49_HU	0	0	4753900	0	0	0	0	0	4	2	2	2	0	0	2	0	0	0	0	0	0	0	2	0	0	0	0	0	0	0	2	0	0	0	0	0	5	5	5	53.139	483	483;160;205;256
P52292;J3QLL0;J3KS65	P52292	4;1;1	4;1;1	4;1;1	Importin subunit alpha-1	KPNA2	sp|P52292|IMA1_HUMAN Importin subunit alpha-1 OS=Homo sapiens OX=9606 GN=KPNA2 PE=1 SV=1	0	0	656740	4831000	0	2582700	3782800	479390	3	4	4	4	0	0	1	3	0	2	2	1	0	0	1	3	0	2	2	1	0	0	1	3	0	2	2	1	9.3	9.3	9.3	57.861	529	529;134;143
P52564	P52564	1	1	1	Dual specificity mitogen-activated protein kinase kinase 6	MAP2K6	sp|P52564|MP2K6_HUMAN Dual specificity mitogen-activated protein kinase kinase 6 OS=Homo sapiens OX=9606 GN=MAP2K6 PE=1 SV=1	0	0	0	0	0	1098000	0	0	1	1	1	1	0	0	0	0	0	1	0	0	0	0	0	0	0	1	0	0	0	0	0	0	0	1	0	0	4.8	4.8	4.8	37.492	334	334
P52597	P52597	6	5	5	Heterogeneous nuclear ribonucleoprotein F;Heterogeneous nuclear ribonucleoprotein F, N-terminally processed	HNRNPF	sp|P52597|HNRPF_HUMAN Heterogeneous nuclear ribonucleoprotein F OS=Homo sapiens OX=9606 GN=HNRNPF PE=1 SV=3	26421000	8973400	16283000	43522000	567850	29483000	48876000	9400200	1	6	5	5	3	3	4	4	2	4	5	3	2	2	3	3	1	3	4	2	2	2	3	3	1	3	4	2	20.2	18.1	18.1	45.671	415	415
P53007;B4DP62	P53007	9;4	9;4	9;4	Tricarboxylate transport protein, mitochondrial	SLC25A1	sp|P53007|TXTP_HUMAN Tricarboxylate transport protein, mitochondrial OS=Homo sapiens OX=9606 GN=SLC25A1 PE=1 SV=2	83238000	69125000	33011000	125090000	872110	18261000	29518000	9771000	2	9	9	9	7	5	3	6	1	3	4	3	7	5	3	6	1	3	4	3	7	5	3	6	1	3	4	3	27.3	27.3	27.3	34.012	311	311;208
P53396;K7ESG8;K7EIE7	P53396;K7ESG8	7;4;1	7;4;1	7;4;1	ATP-citrate synthase	ACLY	sp|P53396|ACLY_HUMAN ATP-citrate synthase OS=Homo sapiens OX=9606 GN=ACLY PE=1 SV=3;tr|K7ESG8|K7ESG8_HUMAN ATP-citrate synthase (Fragment) OS=Homo sapiens OX=9606 GN=ACLY PE=1 SV=1	1557700	2219000	5429900	28782000	0	10468000	12087000	4113200	3	7	7	7	2	2	5	6	0	5	5	3	2	2	5	6	0	5	5	3	2	2	5	6	0	5	5	3	9	9	9	120.84	1101	1101;109;133
P53618;E9PP73	P53618;E9PP73	2;1	2;1	2;1	Coatomer subunit beta	COPB1	sp|P53618|COPB_HUMAN Coatomer subunit beta OS=Homo sapiens OX=9606 GN=COPB1 PE=1 SV=3;tr|E9PP73|E9PP73_HUMAN Coatomer subunit beta (Fragment) OS=Homo sapiens OX=9606 GN=COPB1 PE=1 SV=8	797610	0	0	4406500	0	0	0	0	2	2	2	2	1	0	0	2	0	0	0	0	1	0	0	2	0	0	0	0	1	0	0	2	0	0	0	0	3.5	3.5	3.5	107.14	953	953;485
P53621;A0A3B3IT15;A0A3B3IS84;A0A3B3IU89;A0A3B3ISC6;A0A3B3ITV3;A0A3B3ISK1;A0A3B3IU78;A0A3B3ITX2;A0A3B3ITI7	P53621;A0A3B3IT15;A0A3B3IS84;A0A3B3IU89;A0A3B3ISC6	11;10;10;9;9;5;3;1;1;1	11;10;10;9;9;5;3;1;1;1	11;10;10;9;9;5;3;1;1;1	Coatomer subunit alpha;Xenin;Proxenin	COPA	sp|P53621|COPA_HUMAN Coatomer subunit alpha OS=Homo sapiens OX=9606 GN=COPA PE=1 SV=2;tr|A0A3B3IT15|A0A3B3IT15_HUMAN Coatomer subunit alpha OS=Homo sapiens OX=9606 GN=COPA PE=1 SV=1;tr|A0A3B3IS84|A0A3B3IS84_HUMAN Coatomer subunit alpha OS=Homo sapiens OX=9	15617000	1000300	1722500	26781000	0	2821700	4849400	1366100	10	11	11	11	6	2	2	9	0	3	4	3	6	2	2	9	0	3	4	3	6	2	2	9	0	3	4	3	12.2	12.2	12.2	138.34	1224	1224;1204;1204;682;1024;609;455;121;161;452
P53634;H0YCY8	P53634;H0YCY8	4;2	4;2	4;2	Dipeptidyl peptidase 1;Dipeptidyl peptidase 1 exclusion domain chain;Dipeptidyl peptidase 1 heavy chain;Dipeptidyl peptidase 1 light chain	CTSC	sp|P53634|CATC_HUMAN Dipeptidyl peptidase 1 OS=Homo sapiens OX=9606 GN=CTSC PE=1 SV=2;tr|H0YCY8|H0YCY8_HUMAN Dipeptidyl peptidase 1 (Fragment) OS=Homo sapiens OX=9606 GN=CTSC PE=1 SV=8	15421000	7545500	4181900	23951000	0	6566300	11217000	4716500	2	4	4	4	3	2	2	4	0	3	4	2	3	2	2	4	0	3	4	2	3	2	2	4	0	3	4	2	9.9	9.9	9.9	51.853	463	463;244
Q5T8R5;P53985;Q5T8R3;Q5T8R4;F8W0N3;O60669	Q5T8R5;P53985	6;6;2;1;1;1	6;6;2;1;1;1	6;6;2;1;1;1	Monocarboxylate transporter 1	SLC16A1	tr|Q5T8R5|Q5T8R5_HUMAN Monocarboxylate transporter 1 (Fragment) OS=Homo sapiens OX=9606 GN=SLC16A1 PE=1 SV=1;sp|P53985|MOT1_HUMAN Monocarboxylate transporter 1 OS=Homo sapiens OX=9606 GN=SLC16A1 PE=1 SV=3	7726500	1845300	17426000	52161000	0	0	0	0	6	6	6	6	4	1	2	5	0	0	0	0	4	1	2	5	0	0	0	0	4	1	2	5	0	0	0	0	15.4	15.4	15.4	49.219	456	456;500;296;215;435;478
P53999	P53999	1	1	1	Activated RNA polymerase II transcriptional coactivator p15	SUB1	sp|P53999|TCP4_HUMAN Activated RNA polymerase II transcriptional coactivator p15 OS=Homo sapiens OX=9606 GN=SUB1 PE=1 SV=3	0	0	2479800	0	0	0	0	0	1	1	1	1	0	0	1	0	0	0	0	0	0	0	1	0	0	0	0	0	0	0	1	0	0	0	0	0	8.7	8.7	8.7	14.395	127	127
P54136	P54136	5	5	5	Arginine--tRNA ligase, cytoplasmic	RARS	sp|P54136|SYRC_HUMAN Arginine--tRNA ligase, cytoplasmic OS=Homo sapiens OX=9606 GN=RARS PE=1 SV=2	4453300	0	3029500	6959700	0	488500	712250	0	1	5	5	5	2	1	2	1	1	2	2	0	2	1	2	1	1	2	2	0	2	1	2	1	1	2	2	0	8.5	8.5	8.5	75.378	660	660
P54619;F8VYY9;F8VVA3;F8VPF5;F8VQQ1;H0YIC9;A0A494C1K7;A0A494C123;E9PGP6;A0A494C068;F8VZX1;F8VSH3;F8VSL2;H0YHF8;F8W046;F8VRY2;Q9UGJ0	P54619;F8VYY9;F8VVA3	5;4;3;2;1;1;1;1;1;1;1;1;1;1;1;1;1	5;4;3;2;1;1;1;1;1;1;1;1;1;1;1;1;1	5;4;3;2;1;1;1;1;1;1;1;1;1;1;1;1;1	5-AMP-activated protein kinase subunit gamma-1	PRKAG1	sp|P54619|AAKG1_HUMAN 5-AMP-activated protein kinase subunit gamma-1 OS=Homo sapiens OX=9606 GN=PRKAG1 PE=1 SV=1;tr|F8VYY9|F8VYY9_HUMAN 5-AMP-activated protein kinase subunit gamma-1 OS=Homo sapiens OX=9606 GN=PRKAG1 PE=1 SV=1;tr|F8VVA3|F8VVA3_HUMAN 5-A	11426000	2793800	2082900	24792000	0	12813000	16952000	8309100	17	5	5	5	2	1	1	4	0	4	4	4	2	1	1	4	0	4	4	4	2	1	1	4	0	4	4	4	16	16	16	37.579	331	331;280;161;145;43;251;524;445;444;308;202;69;125;93;82;82;569
P54652	P54652	14	2	1	Heat shock-related 70 kDa protein 2	HSPA2	sp|P54652|HSP72_HUMAN Heat shock-related 70 kDa protein 2 OS=Homo sapiens OX=9606 GN=HSPA2 PE=1 SV=1	35767000	31103000	10236000	50479000	0	48407000	58906000	30334000	1	14	2	1	10	8	10	8	4	9	10	8	2	1	1	1	0	1	1	1	1	0	0	0	0	0	0	0	16.3	3.3	1.9	70.02	639	639
P54803;G3V255;A0A087WX10;G3V4M2;G3V5E8;H0YJG8	P54803;G3V255	11;7;5;2;2;1	11;7;5;2;2;1	11;7;5;2;2;1	Galactocerebrosidase	GALC	sp|P54803|GALC_HUMAN Galactocerebrosidase OS=Homo sapiens OX=9606 GN=GALC PE=1 SV=3;tr|G3V255|G3V255_HUMAN Galactocerebrosidase OS=Homo sapiens OX=9606 GN=GALC PE=1 SV=1	36930000	32218000	25487000	51384000	6604400	48036000	72105000	32240000	6	11	11	11	8	7	6	8	3	8	9	7	8	7	6	8	3	8	9	7	8	7	6	8	3	8	9	7	19	19	19	77.063	685	685;434;404;112;211;72
P54886	P54886	2	2	2	Delta-1-pyrroline-5-carboxylate synthase;Glutamate 5-kinase;Gamma-glutamyl phosphate reductase	ALDH18A1	sp|P54886|P5CS_HUMAN Delta-1-pyrroline-5-carboxylate synthase OS=Homo sapiens OX=9606 GN=ALDH18A1 PE=1 SV=2	0	0	2382400	0	0	0	0	0	1	2	2	2	0	0	2	0	0	0	0	0	0	0	2	0	0	0	0	0	0	0	2	0	0	0	0	0	3.3	3.3	3.3	87.301	795	795
P55072;C9JUP7;C9IZA5	P55072	15;4;4	15;4;4	15;4;4	Transitional endoplasmic reticulum ATPase	VCP	sp|P55072|TERA_HUMAN Transitional endoplasmic reticulum ATPase OS=Homo sapiens OX=9606 GN=VCP PE=1 SV=4	0	0	11437000	0	1568800	20953000	33302000	20693000	3	15	15	15	0	0	6	0	2	8	8	9	0	0	6	0	2	8	8	9	0	0	6	0	2	8	8	9	21.1	21.1	21.1	89.321	806	806;115;160
P55735;A8MXL6	P55735;A8MXL6	5;4	5;4	5;4	Protein SEC13 homolog	SEC13	sp|P55735|SEC13_HUMAN Protein SEC13 homolog OS=Homo sapiens OX=9606 GN=SEC13 PE=1 SV=3;tr|A8MXL6|A8MXL6_HUMAN Protein SEC13 homolog OS=Homo sapiens OX=9606 GN=SEC13 PE=1 SV=1	12939000	8643400	4624600	20905000	3781400	18562000	27508000	14500000	2	5	5	5	3	2	2	4	2	4	5	5	3	2	2	4	2	4	5	5	3	2	2	4	2	4	5	5	30.7	30.7	30.7	35.54	322	322;284
P55795;E5RJ94	P55795	5;1	1;0	1;0	Heterogeneous nuclear ribonucleoprotein H2	HNRNPH2	sp|P55795|HNRH2_HUMAN Heterogeneous nuclear ribonucleoprotein H2 OS=Homo sapiens OX=9606 GN=HNRNPH2 PE=1 SV=1	3034500	916000	1813700	5533500	0	4780900	6544800	2832400	2	5	1	1	3	3	4	3	2	5	4	5	1	1	1	1	0	1	1	1	1	1	1	1	0	1	1	1	14.9	4.2	4.2	49.263	449	449;28
P55884;C9JQN7;C9JZG1	P55884	5;1;1	5;1;1	5;1;1	Eukaryotic translation initiation factor 3 subunit B	EIF3B	sp|P55884|EIF3B_HUMAN Eukaryotic translation initiation factor 3 subunit B OS=Homo sapiens OX=9606 GN=EIF3B PE=1 SV=3	1597900	0	3400200	6887000	0	0	0	0	3	5	5	5	2	0	2	3	0	0	0	0	2	0	2	3	0	0	0	0	2	0	2	3	0	0	0	0	6.4	6.4	6.4	92.48	814	814;153;302
P56192;H0YIP0;H0YHV5	P56192;H0YIP0	4;2;1	4;2;1	4;2;1	Methionine--tRNA ligase, cytoplasmic	MARS	sp|P56192|SYMC_HUMAN Methionine--tRNA ligase, cytoplasmic OS=Homo sapiens OX=9606 GN=MARS PE=1 SV=2;tr|H0YIP0|H0YIP0_HUMAN Methionyl-tRNA synthetase 1 (Fragment) OS=Homo sapiens OX=9606 GN=MARS1 PE=1 SV=1	13355000	6604600	1765800	26369000	0	5063100	5028200	4966000	3	4	4	4	4	2	1	3	0	2	1	2	4	2	1	3	0	2	1	2	4	2	1	3	0	2	1	2	5	5	5	101.11	900	900;219;233
P56545	P56545	2	2	2	C-terminal-binding protein 2	CTBP2	sp|P56545|CTBP2_HUMAN C-terminal-binding protein 2 OS=Homo sapiens OX=9606 GN=CTBP2 PE=1 SV=1	0	0	0	1053300	0	0	0	0	1	2	2	2	0	0	0	2	0	0	0	0	0	0	0	2	0	0	0	0	0	0	0	2	0	0	0	0	4.5	4.5	4.5	48.944	445	445
P58557	P58557	1	1	1	Putative ribonuclease	YBEY	sp|P58557|YBEY_HUMAN Endoribonuclease YbeY OS=Homo sapiens OX=9606 GN=YBEY PE=1 SV=2	0	0	0	0	0	568210	1115900	0	1	1	1	1	0	0	0	0	0	1	1	0	0	0	0	0	0	1	1	0	0	0	0	0	0	1	1	0	7.8	7.8	7.8	19.298	167	167
P60174;U3KQF3;U3KPZ0;U3KPS5	P60174	7;3;3;2	7;3;3;2	7;3;3;2	Triosephosphate isomerase	TPI1	sp|P60174|TPIS_HUMAN Triosephosphate isomerase OS=Homo sapiens OX=9606 GN=TPI1 PE=1 SV=3	0	0	16951000	0	0	0	0	0	4	7	7	7	0	0	7	0	0	0	0	0	0	0	7	0	0	0	0	0	0	0	7	0	0	0	0	0	33.9	33.9	33.9	30.791	286	286;98;113;38
P60201;B1B1G3;B1B1G4;B1B1G6	P60201	3;1;1;1	3;1;1;1	3;1;1;1	Myelin proteolipid protein	PLP1	sp|P60201|MYPR_HUMAN Myelin proteolipid protein OS=Homo sapiens OX=9606 GN=PLP1 PE=1 SV=2	0	0	12587000	0	0	0	0	0	4	3	3	3	0	0	3	0	0	0	0	0	0	0	3	0	0	0	0	0	0	0	3	0	0	0	0	0	13.4	13.4	13.4	30.077	277	277;122;127;136
P60709;A0A2R8Y793;G5E9R0;E7EVS6;A0A2R8YGF8;C9JUM1;C9JZR7;A0A2R8YEA7;C9JTX5;A0A2R8YFE2;F8WCH0;A0A1B0GVS3;R4GMT0;P61163;P42025	P60709;A0A2R8Y793	22;18;9;9;9;8;8;7;5;4;3;1;1;1;1	1;1;1;1;1;1;1;0;1;0;0;0;0;0;0	1;1;1;1;1;1;1;0;1;0;0;0;0;0;0	Actin, cytoplasmic 1;Actin, cytoplasmic 1, N-terminally processed	ACTB	sp|P60709|ACTB_HUMAN Actin, cytoplasmic 1 OS=Homo sapiens OX=9606 GN=ACTB PE=1 SV=1;tr|A0A2R8Y793|A0A2R8Y793_HUMAN Actin, cytoplasmic 1 (Fragment) OS=Homo sapiens OX=9606 GN=ACTB PE=1 SV=1	0	0	3476200	0	0	0	0	0	15	22	1	1	10	10	20	11	1	9	8	9	0	0	1	0	0	0	0	0	0	0	1	0	0	0	0	0	58.7	4.5	4.5	41.736	375	375;309;125;163;165;96;102;157;80;79;52;221;332;376;376
P60842;J3QR64;J3KTB5;J3KT12;J3QL43;J3QS69;J3QLN6;J3QKZ9;J3KS25;E7EQG2;Q14240;J3KSN7;J3KSZ0;J3KS93;E7EMV8;J3KT04;J3KTN0	P60842;J3QR64;J3KTB5;J3KT12;J3QL43;J3QS69;J3QLN6;J3QKZ9;J3KS25;E7EQG2;Q14240	11;9;9;9;9;8;8;7;7;6;6;4;3;3;3;3;2	11;9;9;9;9;8;8;7;7;6;6;4;3;3;3;3;2	9;7;7;7;7;6;6;5;5;4;4;2;3;1;1;1;2	Eukaryotic initiation factor 4A-I;Eukaryotic initiation factor 4A-II;Eukaryotic initiation factor 4A-II, N-terminally processed	EIF4A1;EIF4A2	sp|P60842|IF4A1_HUMAN Eukaryotic initiation factor 4A-I OS=Homo sapiens OX=9606 GN=EIF4A1 PE=1 SV=1;tr|J3QR64|J3QR64_HUMAN Eukaryotic initiation factor 4A-I (Fragment) OS=Homo sapiens OX=9606 GN=EIF4A1 PE=1 SV=1;tr|J3KTB5|J3KTB5_HUMAN Eukaryotic initiation	6225400	3301800	41500000	18196000	0	4359000	9514600	11176000	17	11	11	9	2	1	10	1	0	1	2	2	2	1	10	1	0	1	2	2	1	0	8	0	0	0	1	1	26.6	26.6	22.7	46.153	406	406;214;257;341;271;300;163;134;187;362;407;109;230;85;98;85;117
P61221;H0Y990;D6RGF4;D6R9I9	P61221;H0Y990;D6RGF4;D6R9I9	2;1;1;1	2;1;1;1	2;1;1;1	ATP-binding cassette sub-family E member 1	ABCE1	sp|P61221|ABCE1_HUMAN ATP-binding cassette sub-family E member 1 OS=Homo sapiens OX=9606 GN=ABCE1 PE=1 SV=1;tr|H0Y990|H0Y990_HUMAN ATP-binding cassette sub-family E member 1 (Fragment) OS=Homo sapiens OX=9606 GN=ABCE1 PE=1 SV=1;tr|D6RGF4|D6RGF4_HUMAN ATP-b	0	0	0	2393500	0	46543000	0	0	4	2	2	2	0	0	0	1	0	1	0	0	0	0	0	1	0	1	0	0	0	0	0	1	0	1	0	0	4	4	4	67.314	599	599;147;210;421
P61353;K7ELC7;K7EQQ9;K7ERY7	P61353;K7ELC7	6;5;1;1	6;5;1;1	6;5;1;1	60S ribosomal protein L27	RPL27	sp|P61353|RL27_HUMAN 60S ribosomal protein L27 OS=Homo sapiens OX=9606 GN=RPL27 PE=1 SV=2;tr|K7ELC7|K7ELC7_HUMAN 60S ribosomal protein L27 (Fragment) OS=Homo sapiens OX=9606 GN=RPL27 PE=1 SV=1	63023000	44166000	48622000	102110000	12635000	100790000	182480000	74531000	4	6	6	6	4	5	5	4	3	5	5	4	4	5	5	4	3	5	5	4	4	5	5	4	3	5	5	4	45.6	45.6	45.6	15.798	136	136;144;38;40
P61962;A0A087WWI6	P61962	5;2	5;2	5;2	DDB1- and CUL4-associated factor 7	DCAF7	sp|P61962|DCAF7_HUMAN DDB1- and CUL4-associated factor 7 OS=Homo sapiens OX=9606 GN=DCAF7 PE=1 SV=1	0	0	0	13683000	467920	15335000	24399000	11656000	2	5	5	5	0	0	0	1	1	2	5	2	0	0	0	1	1	2	5	2	0	0	0	1	1	2	5	2	17.8	17.8	17.8	38.926	342	342;206
P61978;Q5T6W2;S4R359;S4R457	P61978;Q5T6W2	10;7;2;1	10;7;2;1	10;7;2;1	Heterogeneous nuclear ribonucleoprotein K	HNRNPK	sp|P61978|HNRPK_HUMAN Heterogeneous nuclear ribonucleoprotein K OS=Homo sapiens OX=9606 GN=HNRNPK PE=1 SV=1;tr|Q5T6W2|Q5T6W2_HUMAN Heterogeneous nuclear ribonucleoprotein K (Fragment) OS=Homo sapiens OX=9606 GN=HNRNPK PE=1 SV=1	6161700	7817500	41475000	8936100	1148300	28602000	17543000	16078000	4	10	10	10	2	2	8	2	1	3	2	3	2	2	8	2	1	3	2	3	2	2	8	2	1	3	2	3	27	27	27	50.976	463	463;379;100;77
P61981	P61981	3	1	1	14-3-3 protein gamma;14-3-3 protein gamma, N-terminally processed	YWHAG	sp|P61981|1433G_HUMAN 14-3-3 protein gamma OS=Homo sapiens OX=9606 GN=YWHAG PE=1 SV=2	0	0	1167400	0	0	0	0	0	1	3	1	1	1	1	3	1	0	1	1	1	0	0	1	0	0	0	0	0	0	0	1	0	0	0	0	0	11.3	3.6	3.6	28.302	247	247
P62081;B5MCP9;A0A2R8Y623	P62081;B5MCP9;A0A2R8Y623	5;4;3	5;4;3	5;4;3	40S ribosomal protein S7	RPS7	sp|P62081|RS7_HUMAN 40S ribosomal protein S7 OS=Homo sapiens OX=9606 GN=RPS7 PE=1 SV=1;tr|B5MCP9|B5MCP9_HUMAN 40S ribosomal protein S7 OS=Homo sapiens OX=9606 GN=RPS7 PE=1 SV=1;tr|A0A2R8Y623|A0A2R8Y623_HUMAN 40S ribosomal protein S7 (Fragment) OS=Homo sapi	21169000	0	5453800	6866800	0	1147300	32283000	1092900	3	5	5	5	3	0	2	2	0	1	3	1	3	0	2	2	0	1	3	1	3	0	2	2	0	1	3	1	21.6	21.6	21.6	22.127	194	194;187;169
P62140;C9J9S3;C9JP48;E7ETD8;F8WE71;F5H1L6;F5H037	P62140;C9J9S3;C9JP48;E7ETD8	4;3;3;3;1;1;1	4;3;3;3;1;1;1	2;1;1;1;0;0;0	Serine/threonine-protein phosphatase PP1-beta catalytic subunit;Serine/threonine-protein phosphatase	PPP1CB	sp|P62140|PP1B_HUMAN Serine/threonine-protein phosphatase PP1-beta catalytic subunit OS=Homo sapiens OX=9606 GN=PPP1CB PE=1 SV=3;tr|C9J9S3|C9J9S3_HUMAN Serine/threonine-protein phosphatase (Fragment) OS=Homo sapiens OX=9606 GN=PPP1CB PE=1 SV=1;tr|C9JP48|C9	1280300	1508500	998560	2700800	0	1775600	8888200	0	7	4	4	2	2	2	1	1	0	1	4	0	2	2	1	1	0	1	4	0	2	2	1	1	0	1	2	0	14.4	14.4	8.6	37.186	327	327;125;138;169;64;169;179
P62191	P62191	2	2	2	26S protease regulatory subunit 4	PSMC1	sp|P62191|PRS4_HUMAN 26S proteasome regulatory subunit 4 OS=Homo sapiens OX=9606 GN=PSMC1 PE=1 SV=1	2220500	382960	1565500	1261000	0	643620	755970	1671000	1	2	2	2	2	1	2	2	0	1	2	2	2	1	2	2	0	1	2	2	2	1	2	2	0	1	2	2	5.2	5.2	5.2	49.184	440	440
Q5JR95;P62241	Q5JR95;P62241	3;3	3;3	3;3	40S ribosomal protein S8	RPS8	tr|Q5JR95|Q5JR95_HUMAN 40S ribosomal protein S8 OS=Homo sapiens OX=9606 GN=RPS8 PE=1 SV=1;sp|P62241|RS8_HUMAN 40S ribosomal protein S8 OS=Homo sapiens OX=9606 GN=RPS8 PE=1 SV=2	4801500	2913300	2532900	9124200	0	11372000	5751100	6920400	2	3	3	3	1	1	1	2	1	3	2	3	1	1	1	2	1	3	2	3	1	1	1	2	1	3	2	3	18.6	18.6	18.6	21.879	188	188;208
P62258;K7EM20;B4DJF2;I3L3T1;K7EIT4;I3L0W5;E5RGE1;Q4VY20;E5RIR4;A0A0J9YWZ2;E9PD24;E7EVZ2;Q4VY19;E9PG15;A0A0J9YWE8	P62258;K7EM20	6;3;2;2;2;1;1;1;1;1;1;1;1;1;1	6;3;2;2;2;1;1;1;1;1;1;1;1;1;1	4;2;1;1;1;1;0;0;0;0;0;0;0;0;0	14-3-3 protein epsilon	YWHAE	sp|P62258|1433E_HUMAN 14-3-3 protein epsilon OS=Homo sapiens OX=9606 GN=YWHAE PE=1 SV=1;tr|K7EM20|K7EM20_HUMAN 14-3-3 protein epsilon (Fragment) OS=Homo sapiens OX=9606 GN=YWHAE PE=1 SV=1	14311000	4961300	44250000	23069000	0	5097600	5143700	3272100	15	6	6	4	1	1	6	1	0	1	1	1	1	1	6	1	0	1	1	1	0	0	4	0	0	0	0	0	25.9	25.9	18.4	29.174	255	255;115;94;107;109;38;51;74;75;81;92;98;100;149;149
P62266;D6RD47	P62266;D6RD47	2;1	2;1	2;1	40S ribosomal protein S23	RPS23	sp|P62266|RS23_HUMAN 40S ribosomal protein S23 OS=Homo sapiens OX=9606 GN=RPS23 PE=1 SV=3;tr|D6RD47|D6RD47_HUMAN 40S ribosomal protein S23 OS=Homo sapiens OX=9606 GN=RPS23 PE=1 SV=1	12700000	9175400	10559000	22907000	3184100	15555000	28847000	14041000	2	2	2	2	1	1	2	1	1	1	1	1	1	1	2	1	1	1	1	1	1	1	2	1	1	1	1	1	15.4	15.4	15.4	15.807	143	143;134
P62269;A0A0G2JQH2;Q5GGW2;J3JS69	P62269	5;2;2;2	5;2;2;2	5;2;2;2	40S ribosomal protein S18	RPS18	sp|P62269|RS18_HUMAN 40S ribosomal protein S18 OS=Homo sapiens OX=9606 GN=RPS18 PE=1 SV=3	28138000	9010000	27352000	45516000	2645700	31868000	46668000	15881000	4	5	5	5	4	3	4	4	1	4	4	2	4	3	4	4	1	4	4	2	4	3	4	4	1	4	4	2	30.9	30.9	30.9	17.718	152	152;33;34;82
P62280;M0R1H5;M0QZC5	P62280;M0R1H5;M0QZC5	4;3;2	4;3;2	4;3;2	40S ribosomal protein S11	RPS11	sp|P62280|RS11_HUMAN 40S ribosomal protein S11 OS=Homo sapiens OX=9606 GN=RPS11 PE=1 SV=3;tr|M0R1H5|M0R1H5_HUMAN 40S ribosomal protein S11 OS=Homo sapiens OX=9606 GN=RPS11 PE=1 SV=1;tr|M0QZC5|M0QZC5_HUMAN 40S ribosomal protein S11 OS=Homo sapiens OX=9606 G	48116000	28018000	16786000	101650000	4118300	36564000	50823000	15045000	3	4	4	4	2	2	3	3	1	2	2	2	2	2	3	3	1	2	2	2	2	2	3	3	1	2	2	2	24.7	24.7	24.7	18.431	158	158;79;118
P62304	P62304	1	1	1	Small nuclear ribonucleoprotein E	SNRPE	sp|P62304|RUXE_HUMAN Small nuclear ribonucleoprotein E OS=Homo sapiens OX=9606 GN=SNRPE PE=1 SV=1	1925900	383020	2536000	2179800	0	492350	758110	329150	1	1	1	1	1	1	1	1	0	1	1	1	1	1	1	1	0	1	1	1	1	1	1	1	0	1	1	1	12	12	12	10.803	92	92
P62306	P62306	2	2	2	Small nuclear ribonucleoprotein F	SNRPF	sp|P62306|RUXF_HUMAN Small nuclear ribonucleoprotein F OS=Homo sapiens OX=9606 GN=SNRPF PE=1 SV=1	0	0	2572600	0	0	3523700	0	2859200	1	2	2	2	0	0	1	0	0	1	0	2	0	0	1	0	0	1	0	2	0	0	1	0	0	1	0	2	23.3	23.3	23.3	9.7251	86	86
P62316;K7ERG4;K7EJB5	P62316;K7ERG4	3;2;1	3;2;1	3;2;1	Small nuclear ribonucleoprotein Sm D2	SNRPD2	sp|P62316|SMD2_HUMAN Small nuclear ribonucleoprotein Sm D2 OS=Homo sapiens OX=9606 GN=SNRPD2 PE=1 SV=1;tr|K7ERG4|K7ERG4_HUMAN Small nuclear ribonucleoprotein Sm D2 OS=Homo sapiens OX=9606 GN=SNRPD2 PE=1 SV=1	0	0	3411100	0	0	0	704830	0	3	3	3	3	0	0	2	0	0	0	1	0	0	0	2	0	0	0	1	0	0	0	2	0	0	0	1	0	28	28	28	13.527	118	118;78;54
P62318	P62318	1	1	1	Small nuclear ribonucleoprotein Sm D3	SNRPD3	sp|P62318|SMD3_HUMAN Small nuclear ribonucleoprotein Sm D3 OS=Homo sapiens OX=9606 GN=SNRPD3 PE=1 SV=1	0	0	4926600	0	0	0	0	0	1	1	1	1	0	0	1	0	0	0	0	0	0	0	1	0	0	0	0	0	0	0	1	0	0	0	0	0	7.9	7.9	7.9	13.916	126	126
P62424;Q5T8U2;Q5T8U3	P62424;Q5T8U2	8;6;3	8;6;3	8;6;3	60S ribosomal protein L7a	RPL7A	sp|P62424|RL7A_HUMAN 60S ribosomal protein L7a OS=Homo sapiens OX=9606 GN=RPL7A PE=1 SV=2;tr|Q5T8U2|Q5T8U2_HUMAN 60S ribosomal protein L7a OS=Homo sapiens OX=9606 GN=RPL7A PE=1 SV=1	38366000	26360000	14762000	56030000	5728600	52742000	69526000	30076000	3	8	8	8	6	6	4	6	2	7	8	6	6	6	4	6	2	7	8	6	6	6	4	6	2	7	8	6	28.9	28.9	28.9	29.995	266	266;151;191
P62701;Q8TD47;C9JEH7;P22090	P62701;Q8TD47;C9JEH7;P22090	8;5;4;4	8;5;4;4	8;5;4;4	40S ribosomal protein S4, X isoform;40S ribosomal protein S4, Y isoform 2;40S ribosomal protein S4, Y isoform 1	RPS4X;RPS4Y2;RPS4Y1	sp|P62701|RS4X_HUMAN 40S ribosomal protein S4, X isoform OS=Homo sapiens OX=9606 GN=RPS4X PE=1 SV=2;sp|Q8TD47|RS4Y2_HUMAN 40S ribosomal protein S4, Y isoform 2 OS=Homo sapiens OX=9606 GN=RPS4Y2 PE=2 SV=3;tr|C9JEH7|C9JEH7_HUMAN 40S ribosomal protein S4, Y i	147620000	43201000	54393000	163530000	0	52048000	115580000	51768000	4	8	8	8	5	1	4	4	0	2	5	3	5	1	4	4	0	2	5	3	5	1	4	4	0	2	5	3	29.3	29.3	29.3	29.597	263	263;263;262;263
P67775;P62714;H0YBN9;H0YC23;Q5T1S7;E5RFI3;E5RHP4;E7ESG8;E5RHC1;H3BV22;H3BTA2;P60510	P67775;P62714	3;3;1;1;1;1;1;1;1;1;1;1	3;3;1;1;1;1;1;1;1;1;1;1	2;2;1;1;0;0;0;0;0;0;0;0	Serine/threonine-protein phosphatase 2A catalytic subunit alpha isoform;Serine/threonine-protein phosphatase 2A catalytic subunit beta isoform	PPP2CA;PPP2CB	sp|P67775|PP2AA_HUMAN Serine/threonine-protein phosphatase 2A catalytic subunit alpha isoform OS=Homo sapiens OX=9606 GN=PPP2CA PE=1 SV=1;sp|P62714|PP2AB_HUMAN Serine/threonine-protein phosphatase 2A catalytic subunit beta isoform OS=Homo sapiens OX=9606 G	3183000	0	1218900	6257400	0	2531600	5540200	3594000	12	3	3	2	2	0	1	2	0	1	2	2	2	0	1	2	0	1	2	2	2	0	1	2	0	1	1	2	11.3	11.3	7.8	35.594	309	309;309;52;124;125;125;126;145;184;203;267;307
P62753;A2A3R5;A2A3R7	P62753;A2A3R5	4;3;1	4;3;1	4;3;1	40S ribosomal protein S6	RPS6	sp|P62753|RS6_HUMAN 40S ribosomal protein S6 OS=Homo sapiens OX=9606 GN=RPS6 PE=1 SV=1;tr|A2A3R5|A2A3R5_HUMAN 40S ribosomal protein S6 OS=Homo sapiens OX=9606 GN=RPS6 PE=1 SV=1	23558000	18738000	11598000	34187000	8968700	29678000	55477000	27039000	3	4	4	4	3	3	2	3	4	4	4	4	3	3	2	3	4	4	4	4	3	3	2	3	4	4	4	4	12.9	12.9	12.9	28.68	249	249;218;91
P62805	P62805	4	4	4	Histone H4	HIST1H4A	sp|P62805|H4_HUMAN Histone H4 OS=Homo sapiens OX=9606 GN=H4C1 PE=1 SV=2	123350000	786740000	77326000	357960000	113610000	398510000	267430000	239120000	1	4	4	4	1	2	3	1	1	2	2	1	1	2	3	1	1	2	2	1	1	2	3	1	1	2	2	1	34	34	34	11.367	103	103
P62851	P62851	3	3	3	40S ribosomal protein S25	RPS25	sp|P62851|RS25_HUMAN 40S ribosomal protein S25 OS=Homo sapiens OX=9606 GN=RPS25 PE=1 SV=1	7364900	15435000	13182000	21877000	1964100	24677000	36133000	15965000	1	3	3	3	1	3	2	2	1	3	3	3	1	3	2	2	1	3	3	3	1	3	2	2	1	3	3	3	16.8	16.8	16.8	13.742	125	125
P62873;F6X3N5;F6UT28;B3KVK2	P62873;F6X3N5;F6UT28;B3KVK2	3;2;2;2	3;2;2;2	2;1;1;2	Guanine nucleotide-binding protein G(I)/G(S)/G(T) subunit beta-1	GNB1	sp|P62873|GBB1_HUMAN Guanine nucleotide-binding protein G(I)/G(S)/G(T) subunit beta-1 OS=Homo sapiens OX=9606 GN=GNB1 PE=1 SV=3;tr|F6X3N5|F6X3N5_HUMAN Guanine nucleotide-binding protein G(I)/G(S)/G(T) subunit beta-1 (Fragment) OS=Homo sapiens OX=9606 GN=GN	0	0	3467100	0	0	0	0	0	4	3	3	2	0	0	3	0	0	0	0	0	0	0	3	0	0	0	0	0	0	0	2	0	0	0	0	0	10.3	10.3	7.4	37.377	340	340;163;165;240
Q59GN2;P62891	Q59GN2;P62891	1;1	1;1	1;1	Putative 60S ribosomal protein L39-like 5;60S ribosomal protein L39	RPL39P5;RPL39	sp|Q59GN2|R39L5_HUMAN Putative 60S ribosomal protein L39-like 5 OS=Homo sapiens OX=9606 GN=RPL39P5 PE=5 SV=2;sp|P62891|RL39_HUMAN 60S ribosomal protein L39 OS=Homo sapiens OX=9606 GN=RPL39 PE=1 SV=2	41623000	18922000	11009000	71436000	5053300	38097000	41575000	22169000	2	1	1	1	1	1	1	1	1	1	1	1	1	1	1	1	1	1	1	1	1	1	1	1	1	1	1	1	19.6	19.6	19.6	6.3225	51	51;51
P62906	P62906	5	5	5	60S ribosomal protein L10a	RPL10A	sp|P62906|RL10A_HUMAN 60S ribosomal protein L10a OS=Homo sapiens OX=9606 GN=RPL10A PE=1 SV=2	42856000	25957000	24109000	124420000	4109500	54968000	75439000	37409000	1	5	5	5	3	3	3	5	1	4	4	4	3	3	3	5	1	4	4	4	3	3	3	5	1	4	4	4	22.1	22.1	22.1	24.831	217	217
Q5VVC8;P62913	Q5VVC8;P62913	5;5	5;5	5;5	60S ribosomal protein L11	RPL11	tr|Q5VVC8|Q5VVC8_HUMAN 60S ribosomal protein L11 OS=Homo sapiens OX=9606 GN=RPL11 PE=1 SV=2;sp|P62913|RL11_HUMAN 60S ribosomal protein L11 OS=Homo sapiens OX=9606 GN=RPL11 PE=1 SV=2	28848000	21538000	22018000	29346000	6738800	28419000	20329000	28931000	2	5	5	5	2	2	3	1	2	3	1	4	2	2	3	1	2	3	1	4	2	2	3	1	2	3	1	4	19.8	19.8	19.8	19.024	167	167;178
P62937;F8WE65;C9J5S7;P0DN26;A0A0H2UH34;A0A0B4J2A2;A0A075B767;A0A075B759;Q9Y536;F5H284	P62937;F8WE65;C9J5S7	5;3;3;1;1;1;1;1;1;1	5;3;3;1;1;1;1;1;1;1	5;3;3;1;1;1;1;1;1;1	Peptidyl-prolyl cis-trans isomerase A;Peptidyl-prolyl cis-trans isomerase A, N-terminally processed;Peptidyl-prolyl cis-trans isomerase	PPIA	sp|P62937|PPIA_HUMAN Peptidyl-prolyl cis-trans isomerase A OS=Homo sapiens OX=9606 GN=PPIA PE=1 SV=2;tr|F8WE65|F8WE65_HUMAN Peptidyl-prolyl cis-trans isomerase OS=Homo sapiens OX=9606 GN=PPIA PE=1 SV=1;tr|C9J5S7|C9J5S7_HUMAN Peptidyl-prolyl cis-trans isome	0	0	69022000	0	0	0	0	0	10	5	5	5	0	0	5	0	0	0	0	0	0	0	5	0	0	0	0	0	0	0	5	0	0	0	0	0	37	37	37	18.012	165	165;120;121;164;164;164;164;164;164;164
P63010;A0A087X253;A0A087WU93;A0A087WZQ6;A0A087WYD1;C9J1E7;Q10567;K7EN71;K7ERB2;K7EJX1;K7EJ01	P63010;A0A087X253;A0A087WU93;A0A087WZQ6;A0A087WYD1;C9J1E7;Q10567	12;11;10;10;9;6;6;2;2;1;1	12;11;10;10;9;6;6;2;2;1;1	12;11;10;10;9;6;6;2;2;1;1	AP-2 complex subunit beta;AP-1 complex subunit beta-1	AP2B1;AP1B1	sp|P63010|AP2B1_HUMAN AP-2 complex subunit beta OS=Homo sapiens OX=9606 GN=AP2B1 PE=1 SV=1;tr|A0A087X253|A0A087X253_HUMAN AP complex subunit beta OS=Homo sapiens OX=9606 GN=AP2B1 PE=1 SV=1;tr|A0A087WU93|A0A087WU93_HUMAN AP-2 complex subunit beta (Fragment)	1606400	0	0	4658500	1212900	17700000	34099000	18890000	11	12	12	12	2	0	0	3	2	10	8	8	2	0	0	3	2	10	8	8	2	0	0	3	2	10	8	8	13.2	13.2	13.2	104.55	937	937;913;663;677;639;578;949;132;151;80;164
P63104;B0AZS6;E7EX29;B7Z2E6;H0YB80;E7ESK7	P63104;B0AZS6;E7EX29;B7Z2E6;H0YB80;E7ESK7	6;5;5;3;3;3	4;4;3;2;2;2	4;4;3;2;2;2	14-3-3 protein zeta/delta	YWHAZ	sp|P63104|1433Z_HUMAN 14-3-3 protein zeta/delta OS=Homo sapiens OX=9606 GN=YWHAZ PE=1 SV=1;tr|B0AZS6|B0AZS6_HUMAN 14-3-3 protein zeta/delta OS=Homo sapiens OX=9606 GN=YWHAZ PE=1 SV=1;tr|E7EX29|E7EX29_HUMAN 14-3-3 protein zeta/delta (Fragment) OS=Homo sapie	0	0	12611000	3978000	0	0	0	0	6	6	4	4	1	1	5	2	0	1	1	1	0	0	3	1	0	0	0	0	0	0	3	1	0	0	0	0	26.9	19.2	19.2	27.745	245	245;168;246;125;130;137
P63151;A0A590UJY3;A0A590UJJ1;E5RFR9;Q66LE6	P63151;A0A590UJY3;A0A590UJJ1	4;3;2;1;1	4;3;2;1;1	4;3;2;1;1	Serine/threonine-protein phosphatase 2A 55 kDa regulatory subunit B alpha isoform	PPP2R2A	sp|P63151|2ABA_HUMAN Serine/threonine-protein phosphatase 2A 55 kDa regulatory subunit B alpha isoform OS=Homo sapiens OX=9606 GN=PPP2R2A PE=1 SV=1;tr|A0A590UJY3|A0A590UJY3_HUMAN Serine/threonine-protein phosphatase 2A 55 kDa regulatory subunit B OS=Homo s	0	749080	1135600	10469000	0	849900	2347400	5221800	5	4	4	4	0	1	1	2	0	1	1	3	0	1	1	2	0	1	1	3	0	1	1	2	0	1	1	3	10.5	10.5	10.5	51.691	447	447;340;288;197;453
Q96FJ2;P63167	Q96FJ2;P63167	2;2	2;2	2;2	Dynein light chain 2, cytoplasmic;Dynein light chain 1, cytoplasmic	DYNLL2;DYNLL1	sp|Q96FJ2|DYL2_HUMAN Dynein light chain 2, cytoplasmic OS=Homo sapiens OX=9606 GN=DYNLL2 PE=1 SV=1;sp|P63167|DYL1_HUMAN Dynein light chain 1, cytoplasmic OS=Homo sapiens OX=9606 GN=DYNLL1 PE=1 SV=1	12754000	8252700	4586800	30393000	0	19192000	24452000	11947000	2	2	2	2	2	1	1	2	0	2	2	2	2	1	1	2	0	2	2	2	2	1	1	2	0	2	2	2	22.5	22.5	22.5	10.35	89	89;89
P63173;J3KT73;J3QL01	P63173;J3KT73;J3QL01	5;3;3	5;3;3	5;3;3	60S ribosomal protein L38	RPL38	sp|P63173|RL38_HUMAN 60S ribosomal protein L38 OS=Homo sapiens OX=9606 GN=RPL38 PE=1 SV=2;tr|J3KT73|J3KT73_HUMAN 60S ribosomal protein L38 OS=Homo sapiens OX=9606 GN=RPL38 PE=1 SV=1;tr|J3QL01|J3QL01_HUMAN 60S ribosomal protein L38 OS=Homo sapiens OX=9606 G	21758000	12554000	18406000	15680000	2410700	11394000	22415000	9478900	3	5	5	5	4	3	3	2	1	3	3	2	4	3	3	2	1	3	3	2	4	3	3	2	1	3	3	2	32.9	32.9	32.9	8.2178	70	70;64;67
Q8WVC2;P63220;Q9BYK1;Q9BYK2	Q8WVC2;P63220;Q9BYK1	4;4;3;1	4;4;3;1	4;4;3;1	40S ribosomal protein S21	RPS21	tr|Q8WVC2|Q8WVC2_HUMAN 40S ribosomal protein S21 OS=Homo sapiens OX=9606 GN=RPS21 PE=1 SV=1;sp|P63220|RS21_HUMAN 40S ribosomal protein S21 OS=Homo sapiens OX=9606 GN=RPS21 PE=1 SV=1;tr|Q9BYK1|Q9BYK1_HUMAN 40S ribosomal protein S21 OS=Homo sapiens OX=9606 G	7925500	0	5086400	17719000	0	16883000	24639000	7233600	4	4	4	4	1	1	3	1	1	2	2	1	1	1	3	1	1	2	2	1	1	1	3	1	1	2	2	1	40.7	40.7	40.7	8.85	81	81;83;90;66
P63244;D6R9L0;J3KPE3;D6R9Z1;H0YAF8;H0Y8W2;D6RHH4;D6RFX4;D6RAC2;H0YAM7;D6REE5;D6RFZ9;D6RBD0;H0Y8R5;E9PD14;D6RAU2;D6RF23;D6R909;D6RGK8;H0Y9P0;D6RHJ5	P63244;D6R9L0;J3KPE3;D6R9Z1;H0YAF8;H0Y8W2;D6RHH4;D6RFX4;D6RAC2;H0YAM7;D6REE5;D6RFZ9;D6RBD0;H0Y8R5	12;10;10;10;9;9;9;9;8;8;7;6;6;6;5;5;3;2;2;1;1	12;10;10;10;9;9;9;9;8;8;7;6;6;6;5;5;3;2;2;1;1	12;10;10;10;9;9;9;9;8;8;7;6;6;6;5;5;3;2;2;1;1	Guanine nucleotide-binding protein subunit beta-2-like 1;Guanine nucleotide-binding protein subunit beta-2-like 1, N-terminally processed	GNB2L1	sp|P63244|RACK1_HUMAN Receptor of activated protein C kinase 1 OS=Homo sapiens OX=9606 GN=RACK1 PE=1 SV=3;tr|D6R9L0|D6R9L0_HUMAN Receptor of-activated protein C kinase 1 (Fragment) OS=Homo sapiens OX=9606 GN=RACK1 PE=1 SV=1;tr|J3KPE3|J3KPE3_HUMAN Receptor	38933000	28077000	42455000	84743000	449560	19557000	39175000	12401000	21	12	12	12	5	4	12	5	1	5	5	4	5	4	12	5	1	5	5	4	5	4	12	5	1	5	5	4	44.2	44.2	44.2	35.076	317	317;300;273;236;198;274;233;194;269;247;321;197;160;138;153;147;101;116;71;83;86
P63261;I3L3I0;I3L1U9;I3L4N8;K7EM38;I3L3R2;J3KT65	P63261;I3L3I0;I3L1U9;I3L4N8	22;13;13;13;9;9;9	22;13;13;13;9;9;9	1;1;1;1;1;1;1	Actin, cytoplasmic 2;Actin, cytoplasmic 2, N-terminally processed	ACTG1	sp|P63261|ACTG_HUMAN Actin, cytoplasmic 2 OS=Homo sapiens OX=9606 GN=ACTG1 PE=1 SV=1;tr|I3L3I0|I3L3I0_HUMAN Actin, cytoplasmic 2 (Fragment) OS=Homo sapiens OX=9606 GN=ACTG1 PE=1 SV=1;tr|I3L1U9|I3L1U9_HUMAN Actin, cytoplasmic 2 (Fragment) OS=Homo sapiens OX	166650000	120780000	437690000	268960000	4148800	93460000	117990000	65074000	7	22	22	1	10	10	19	12	1	9	8	9	10	10	19	12	1	9	8	9	0	0	0	1	0	0	0	0	57.9	57.9	3.7	41.792	375	375;214;214;241;133;164;198
P63313	P63313	1	1	1	Thymosin beta-10	TMSB10	sp|P63313|TYB10_HUMAN Thymosin beta-10 OS=Homo sapiens OX=9606 GN=TMSB10 PE=1 SV=2	0	0	12601000	0	0	0	0	0	1	1	1	1	0	0	1	0	0	0	0	0	0	0	1	0	0	0	0	0	0	0	1	0	0	0	0	0	31.8	31.8	31.8	5.0256	44	44
P67809;C9J5V9;H0Y449	P67809;C9J5V9;H0Y449	5;3;3	5;3;3	2;2;1	Nuclease-sensitive element-binding protein 1	YBX1	sp|P67809|YBOX1_HUMAN Y-box-binding protein 1 OS=Homo sapiens OX=9606 GN=YBX1 PE=1 SV=3;tr|C9J5V9|C9J5V9_HUMAN Y-box-binding protein 1 (Fragment) OS=Homo sapiens OX=9606 GN=YBX1 PE=1 SV=1;tr|H0Y449|H0Y449_HUMAN Y-box-binding protein 1 (Fragment) OS=Homo sa	0	10325000	9787300	22085000	8673900	58802000	35674000	19679000	3	5	5	2	0	1	2	3	3	4	2	2	0	1	2	3	3	4	2	2	0	0	0	2	1	2	0	0	25.3	25.3	19.4	35.924	324	324;216;374
P68133;P68032;A6NL76;P63267;P62736;F8WB63;B8ZZJ2;C9JFL5;F6UVQ4;F6QUT6	P68133;P68032;A6NL76;P63267;P62736	16;16;13;13;13;7;7;7;7;7	3;3;3;3;3;3;3;3;3;3	1;1;1;1;1;1;1;1;1;1	Actin, alpha skeletal muscle;Actin, alpha cardiac muscle 1;Actin, gamma-enteric smooth muscle;Actin, aortic smooth muscle	ACTA1;ACTC1;ACTG2;ACTA2	sp|P68133|ACTS_HUMAN Actin, alpha skeletal muscle OS=Homo sapiens OX=9606 GN=ACTA1 PE=1 SV=1;sp|P68032|ACTC_HUMAN Actin, alpha cardiac muscle 1 OS=Homo sapiens OX=9606 GN=ACTC1 PE=1 SV=1;tr|A6NL76|A6NL76_HUMAN Actin, alpha skeletal muscle OS=Homo sapiens O	7020500	7537600	114130000	28695000	0	0	9868100	2648000	10	16	3	1	6	7	13	8	1	5	6	6	1	2	1	2	0	0	2	1	0	0	1	0	0	0	0	0	31	4.2	4.2	42.051	377	377;377;254;376;377;105;119;144;151;151
P68104;Q5VTE0;A0A087WVQ9;A0A087WV01;A6PW80;Q5JR01	P68104;Q5VTE0;A0A087WVQ9;A0A087WV01	20;19;17;14;5;5	20;19;17;14;5;5	10;9;10;6;2;2	Elongation factor 1-alpha 1;Putative elongation factor 1-alpha-like 3;Elongation factor 1-alpha	EEF1A1;EEF1A1P5	sp|P68104|EF1A1_HUMAN Elongation factor 1-alpha 1 OS=Homo sapiens OX=9606 GN=EEF1A1 PE=1 SV=1;sp|Q5VTE0|EF1A3_HUMAN Putative elongation factor 1-alpha-like 3 OS=Homo sapiens OX=9606 GN=EEF1A1P5 PE=5 SV=1;tr|A0A087WVQ9|A0A087WVQ9_HUMAN Elongation factor 1-a	504700000	278550000	308020000	845410000	65234000	474950000	1316100000	363690000	6	20	20	10	10	9	16	10	7	10	12	11	10	9	16	10	7	10	12	11	5	5	9	5	4	5	5	5	43.3	43.3	28.8	50.14	462	462;462;441;426;106;145
P68363;P68366	P68363;P68366	29;21	29;21	2;2	Tubulin alpha-1B chain;Tubulin alpha-4A chain	TUBA1B;TUBA4A	sp|P68363|TBA1B_HUMAN Tubulin alpha-1B chain OS=Homo sapiens OX=9606 GN=TUBA1B PE=1 SV=1;sp|P68366|TBA4A_HUMAN Tubulin alpha-4A chain OS=Homo sapiens OX=9606 GN=TUBA4A PE=1 SV=1	2556700000	1480400000	1330700000	3867900000	153310000	917520000	1617100000	798900000	2	29	29	2	21	20	24	23	11	21	20	21	21	20	24	23	11	21	20	21	2	2	2	2	1	2	2	2	61.6	61.6	3.1	50.151	451	451;448
P68371;P04350;A6NNZ2;M0R2D3;M0QYM7;M0R0X0;M0QY85;M0QY37;M0QX14;M0R042;M0QZL7;M0R278;M0R2T4;A0A075B724	P68371;P04350	33;27;12;11;9;7;7;7;7;6;6;6;3;2	33;27;12;11;9;7;7;7;7;6;6;6;3;2	6;5;0;5;5;5;5;5;5;3;4;4;3;0	Tubulin beta-4B chain;Tubulin beta-4A chain	TUBB4B;TUBB4A	sp|P68371|TBB4B_HUMAN Tubulin beta-4B chain OS=Homo sapiens OX=9606 GN=TUBB4B PE=1 SV=1;sp|P04350|TBB4A_HUMAN Tubulin beta-4A chain OS=Homo sapiens OX=9606 GN=TUBB4A PE=1 SV=2	1722200000	893810000	815380000	2516500000	102780000	937780000	1352000000	674170000	14	33	33	6	20	17	24	22	10	18	21	18	20	17	24	22	10	18	21	18	2	2	5	3	2	2	3	3	57.1	57.1	11.2	49.83	445	445;444;444;155;160;103;107;109;110;144;157;167;104;119
P68871;A0A2R8Y7R2;F8W6P5;P02042;E9PEW8;E9PFT6;A0A0J9YWK4;CON__P02070;A0A2R8Y7X9;CON__Q3SX09;P69892;P69891;P02100	P68871;A0A2R8Y7R2;F8W6P5	7;6;5;3;2;2;1;1;1;1;1;1;1	7;6;5;3;2;2;1;1;1;1;1;1;1	7;6;5;3;2;2;1;1;1;1;1;1;1	Hemoglobin subunit beta;LVV-hemorphin-7;Spinorphin	HBB	sp|P68871|HBB_HUMAN Hemoglobin subunit beta OS=Homo sapiens OX=9606 GN=HBB PE=1 SV=2;tr|A0A2R8Y7R2|A0A2R8Y7R2_HUMAN Hemoglobin subunit beta OS=Homo sapiens OX=9606 GN=HBB PE=1 SV=1;tr|F8W6P5|F8W6P5_HUMAN Hemoglobin subunit beta (Fragment) OS=Homo sapiens O	0	0	25272000	0	0	0	0	0	13	7	7	7	0	0	7	0	0	0	0	0	0	0	7	0	0	0	0	0	0	0	7	0	0	0	0	0	62.6	62.6	62.6	15.998	147	147;111;90;147;104;141;55;145;168;201;147;147;147
Q5VU10;Q5VU11;P78346	Q5VU10;Q5VU11;P78346	1;1;1	1;1;1	1;1;1	Ribonuclease P protein subunit p30	RPP30	tr|Q5VU10|Q5VU10_HUMAN Ribonuclease P protein subunit p30 (Fragment) OS=Homo sapiens OX=9606 GN=RPP30 PE=1 SV=1;tr|Q5VU11|Q5VU11_HUMAN Ribonuclease P protein subunit p30 (Fragment) OS=Homo sapiens OX=9606 GN=RPP30 PE=1 SV=1;sp|P78346|RPP30_HUMAN Ribonuclea	2606600	0	0	0	0	0	0	0	3	1	1	1	1	0	0	0	0	0	0	0	1	0	0	0	0	0	0	0	1	0	0	0	0	0	0	0	7.1	7.1	7.1	23.286	212	212;254;268
P78371;F8VQ14;F5GWF6	P78371;F8VQ14;F5GWF6	7;6;6	7;6;6	7;6;6	T-complex protein 1 subunit beta	CCT2	sp|P78371|TCPB_HUMAN T-complex protein 1 subunit beta OS=Homo sapiens OX=9606 GN=CCT2 PE=1 SV=4;tr|F8VQ14|F8VQ14_HUMAN T-complex protein 1 subunit beta OS=Homo sapiens OX=9606 GN=CCT2 PE=1 SV=1;tr|F5GWF6|F5GWF6_HUMAN T-complex protein 1 subunit beta OS=Hom	0	579690	14687000	1263000	0	0	0	0	3	7	7	7	0	1	6	1	0	0	0	0	0	1	6	1	0	0	0	0	0	1	6	1	0	0	0	0	17.9	17.9	17.9	57.488	535	535;416;530
P78527;REV__Q9BS26	P78527	51;1	51;1	51;1	DNA-dependent protein kinase catalytic subunit	PRKDC	sp|P78527|PRKDC_HUMAN DNA-dependent protein kinase catalytic subunit OS=Homo sapiens OX=9606 GN=PRKDC PE=1 SV=3	151510000	64442000	46053000	204300000	2883300	51446000	127420000	38987000	2	51	51	51	30	19	20	35	4	19	25	19	30	19	20	35	4	19	25	19	30	19	20	35	4	19	25	19	13	13	13	469.08	4128	4128;406
P98179	P98179	1	1	1	RNA-binding protein 3	RBM3	sp|P98179|RBM3_HUMAN RNA-binding protein 3 OS=Homo sapiens OX=9606 GN=RBM3 PE=1 SV=1	0	1571400	0	0	0	3755900	3053600	0	1	1	1	1	0	1	0	0	0	1	1	0	0	1	0	0	0	1	1	0	0	1	0	0	0	1	1	0	7	7	7	17.17	157	157
Q01085;E7ETJ9;E7ETC0;A6NKZ9	Q01085;E7ETJ9;E7ETC0	11;8;6;5	11;8;6;5	6;5;2;2	Nucleolysin TIAR	TIAL1	sp|Q01085|TIAR_HUMAN Nucleolysin TIAR OS=Homo sapiens OX=9606 GN=TIAL1 PE=1 SV=1;tr|E7ETJ9|E7ETJ9_HUMAN Nucleolysin TIAR (Fragment) OS=Homo sapiens OX=9606 GN=TIAL1 PE=1 SV=1;tr|E7ETC0|E7ETC0_HUMAN Nucleolysin TIAR OS=Homo sapiens OX=9606 GN=TIAL1 PE=1 SV=	25602000	14640000	9745500	43946000	3020100	40761000	100280000	43849000	4	11	11	6	5	4	3	6	2	6	11	7	5	4	3	6	2	6	11	7	2	1	0	3	0	3	6	4	30.7	30.7	16.5	41.59	375	375;132;135;85
Q02790;H0YFG2;F5H1U3	Q02790;H0YFG2;F5H1U3	2;1;1	2;1;1	2;1;1	Peptidyl-prolyl cis-trans isomerase FKBP4;Peptidyl-prolyl cis-trans isomerase FKBP4, N-terminally processed;Peptidyl-prolyl cis-trans isomerase	FKBP4	sp|Q02790|FKBP4_HUMAN Peptidyl-prolyl cis-trans isomerase FKBP4 OS=Homo sapiens OX=9606 GN=FKBP4 PE=1 SV=3;tr|H0YFG2|H0YFG2_HUMAN Peptidyl-prolyl cis-trans isomerase FKBP4 (Fragment) OS=Homo sapiens OX=9606 GN=FKBP4 PE=1 SV=1;tr|F5H1U3|F5H1U3_HUMAN Peptidy	0	0	0	0	0	0	0	0	3	2	2	2	0	0	2	0	0	0	0	0	0	0	2	0	0	0	0	0	0	0	2	0	0	0	0	0	5	5	5	51.804	459	459;84;86
Q02809;Q5JXB7;Q5JXB8	Q02809;Q5JXB7	3;2;1	3;2;1	3;2;1	Procollagen-lysine,2-oxoglutarate 5-dioxygenase 1	PLOD1	sp|Q02809|PLOD1_HUMAN Procollagen-lysine,2-oxoglutarate 5-dioxygenase 1 OS=Homo sapiens OX=9606 GN=PLOD1 PE=1 SV=2;tr|Q5JXB7|Q5JXB7_HUMAN Procollagen-lysine,2-oxoglutarate 5-dioxygenase 1 (Fragment) OS=Homo sapiens OX=9606 GN=PLOD1 PE=1 SV=1	1833400	1255900	419480	3158600	0	702000	1261200	354840	3	3	3	3	2	2	1	3	0	1	2	1	2	2	1	3	0	1	2	1	2	2	1	3	0	1	2	1	5.5	5.5	5.5	83.549	727	727;283;225
Q02878;F8VR69;F8VZ45;U3KQR5	Q02878	4;1;1;1	4;1;1;1	4;1;1;1	60S ribosomal protein L6	RPL6	sp|Q02878|RL6_HUMAN 60S ribosomal protein L6 OS=Homo sapiens OX=9606 GN=RPL6 PE=1 SV=3	10822000	12787000	22381000	28114000	2869300	26412000	31275000	16998000	4	4	4	4	1	2	4	2	1	2	2	2	1	2	4	2	1	2	2	2	1	2	4	2	1	2	2	2	13.9	13.9	13.9	32.728	288	288;63;159;160
Q04917;F8WEB6;A2IDB1	Q04917;F8WEB6;A2IDB1	2;1;1	1;1;1	1;1;1	14-3-3 protein eta	YWHAH	sp|Q04917|1433F_HUMAN 14-3-3 protein eta OS=Homo sapiens OX=9606 GN=YWHAH PE=1 SV=4;tr|F8WEB6|F8WEB6_HUMAN 14-3-3 protein eta OS=Homo sapiens OX=9606 GN=YWHAH PE=1 SV=1;tr|A2IDB1|A2IDB1_HUMAN 14-3-3 protein eta OS=Homo sapiens OX=9606 GN=YWHAH PE=1 SV=1	0	0	763960	0	0	0	0	0	3	2	1	1	0	0	2	0	0	0	0	0	0	0	1	0	0	0	0	0	0	0	1	0	0	0	0	0	7.7	3.7	3.7	28.218	246	246;39;72
Q5T760;Q05519;B4DWT1;Q5T757	Q5T760;Q05519;B4DWT1;Q5T757	2;2;1;1	2;2;1;1	2;2;1;1	Serine/arginine-rich splicing factor 11	SRSF11	tr|Q5T760|Q5T760_HUMAN Serine/arginine-rich-splicing factor 11 (Fragment) OS=Homo sapiens OX=9606 GN=SRSF11 PE=1 SV=1;sp|Q05519|SRS11_HUMAN Serine/arginine-rich splicing factor 11 OS=Homo sapiens OX=9606 GN=SRSF11 PE=1 SV=1;tr|B4DWT1|B4DWT1_HUMAN Serine/ar	0	0	0	3611000	0	2721300	1660600	1897400	4	2	2	2	0	0	0	1	0	1	1	1	0	0	0	1	0	1	1	1	0	0	0	1	0	1	1	1	9	9	9	42.316	389	389;484;128;424
Q05940	Q05940	2	2	2	Synaptic vesicular amine transporter	SLC18A2	sp|Q05940|VMAT2_HUMAN Synaptic vesicular amine transporter OS=Homo sapiens OX=9606 GN=SLC18A2 PE=1 SV=2	0	0	12292000	0	0	0	0	0	1	2	2	2	0	0	2	0	0	0	0	0	0	0	2	0	0	0	0	0	0	0	2	0	0	0	0	0	4.1	4.1	4.1	55.712	514	514
Q06830;A0A0A0MSI0;A0A0A0MRQ5	Q06830;A0A0A0MSI0	12;11;5	12;11;5	10;9;3	Peroxiredoxin-1	PRDX1	sp|Q06830|PRDX1_HUMAN Peroxiredoxin-1 OS=Homo sapiens OX=9606 GN=PRDX1 PE=1 SV=1;tr|A0A0A0MSI0|A0A0A0MSI0_HUMAN Peroxiredoxin-1 (Fragment) OS=Homo sapiens OX=9606 GN=PRDX1 PE=1 SV=1	34130000	31557000	85939000	108620000	12235000	92413000	139650000	54108000	3	12	12	10	4	4	9	5	4	6	7	6	4	4	9	5	4	6	7	6	2	2	7	4	3	4	6	5	61.3	61.3	51.8	22.11	199	199;171;97
Q07021;I3L3Q7;I3L3B0	Q07021;I3L3Q7;I3L3B0	4;3;3	4;3;3	4;3;3	Complement component 1 Q subcomponent-binding protein, mitochondrial	C1QBP	sp|Q07021|C1QBP_HUMAN Complement component 1 Q subcomponent-binding protein, mitochondrial OS=Homo sapiens OX=9606 GN=C1QBP PE=1 SV=1;tr|I3L3Q7|I3L3Q7_HUMAN Complement component 1 Q subcomponent-binding protein, mitochondrial (Fragment) OS=Homo sapiens OX=	176850000	106150000	64669000	137120000	11507000	269980000	325400000	90652000	3	4	4	4	4	3	2	3	1	3	3	2	4	3	2	3	1	3	3	2	4	3	2	3	1	3	3	2	9.6	9.6	9.6	31.362	282	282;177;178
Q07065	Q07065	2	2	2	Cytoskeleton-associated protein 4	CKAP4	sp|Q07065|CKAP4_HUMAN Cytoskeleton-associated protein 4 OS=Homo sapiens OX=9606 GN=CKAP4 PE=1 SV=2	5703600	1813500	669850	4760200	0	0	0	0	1	2	2	2	1	1	1	1	0	0	1	0	1	1	1	1	0	0	1	0	1	1	1	1	0	0	1	0	6	6	6	66.022	602	602
Q07666	Q07666	3	3	3	KH domain-containing, RNA-binding, signal transduction-associated protein 1	KHDRBS1	sp|Q07666|KHDR1_HUMAN KH domain-containing, RNA-binding, signal transduction-associated protein 1 OS=Homo sapiens OX=9606 GN=KHDRBS1 PE=1 SV=1	10633000	8358300	3869900	25043000	2676300	24113000	50206000	15266000	1	3	3	3	2	2	3	2	1	2	2	2	2	2	3	2	1	2	2	2	2	2	3	2	1	2	2	2	10.6	10.6	10.6	48.227	443	443
Q08211	Q08211	19	19	19	ATP-dependent RNA helicase A	DHX9	sp|Q08211|DHX9_HUMAN ATP-dependent RNA helicase A OS=Homo sapiens OX=9606 GN=DHX9 PE=1 SV=4	90541000	86054000	49259000	154110000	9495700	75313000	121170000	53206000	1	19	19	19	11	13	13	13	5	7	9	8	11	13	13	13	5	7	9	8	11	13	13	13	5	7	9	8	17.7	17.7	17.7	140.96	1270	1270
Q08380;K7EP36;K7ESM3;K7EKQ5;K7EJY8;K7ERZ6;K7EJD3	Q08380	13;5;3;3;2;1;1	13;5;3;3;2;1;1	13;5;3;3;2;1;1	Galectin-3-binding protein	LGALS3BP	sp|Q08380|LG3BP_HUMAN Galectin-3-binding protein OS=Homo sapiens OX=9606 GN=LGALS3BP PE=1 SV=1	221550000	170980000	94741000	346140000	28528000	207910000	218850000	160600000	7	13	13	13	10	12	10	10	6	10	11	11	10	12	10	10	6	10	11	11	10	12	10	10	6	10	11	11	23.9	23.9	23.9	65.33	585	585;259;209;210;144;131;205
Q08945;E9PPZ7;E9PMD4	Q08945	3;1;1	3;1;1	3;1;1	FACT complex subunit SSRP1	SSRP1	sp|Q08945|SSRP1_HUMAN FACT complex subunit SSRP1 OS=Homo sapiens OX=9606 GN=SSRP1 PE=1 SV=1	0	1515600	0	0	0	0	0	0	3	3	3	3	0	2	1	0	0	0	0	0	0	2	1	0	0	0	0	0	0	2	1	0	0	0	0	0	4.9	4.9	4.9	81.074	709	709;89;173
Q08J23;A0A140T9Y7	Q08J23	5;1	5;1	5;1	tRNA (cytosine(34)-C(5))-methyltransferase	NSUN2	sp|Q08J23|NSUN2_HUMAN RNA cytosine C(5)-methyltransferase NSUN2 OS=Homo sapiens OX=9606 GN=NSUN2 PE=1 SV=2	13019000	1791500	2655900	19307000	0	0	796010	0	2	5	5	5	5	1	2	5	0	0	1	0	5	1	2	5	0	0	1	0	5	1	2	5	0	0	1	0	8.6	8.6	8.6	86.47	767	767;202
Q09161;X6R941	Q09161;X6R941	2;1	2;1	2;1	Nuclear cap-binding protein subunit 1	NCBP1	sp|Q09161|NCBP1_HUMAN Nuclear cap-binding protein subunit 1 OS=Homo sapiens OX=9606 GN=NCBP1 PE=1 SV=1;tr|X6R941|X6R941_HUMAN Nuclear cap-binding protein subunit 1 (Fragment) OS=Homo sapiens OX=9606 GN=NCBP1 PE=1 SV=1	0	0	0	1711600	0	2292400	3366400	0	2	2	2	2	0	0	0	1	0	1	2	0	0	0	0	1	0	1	2	0	0	0	0	1	0	1	2	0	2.9	2.9	2.9	91.838	790	790;155
Q12789;H3BU37	Q12789;H3BU37	2;1	2;1	2;1	General transcription factor 3C polypeptide 1	GTF3C1	sp|Q12789|TF3C1_HUMAN General transcription factor 3C polypeptide 1 OS=Homo sapiens OX=9606 GN=GTF3C1 PE=1 SV=4;tr|H3BU37|H3BU37_HUMAN General transcription factor 3C polypeptide 1 (Fragment) OS=Homo sapiens OX=9606 GN=GTF3C1 PE=1 SV=1	1658500	1076500	0	5049000	0	0	0	0	2	2	2	2	1	1	0	2	0	0	0	0	1	1	0	2	0	0	0	0	1	1	0	2	0	0	0	0	1.1	1.1	1.1	238.87	2109	2109;214
Q12874	Q12874	1	1	1	Splicing factor 3A subunit 3	SF3A3	sp|Q12874|SF3A3_HUMAN Splicing factor 3A subunit 3 OS=Homo sapiens OX=9606 GN=SF3A3 PE=1 SV=1	0	0	484330	0	0	0	0	0	1	1	1	1	0	0	1	0	0	0	0	0	0	0	1	0	0	0	0	0	0	0	1	0	0	0	0	0	2.4	2.4	2.4	58.848	501	501
Q12906;K7EQR9;K7EKJ9;K7EPG3;K7EKY0;Q96SI9	Q12906	12;4;4;2;2;1	12;4;4;2;2;1	12;4;4;2;2;1	Interleukin enhancer-binding factor 3	ILF3	sp|Q12906|ILF3_HUMAN Interleukin enhancer-binding factor 3 OS=Homo sapiens OX=9606 GN=ILF3 PE=1 SV=3	9284600	8263900	13855000	20463000	1177400	34238000	43428000	11271000	6	12	12	12	2	2	6	4	1	9	5	5	2	2	6	4	1	9	5	5	2	2	6	4	1	9	5	5	14	14	14	95.337	894	894;180;254;73;158;672
Q12950	Q12950	1	1	1	Forkhead box protein D4	FOXD4	sp|Q12950|FOXD4_HUMAN Forkhead box protein D4 OS=Homo sapiens OX=9606 GN=FOXD4 PE=2 SV=4	83797000	49799000	27703000	108180000	6657200	22929000	43481000	14116000	1	1	1	1	1	1	1	1	1	1	1	1	1	1	1	1	1	1	1	1	1	1	1	1	1	1	1	1	3.2	3.2	3.2	47.309	439	439
Q13011;M0R248;M0QZW4	Q13011;M0R248;M0QZW4	4;3;2	3;2;1	3;2;1	Delta(3,5)-Delta(2,4)-dienoyl-CoA isomerase, mitochondrial	ECH1	sp|Q13011|ECH1_HUMAN Delta(3,5)-Delta(2,4)-dienoyl-CoA isomerase, mitochondrial OS=Homo sapiens OX=9606 GN=ECH1 PE=1 SV=2;tr|M0R248|M0R248_HUMAN Delta(3,5)-Delta(2,4)-dienoyl-CoA isomerase, mitochondrial (Fragment) OS=Homo sapiens OX=9606 GN=ECH1 PE=1 SV=1	20338000	17414000	5317600	27724000	4223500	49200000	76619000	44872000	3	4	3	3	4	3	2	3	2	4	4	4	3	2	1	2	1	3	3	3	3	2	1	2	1	3	3	3	11.9	7.3	7.3	35.816	328	328;267;181
Q13131;Q96E92	Q13131	5;2	5;2	5;2	5-AMP-activated protein kinase catalytic subunit alpha-1	PRKAA1	sp|Q13131|AAPK1_HUMAN 5-AMP-activated protein kinase catalytic subunit alpha-1 OS=Homo sapiens OX=9606 GN=PRKAA1 PE=1 SV=4	17277000	8152300	5550000	26109000	1512800	16762000	24471000	10146000	2	5	5	5	4	4	3	4	2	5	4	4	4	4	3	4	2	5	4	4	4	4	3	4	2	5	4	4	11.4	11.4	11.4	64.009	559	559;207
Q13151	Q13151	5	5	5	Heterogeneous nuclear ribonucleoprotein A0	HNRNPA0	sp|Q13151|ROA0_HUMAN Heterogeneous nuclear ribonucleoprotein A0 OS=Homo sapiens OX=9606 GN=HNRNPA0 PE=1 SV=1	12902000	4079500	3885600	25154000	0	10063000	13934000	9805400	1	5	5	5	3	3	3	4	0	2	2	3	3	3	3	4	0	2	2	3	3	3	3	4	0	2	2	3	19	19	19	30.84	305	305
Q13162;H7C3T4;A6NG45	Q13162;H7C3T4	4;3;1	3;2;1	3;2;1	Peroxiredoxin-4	PRDX4	sp|Q13162|PRDX4_HUMAN Peroxiredoxin-4 OS=Homo sapiens OX=9606 GN=PRDX4 PE=1 SV=1;tr|H7C3T4|H7C3T4_HUMAN Peroxiredoxin-4 (Fragment) OS=Homo sapiens OX=9606 GN=PRDX4 PE=1 SV=1	3957500	3000000	2356200	8702300	1132800	7137000	6395700	3597000	3	4	3	3	3	2	2	3	1	3	1	2	2	1	1	3	1	2	1	2	2	1	1	3	1	2	1	2	16.6	13.7	13.7	30.54	271	271;161;186
Q13200;H7C1H2	Q13200;H7C1H2	2;1	2;1	2;1	26S proteasome non-ATPase regulatory subunit 2	PSMD2	sp|Q13200|PSMD2_HUMAN 26S proteasome non-ATPase regulatory subunit 2 OS=Homo sapiens OX=9606 GN=PSMD2 PE=1 SV=3;tr|H7C1H2|H7C1H2_HUMAN 26S proteasome non-ATPase regulatory subunit 2 (Fragment) OS=Homo sapiens OX=9606 GN=PSMD2 PE=1 SV=1	0	2140000	0	3265100	0	0	996700	0	2	2	2	2	0	1	0	1	0	0	1	0	0	1	0	1	0	0	1	0	0	1	0	1	0	0	1	0	3.4	3.4	3.4	100.2	908	908;203
Q13263;M0R2I3;M0R3C0;M0R0K9	Q13263	11;3;3;3	11;3;3;3	11;3;3;3	Transcription intermediary factor 1-beta	TRIM28	sp|Q13263|TIF1B_HUMAN Transcription intermediary factor 1-beta OS=Homo sapiens OX=9606 GN=TRIM28 PE=1 SV=5	34489000	11680000	14560000	46742000	0	0	0	0	4	11	11	11	9	5	7	9	0	0	0	0	9	5	7	9	0	0	0	0	9	5	7	9	0	0	0	0	13.4	13.4	13.4	88.549	835	835;162;178;460
Q13283;E5RIZ6;E5RI46;E5RIF8;E5RH42;E5RJU8	Q13283	5;2;1;1;1;1	5;2;1;1;1;1	5;2;1;1;1;1	Ras GTPase-activating protein-binding protein 1	G3BP1	sp|Q13283|G3BP1_HUMAN Ras GTPase-activating protein-binding protein 1 OS=Homo sapiens OX=9606 GN=G3BP1 PE=1 SV=1	0	0	2341500	1598300	0	0	9605600	1907900	6	5	5	5	0	0	2	1	0	0	2	1	0	0	2	1	0	0	2	1	0	0	2	1	0	0	2	1	14.2	14.2	14.2	52.164	466	466;148;105;106;117;153
Q13347	Q13347	2	2	2	Eukaryotic translation initiation factor 3 subunit I	EIF3I	sp|Q13347|EIF3I_HUMAN Eukaryotic translation initiation factor 3 subunit I OS=Homo sapiens OX=9606 GN=EIF3I PE=1 SV=1	5534400	0	930230	8162700	0	0	0	0	1	2	2	2	2	0	1	2	0	0	0	0	2	0	1	2	0	0	0	0	2	0	1	2	0	0	0	0	8	8	8	36.501	325	325
Q13425;A0A140TA73;H0YCS0;A0A0G2JM75;J3KT21;H7BY41;Q13424	Q13425;A0A140TA73	14;7;5;3;3;2;1	14;7;5;3;3;2;1	13;6;4;2;2;2;0	Beta-2-syntrophin	SNTB2	sp|Q13425|SNTB2_HUMAN Beta-2-syntrophin OS=Homo sapiens OX=9606 GN=SNTB2 PE=1 SV=1;tr|A0A140TA73|A0A140TA73_HUMAN Beta-2-syntrophin (Fragment) OS=Homo sapiens OX=9606 GN=SNTB2 PE=1 SV=1	0	0	0	0	10497000	87584000	124700000	66987000	7	14	14	13	0	0	0	0	5	9	11	10	0	0	0	0	5	9	11	10	0	0	0	0	5	8	11	10	35	35	33.7	57.949	540	540;193;162;62;64;139;505
Q13472	Q13472	1	1	1	DNA topoisomerase 3-alpha	TOP3A	sp|Q13472|TOP3A_HUMAN DNA topoisomerase 3-alpha OS=Homo sapiens OX=9606 GN=TOP3A PE=1 SV=1	3902900	0	2047700	0	0	3942600	0	0	1	1	1	1	1	0	1	0	0	1	0	0	1	0	1	0	0	1	0	0	1	0	1	0	0	1	0	0	0.7	0.7	0.7	112.37	1001	1001
Q13535	Q13535	1	1	1	Serine/threonine-protein kinase ATR	ATR	sp|Q13535|ATR_HUMAN Serine/threonine-protein kinase ATR OS=Homo sapiens OX=9606 GN=ATR PE=1 SV=3	22250000	12576000	7026500	25794000	0	0	11567000	5874500	1	1	1	1	1	1	1	1	0	0	1	1	1	1	1	1	0	0	1	1	1	1	1	1	0	0	1	1	0.3	0.3	0.3	301.36	2644	2644
Q13838;O00148;Q5STU3;A0A0G2JJZ9;A0A140T9X3;H0Y400;F6WLT2;A0A140T9X9;A0A140TA18;F6UJC5;A0A140T996;F6S4E6;H0YCC6;F6TRA5;A0A0A0MT12;K7EL56;K7EIL8;F6U6E2;K7EQN7;K7EN69;F6R6M7;A0A140T9L4;K7EPJ3;A0A0G2JHN7;A0A0G2JJL7;F6QYI9;A0A140T9K1;F6SXL5;A0A140T973;F6S2B7;K7ENP6	Q13838;O00148;Q5STU3;A0A0G2JJZ9;A0A140T9X3;H0Y400;F6WLT2;A0A140T9X9;A0A140TA18;F6UJC5	6;5;5;5;4;4;3;3;3;3;2;2;2;2;2;1;1;1;1;1;1;1;1;1;1;1;1;1;1;1;1	6;5;5;5;4;4;3;3;3;3;2;2;2;2;2;1;1;1;1;1;1;1;1;1;1;1;1;1;1;1;1	6;5;5;5;4;4;3;3;3;3;2;2;2;2;2;1;1;1;1;1;1;1;1;1;1;1;1;1;1;1;1	Spliceosome RNA helicase DDX39B;ATP-dependent RNA helicase DDX39A	DDX39B;DDX39A	sp|Q13838|DX39B_HUMAN Spliceosome RNA helicase DDX39B OS=Homo sapiens OX=9606 GN=DDX39B PE=1 SV=1;sp|O00148|DX39A_HUMAN ATP-dependent RNA helicase DDX39A OS=Homo sapiens OX=9606 GN=DDX39A PE=1 SV=2;tr|Q5STU3|Q5STU3_HUMAN Spliceosome RNA helicase DDX39B OS=	2610500	8353400	28637000	3617800	0	1231200	2090200	874230	31	6	6	6	1	3	5	2	0	1	1	1	1	3	5	2	0	1	1	1	1	3	5	2	0	1	1	1	16.4	16.4	16.4	48.991	428	428;427;425;328;325;187;289;179;247;245;189;231;141;238;235;108;125;125;255;130;197;131;189;95;187;187;138;136;135;132;92
[truncated: 225 more rows]
[truncated: 27 more columns]
